# Supplementary material for: HMM-ModE: implementation, benchmarking and validation with HMMER3
Source: BMC Res Notes. 2014 Jul 30;7:483. doi: 10.1186/1756-0500-7-483 (PMC4236727; doi:10.1186/1756-0500-7-483)
Supplement: Additional file 2 — GPCR dataset used for comparative study in this manuscript. [file 1756-0500-7-483-S2.zip]

Archive with 34 entries (28 files):
- PCA-GPCR_and_gpcr_human_dataset/gpcr_human/human_acetylecholine.fasta
- PCA-GPCR_and_gpcr_human_dataset/gpcr_human/human_adrenoceptors.fasta
- PCA-GPCR_and_gpcr_human_dataset/gpcr_human/human_dopamine.fasta
- PCA-GPCR_and_gpcr_human_dataset/gpcr_human/human_histamine.fasta
- PCA-GPCR_and_gpcr_human_dataset/gpcr_human/human_serotonin.fasta
- PCA-GPCR_and_gpcr_human_dataset/gpcr_human/human_trace_amine.fasta
- PCA-GPCR_and_gpcr_human_dataset/D167/Adrenoceptor-type receptors.dat
- PCA-GPCR_and_gpcr_human_dataset/D167/Acetylcholine-type receptors.dat
- PCA-GPCR_and_gpcr_human_dataset/D167/Serotonin-type receptors.dat
- PCA-GPCR_and_gpcr_human_dataset/D167/Dopamine-type receptors.dat
- PCA-GPCR_and_gpcr_human_dataset/D365/NonGPRC.dat
- PCA-GPCR_and_gpcr_human_dataset/D365/GPRC_d.dat
- PCA-GPCR_and_gpcr_human_dataset/D365/GPRC_f.dat
- PCA-GPCR_and_gpcr_human_dataset/D365/GPRC_b.dat
- PCA-GPCR_and_gpcr_human_dataset/D365/GPRC_e.dat
- PCA-GPCR_and_gpcr_human_dataset/D365/GPRC_c.dat
- PCA-GPCR_and_gpcr_human_dataset/D365/GPRC_a.dat
- PCA-GPCR_and_gpcr_human_dataset/D566/f.dat
- PCA-GPCR_and_gpcr_human_dataset/D566/e.dat
- PCA-GPCR_and_gpcr_human_dataset/D566/b.dat
- PCA-GPCR_and_gpcr_human_dataset/D566/d.dat
- PCA-GPCR_and_gpcr_human_dataset/D566/c.dat
- PCA-GPCR_and_gpcr_human_dataset/D566/a.dat
- PCA-GPCR_and_gpcr_human_dataset/D566/g.dat
- PCA-GPCR_and_gpcr_human_dataset/D1238/b.dat
- PCA-GPCR_and_gpcr_human_dataset/D1238/73_not_classified_seq_a_modified.seq~
- PCA-GPCR_and_gpcr_human_dataset/D1238/c.dat
- PCA-GPCR_and_gpcr_human_dataset/D1238/a.dat
- PCA-GPCR_and_gpcr_human_dataset/gpcr_human/
- PCA-GPCR_and_gpcr_human_dataset/D167/
- PCA-GPCR_and_gpcr_human_dataset/D365/
- PCA-GPCR_and_gpcr_human_dataset/D566/
- PCA-GPCR_and_gpcr_human_dataset/D1238/
- PCA-GPCR_and_gpcr_human_dataset/
