# Supplementary material for: HMM-ModE: implementation, benchmarking and validation with HMMER3
Source: BMC Res Notes. 2014 Jul 30;7:483. doi: 10.1186/1756-0500-7-483 (PMC4236727; doi:10.1186/1756-0500-7-483)
Supplement: Additional file 2 — GPCR dataset used for comparative study in this manuscript. [file 1756-0500-7-483-S2.zip › PCA-GPCR_and_gpcr_human_dataset/D365/GPRC_f.dat]

MRHNRLKVLILGLVLLLTSCRADGPLHSADHGMGGMGMGGHGLDASPAPGYGVPVIPKDPNLRCEEITIPMCRGIGYNMTSFPNEMNHETQDEAGLEVHQFWPLVEIKCSPDLKFFLCSMYTPICLEDYHKPLPVCRSVCERARSGCAPIMQQYSFEWPERMACEHLPLHGDPDNLCMEQPSYTEAGSGGSSGGSGGSGSGSGSGGKRKQGGSGSGGSGAGGSSGSTSTKPCRGRNSKNCQNPQGEKASGKECSCSCRSPLIFLGKEQLLQQQSQMPMMHHPHHWYMNLTVQRIAGVPNCGIPCKGPFFSNDEKDFAGLWIALWSGLCFCSTLMTLTTFIIDTERFKYPERPIVFLSACYFMVAVGYLSRNFLQNEEIACDGLLLRESSTGPHSCTLVFLLTYFFGMASSIWWVILSFTWFLAAGLKWGNEAITKHSQYFHLAAWLIPTVQSVAVLLLSAVDGDPILGICYVGNLNPDHLKTFVLAPLFVYLVIGTTFLMAGFVSLFRIRSVIKQQGGVGAGVKADKLEKLMIRIGIFSVLYTVPATIVIGCYLYEAAYFEDWIKALACPCAQVKGPGKKPLYSVLMLKYFMALAVGITSGVWIWSGKTLESWRRFWRRLLGAPDRTGANQALIKQRPPIPHPYAGSGMGMPVGSAAGSLLATPYTQAGGASVASTSHHHLHHHVLKQPAASHV
MYAASILILHLTWAVATIAANGAGHNGPVASGAGPNGLQCQPIAVSACQGLGYNMTALPNLAGHTNQLEAELQIAKLVPLIESGCSRRARFLLCSSLFPLCTPDVPRPVAACKLLCETVRGECMENAPPELMELWPSFLNCDGLPQPEKHELCMQIPQEVAVPGGSPSGPPTTGSPGVEDHPQTYRFWKSGASPTSDLAGVLCPQNFSGSPFNPEECVPQCQRDAFHTSSQKKTSETLILGLSAVCFVLTLFALVTFWAEPTRFGYPERPVLFLCLCYNLFSVCYLERIVFHNQARMHDVELQGRLMRPGCLLTPPCLASYITTSYLSLCAASWWLIFALCFYLSSHKKWSSEALEKRSGLFHVLAWVPPLAPPIAALLLEKVRPSELTGMCYAPGFVELPALVLLLLGLYFTLRASRSLLSLQQQLQPTLAHHRFGQIRKRFVLFSLLYFAPTTAGVVAALCERYADSVPSCSTPDDCLSPTPLSAWPALVRIFFQLVGGTLTGLWVWSRKTCESYRNRLGASGTPTSSLMNQSKAAGALPKKHLYTSGKSMLPTGGITPLYAGISFHNVPVYNPNQSRV
MKPTCILCLLVVILLHPRISKSSTSGNPSASSSSSSPPEIPAFRQCETIRIEMCRKIGYNETSMPNLVGNEMQTDVEYTLQTFAPLIEYDCSSQLKLFLCAAYVPMCTPKAPVHAIGPCRSLCESVRIRCHPVLQGFGFPWPPALDCDKFPRENNHETMCMEGPGELHQPQQEQDLYGLPGQGIPGGLGGKLPMDCSGLAKSHLYVRLPRSGRCAPLCEADILFTPAEKHLAEIWVSTWAYAALGLALVATVCLLASDGSRLASAKWSRLLSPLIWCHNMVTLGWAVRFMVGRTGTACGTDPQAPNESLLTVDGLSNASCASVFLMRYYFGMAACAWWAVLCLGWHRDIRRHSPDSKGHVVIPSNFGGSPAKRNSAKTAQQDLTQNNFVCFVAWGLPAFQTSAVIVARFVDADELLGACFVGNQSDKALQILVATPVFCYWIFGSMNLISGYLVHCRTKEILRNSNALSVQQQLQQLSAHSSSGIGIFLFIYGLACAMLLLAVIYEFANIDVWLGSGDTNTPLWPFLLRAFMELMLGICCFAWVLGPSISTLYKRQVSNGKMVKHTSAGAATGHLDGHSSSRGSHAACNSTVVSYHSVRTSMASVPLPPSPYKLKTSPGTGSISLNQMSNYSLGRSVHHQQRHSPHHHHHQQQQHHQFHPHHNHQHHSTSSHRLYYPPGSYASQKYSQHGSYYPHLQQYGNETLL
MAEEEAPKKSRAAGGGASWELCAGALSARLAEEGSGDAGGRRRPPVDPRRLARQLLLLLWLLEAPLLLGVRAQAAGQGPGQGPGPGQQPPPPPQQQQSGQQYNGERGISVPDHGYCQPISIPLCTDIAYNQTIMPNLLGHTNQEDAGLEVHQFYPLVKVQCSAELKFFLCSMYAPVCTVLEQALPPCRSLCERARQGCEALMNKFGFQWPDTLKCEKFPVHGAGELCVGQNTSDKGTPTPSLLPEFWTSNPQHGGGGHRGGFPGGAGASERGKFSCPRALKVPSYLNYHFLGEKDCGAPCEPTKVYGLMYFGPEELRFSRTWIGIWSVLCCASTLFTVLTYLVDMRRFSYPERPIIFLSGCYTAVAVAYIAGFLLEDRVVCNDKFAEDGARTVAQGTKKEGCTILFMMLYFFSMASSIWWVILSLTWFLAAGMKWGHEAIEANSQYFHLAAWAVPAIKTITILALGQVDGDVLSGVCFVGLNNVDALRGFVLAPLFVYLFIGTSFLLAGFVSLFRIRTIMKHDGTKTEKLEKLMVRIGVFSVLYTVPATIVIACYFYEQAFRDQWERSWVAQSCKSYAIPCPHLQAGGGAPPHPPMSPDFTVFMIKYLMTLIVGITSGFWIWSGKTLNSWRKFYTRLTNSKQGETTV
MEMFTFLLTCVFLPFVRGHSLFTCEPITVPRCMKMAYNMTFFPNLMRHYDQSTAAVKMEPFLPLANLECSPNIETFLCKAFVPACTDQINVVPPCRKFCEKVYSDCKKLIDTFGMRWPEELECDRLQYCDETVPVTFDPHTQFLGPQKNTEQVQRDIGFWCPRHLKTSGGQGYKFLGIDQCAPPCPNMYFKSDELEFAKSFIGIVSIFCLCATLFTFLTFLIDVKRFRYPERPIIYYSVCYSIVSLMYFIGFLLGDRTACNKADEKLELGDTVVLGSQNKACTVLFMFLYFFTMAGTVWWVILTITWFLAAGRKWSCEAIEQKAVWFHAVAWGIPGFLTVMLLAMNKVEGDNISGVCFVGLYDLDASRYFVLLPLCLCVFVGLSLLLAGIISLNHVRQVIQHDGRNQEKLKKFMIRIGVFSGLYLVPLVTLLGCYVYEQVNRITWEITWVSDHCRQYHIPCPYQAKTETRPELALFMIKYLMTLIVGISAVFWVGSKKTCTEWAGFFKRNRKRDPISESRRVLQESCEFFLKHNSKVKHKKKHYKPSSHKLKVISKSMGTSTGATANHGTSAVAITNHDYLGQETLTEIQTSPETSVREVRADGASTPRSREQDCGEPASPAASSSRLCEEQADRKGRAGNGTDKISISESTRSEGRVTPKSDVTETGPMQSSSLQVPGSSEPGSLKGSTSLLVHSASGGRKEHGTGSHSDT
MEWGYLLEVTSLLAALALLQRSSGAAAASAKELACQEITVPLCKGIGYNYTYMPNQFNHDTQDEAGLEVHQFWPLVEIQCSPDLKFFLCSMYTPICLEDYKKPLPPCRSVCERAKAGCAPLMRQYGFAWPDRMRCDRLPEQGNPDTLCMDYNRTDLTTAAPSPPRRLPPPPPGEQPPSGSGHGRPPGARPPHRGGGRGGGGGDAAAPPARGGGGGGKARPPGGGAAPCEPGCQCRAPMVSVSSERHPLYNRVKTGQIANCALPCHNPFFSQDERAFTVFWIGLWSVLCFVSTFATVSTFLIDMERFKYPERPIIFLSACYLFVSVGYLVRLVAGHEKVACSGGAPGAGGAGGAGGAAAGAGAAGAGAGGPGGRGEYEELGAVEQHVRYETTGPALCTVVFLLVYFFGMASSIWWVILSLTWFLAAGMKWGNEAIAGYSQYFHLAAWLVPSVKSIAVLALSSVDGDPVAGICYVGNQSLDNLRGFVLAPLVIYLFIGTMFLLAGFVSLFRIRSVIKQQDGPTKTHKLEKLMIRLGLFTVLYTVPAAVVVACLFYEQHNRPRWEATHNCPCLRDLQPDQARRPDYAVFMLKYFMCLVVGITSGVWVWSGKTLESWRSLCTRCCWASKGAAVGGGAGATAAGGGGGPGGGGGGGPGGGGGPGGGGGSLYSDVSTGLTWRSGTASSVSYPKQMPLSQV
MLLRISVLFLLLGSCGALFGKRQKCEQITIPLCKGIGYNMTSFPNSYGHEKQEEAGLEVHQFYPLVEVGCFQHLKFFLCTMYTPICQENYDKPILPCMELCVEARSKCSPIMAKYGFRWPETLSCEALPKMSDQMSTGNICAAPPDTPKKQHKGHHHKNQNQNQNQNHNYSPDGPEVGISKIDNEVIAGPSECQCTCNQPFQFVASEKSKVGNVTNCAYSCHSPALAESHSLVSNWMAFWSITCCVLASFTFLTFLIETDRFQYPERPIFMLAFCQLMVAVGFMIRYFVGHEEIACDSMRIKGADDNSGSLCFVVFLLTYFFGMAASVWWVILSLTWVLSAASKWSPEAISSFSFHFHVVGWCLPAIQTVLVIVFNAIDGDPITGICYVGNTDLQFQRIFVLFPLLVYFIVGVLFLVIGFCNLWSIRNEVQKQHPSLESAHKITQLMSKIGIFSLLYTIPSLLIICVLFYEQNHRSLWEQSQLCSCSPKQTIGDSSLIISLIKTCCMCILGWTSGFWVCSTKTLSSWKNAICCLGSSRSLPKYQPADILYAKSDMSSSQFYNTSLRHNHLYGGIPDKL
MAVFGYFINYHVYILILSMVVINNAQHEGKCEPITLSICKGIQYNVTIFPNILGHQDQSEAGLQLNQFYPLVKVGCSPTLQLFLCSVYTPICSTYNRAFPPCRHMFEEAKACEKLMKKFDFSWPRDLDCSKFPLKTEGDLCFGRDIIPSTITPTYVDRRQCLTGVGFSCPAHMTVHENDISYEFMETENCGAPCDSKRLMFWTEGEKQFANLWIGCWSFICVISTLFTVLTYLIDMPRFLYPERPIIFLSGCYLVVAIAYIVGFFLRDSVACKQFSSSTCSADNTLSTCPKVVTQGAREAGCTVLFMMVYFFSMASSIWWVVLTITWFLAAGLKWGNEAIEAKSPYFHGTAWSLPAIQTVIVLISSKIEGDLLSGVCFVGVYNTKHLLWFLLVPLSIYLLVGTCFLVAGFVAMFNIRNVVKHNGGTGKVEKLERLMVRIGVFSVLYTVPATVMIACYFYEQMNRDSWQKGWFAENCRKFRVPCPCEYSKHVGNKPDFIVFIIKYFVMLIVGITSGFWIWSSKTVESWANFKDNLCCFKSSTQRVAGYQRGAANTNTALQSGTLPHCTDALQPLYQTAQHSA
MEIRQTSTYFVAFRLVLTALIAAEFVSSNRSYKLPTSKYDRRLPSDPIFDEDDNRCEPIQIKMCQGLGYNATRMPNRFGQYRQTEAGIELNSYQVLLQYNCSSELPMFLCAAFLPMCEPGLERTIGPCEGMCLSIKKLCLPALKSFGYPWPEILNCSNFPKDNKQNMMCMTGTHPHVKDEQPLIRPTKIKRSYCRQPQISLQSNEGCGWRCGYQQGMFSTEDKEFADLWMGVCSGVCFISTVFTVLTFLIDASRFRYPERPIILIAMCYNIYSISYILRLLVGRNNISCQRNTEGEMFLIKEGLGNTGCTVVFLLSYFFGMASYLWWVILTLTWFLAAGMKWSHEAIERHSSYFHLVAWSIPSIKIVIILILRHVDGDELTGMCYVGNQDMNALTGFVLAPLFTYLVIGTSFLLAGFFSLFRIKSYMEKEGSKTDKLERLMVKIGVFSVLYIVPASIVIGCYFYEHAVRRLWAQNRNVTPSATIYFLRILMQLIIGVFTGFWVWSKKSMQSWRQCSHSVLALSPKHQLKQTIDNRATCVTSQHKLPDVITPQECIPTHCPHTGHPLFVAMPTSSGAFSRTYRFEGKIQEPLLLSNNRVEGIP
MDIKLGIIILCCVISEVSTSNVHPQCRPVTLPMCLRNNNERNKGIKWIYNETTFPNFNNDASESEVEISLSLLHPLLSTSCSRYLELFLCSVFSPACMGGGVVPPCRSLCEVVFHDCAEVVEAFGIIWPQRLHCDNFPPQNGGKMVDTGSDTWGKMVVSRSSWLVWGEALLGDGEVCIPLSGDDVITPALSQNNQEIDNVTKYPGEYGLRCPAQLTAPPNEPGYTFLGMQGCGAPCPNMYMGDDELMLVRYIICVLASLCALVTSFVLFTFAIDTNRFRYPERPIVFYAAAYFVISVIFLVGFALGSDVACKHEIMDENNIVIQGAVVVEGPRDRACTIVFMILYFFTVNGTIWWLILTVTWLLAAGFKWGSEAIEKHHLYYHGLAWGIPAVQTMVVVTTGKIEGDNIAGVCFVGLYDSDGLRFLLLLPMSFYLLVGMFVLLTGFICLNRVRKSLHDDETNKKKLAKFMLRIGVFSIMYILPQLALIAIYAIEDSNRKSWESAWFVRNCGRYGVPCPNLPHPVAQLAQGNPLPGVFIFCMKYIMTLIVALPPLFWVASKKTMASWKEAVTKPRCMDDGNPLSVTQTQLLNDSNNGPHARDAVRKQQSKHSDVIFGGLGGFQGSSASIAAAEAMTSSRARARQELWEDMTSTDSTLSSRSESTLAKVLEYESHKNKGKRVVGRRRHNQGHPLPLTHNPDEGENNREVDDVINKPVPIKTERNNRIDDVISSQSRSLSDVTRPQSSVTSQPGRPDVVKKQLSISRSDATRSVPDIIKTTELSPPLLRNKPEIPRKPKLSLAKSNTSGRVLEV
MFKVTVKVLYSQWFLIVFLYIGQICMAVPDLRASRCEDLVMPLCRGLWYNRTRMPNMFNHETQEEAGHQAQQFMYLVTIKCSPDLHFFLCSIYTPICVENYDKPLPPCRSICQRSKDGCTPIMRNYGFSWPSQMSCDQFPEGSTDKQLCMERDISSTTLAPVIMKPTPLIQVDDDDIINNNNNNQNELETKPLQRVEKIIPTNNRSSNVRCNCKCRSPMIKIDSVHHAYYNKVYTGGIINCAWPCRSPFIENNRYYLISLWLSISVGLIFICCISSLLTFFLNRLELIQPPHRFVAYICCCQIGMSIGFIIRLVAGHYKTVCFQPDYKPIHESLLLMLRFQNSAPSVCSISFLFTYFFFFASVLWWWLLCLTWFFSDGLGWSSSMIDKYSQLYHFIAWFFPGIFSMLALTMSAVDGDPVTGLCLVGNINRQHLITFLLAPLCVFTCSGLFFLACGFLSVTKCDQSSSHRSKLSVPVSPRTISTDTSVESAASSLPKITTSSITKCFYGFLGLICSIPLCLTTGSIVYEMRWRSHWEVLTTCSCLNEMESNSYLSTPSILLYILKYSGFFAIGIICGPWIWPMQTFNTWLEPIIHLFLCKSNQGNRDTFCKPKPTHICQAQPLCNTSYTITTTCHRQDCLLEPSNTNDSLLMSSLKPLPKCQHRFPTSRLHEISVDHTIAPDAESYASYQSLSNYNPNHLKHPHEFYEFYKKNNMSKNWPVFH
MIIRLFLLFILSVTTTDAASIFEQSTKGRCVPMQHKMCADIPYNMTYHPNPISATEQSQIDHFNPLIKTKCHPHIKFFVCSVFEPMCPDQMPQAVTACRSVCEEVKRECVSIIEEFGLQWPELLECSKFPAQPDLCMQPMDNVGQSARPTMSHFPRLSSSQSCPSFLVDTDEEDPMAPCALPCKGDVLFSTMHKNQLSKWLPGVAIASCAFSAFAFLTFLIDRSRFRFPERCIFYLSLCYLCYSLPFLVVGLDPQLQPACSQTNLHKTRHLLLGHMDSSLCTISFFLTYYFSMSAALWWFMFAFTWYLSATRKWVPESLEAASIRVHVVAWFGPLVAAIVVVMTHSVDSSELTGLCGVGNTNRVALLFYSFLPRAVIGCVATLFLLTGITSMCRERNNFKDRGTDTSKLDKLMLKTCLFLVVYVVLWLATLAADLYHYAQLQAWQDATIGCKQSGSPCLAQPPRPNGDIYLMQVLAPLFAFIGPFIWXFSLKTFSSFKRRICCCIWHPTQAKTPSXQLLDASGSGMCGTVPGIPLPQPPAPRHQHEYVPLSTSSQPRWQHNHV
MSSKRPCSIVGSFWMLWIWTATSMVARAVILHPNETIFNDFCKKSTTCEVLKYNTCLGSPLPYTHTSLILAEDSETQEEAFEKLAMWSGLRNAPRCWAVIQPLLCAVYMPKCENGKVELPSQHLCQATRNPCSIVERERGWPNFLKCENKEQFPKGCQNEVQKLKFNTSGQCEAPLVKTDIQASWYKDVEGCGIQCDNPLFTEDEHSDMHSYIAVFGTITLLCTFFTLATFLADWKNSNRYPAVILFYVNACFFIGSIGWLAQFMDGARNEIVCKSDNTMRLGEPSSTETLSCVIIFVIVYYSLMSGVIWFVMLTYAWHTSFKALGTTHQPLSGKTSYFHLVTWSIPFILTVAILANSQVDADSVSGICFVGYRYYEYRAGFVLAPIGFVLVIGGYFLIRGVMTLFSIKSNHPGLLSEKAASKINETMLRLGIFGFLAFGFVLITFGCHFYDFFNQAEWERSFREYVLCEANVTIAHQTNKPIPECAIKNRPSLLVGKINLFSMFGTGIAMSTWVWTKATILIWKRTWFRIIGRSDDEPKRIKKSKMIAKAFSKRKELQKDPEKELSFSMHTVSHEGPVAGINFDLNEPSIEMSSAWAQHVTKMVARRGAILPQDISVTPTGTPIPPPEERNKLWMVEAEISPEMMKRKKKKKKRRKEVRPAGPAADEGNPAYHRREFGPSAVPRLPKLPGHRSLVANLWEQQRQQQEEQDMLPGAFPEFRPSCPLPYQDRYGGLGYLRNKPSSLPLANPLTLRDSMQGDLSHFQQSSWQPKGVFRHLGQEASMMDVGRTAVVPRADGRRGVQIHSRTNLMDAELLDADSDF
MYRPLFIFFTIFLGCSSSDQRLSSTSISSMSGLSSPRKCELISIPMCKNLDYNQTVFPNLLGHTTQSEANPAISQFNPLIKVKCSEDIRLFLCTVYAPVCTVLEKPIQPCRELCLSAKNGCESLMKKFGFQWPDQLDCNKFPVSDLCVGKNSSESSSSKKSSSDVTFGVSTIANEVVLSPKICPHVMHTTSGSHFSLPLLSGRLPDCSLTCEADNQVPMMFDGRVRRILRIWTAAWSVACFVCSLFTLVTFLVDLSRFAYPVRPILYLAFCYLAISLVYMIGVVGEDGFACGTYGSTPKILVTQGGENVGCSALAVVHYFFFMASCAWWLVLCLAWFLAANLKWGAESIAALSPYFHAMCWGIPAVLSVTVLVTNSVDGDVFTGICSVGNLNPSALVYFFFTPIVVSLALGAVLLICGIWSMIRIRSYIKLQRADVERNISKLEKLMLRIGAFAIMYSLPTAMNASIMWYQAVHMPAWLEGWLHHRCVRLQDREDFGFTFTIDECPGDPKVAAPEIIIFLLKYVSQLVVGITCAIWVVSSKTLSSYHKAYLALSSRSPPVPNHPDQVNLR
MSLVWFILVLLASGSHSQQPLCDNQSPTAFGSCVPAPTACDMLYSSTAYPNNVTTTSMMSVSRLIAYQPFVNVIDCSPYSQLFICLSLAPVCTSGSPRHPCESLCDLVLASCSDKIQQLGLPDTDCLLNCDRYPSTGCVDTDDPLVLAIQSINPLTTIPAITQTPHTTEPSTANSSGECPEVSYFTDSAKSFAQGWLAFWALICFISTTLTIATFVLDPSRFQYPWRPVVYLSLSFNLHSLTHFFSKGLGRDLVTCPGNQFVQTSITWTWGHTPCILVFGLLHETMMTAFLWWLMLSFSWFLASAFSWSSEAVSHLAPFYHVIAWVLPLVLTIILVATRVVGADELTATCFIVRDENDMSFYALLLGVIIPLVACLITGVVFLVIGFVSLFRIHSIMRHSGKATESSILEKLMIRIGIFVVVFILPAVIVVGCFMYELISRPFWTPISEPCNDCVLGNPAVFMTRLFMFLLTGILTGVWIWSKKTLLSWRNLPQRLTTCCRPKPVDVPHAVNVGVGEQITMELESSDKL
MAHGSAVAVCLLALAALTAQASGKEFNPTTNLILPESSSRLESINGTRNYRMHGKKGKDDKTWFDGREMRYIYCVRPGKCEPIKHRQCLHSTLPYSSISLDLTDSYSQEEMHTKLHQYNALKSVPKCWAVIQPFLCAVFTPKCEKINGQDMVYLPTLEMCKLTLEPCRILHNTSFFPEFLKCNETLYPSKCNNDVREEMKFNASGQCQKPLVAADLPANYYKEIDGCGVQCKDPLYTDHEHRQIHKLVAWGASICLAFNLFTLATFAIDWQNANKYPAMVIFYINFCFAVSCLGWLAQFTPGGREDIVCRKDGTLRTSEPSAGENLSCIVVFILVYYFLIAAMIQDRIDKKGSYFHLIAWSLPLVLTITIMALSEIDGNSTVGICFVGYQNHPIRGAFLLGPVLCVLLVGGYFLGRGLLTLIRLRISSRQIISARASKKIHQTIVRMGVCTTFTFIFIVATAFCHVHEFRHSAAWAEALRGFLVCQIVAAFNDDVTNGCRYEQRPSVAILQLHLICLFASGIVMSSWVWTNSTLESWGRYFRRRFGTDIDEPVKLQKHKVIAQAFAKRKEFQNQGRLSISFHNSHTDPVGLKFDITSAIGSHDFSSTWANNLPRFVNRRCALTGAATSSSHDPRKNSVDSEISFSVRHVSVESRRNSIDSQVSVKIAEVKTKVASRSSRGTVVVGATGSKHGHKSRQSRRRHDFATTATGRRYGRKESSTSVESQIVTAAIQKSAGSGAGRYAGGVGTFGAGSMQRRTGIGALDAHQINDLISNGKLLLPFLQGQGLTTSEDDNVSITSGREEHHSKDFNGSIAQSAMDGGGASARVGKSRTVKRQGANQLGSFRKGGNGLRPRRSLHSTARRKKEKNRERERKREKELALLERAAPSSSPPPAGVETMFDFNDSSFTSYCSELSPLHVNSSYSGVSVAKTNSRNSKRSCDVGIQTNAHEIATQTMSSFEFSEKALKNEENADIYTENHHPILSHHPVPIAALQAPSKMIQTVGTNTIGGGGRKHRDASESTGMSDAEKLKMLLLPSK
MLESRLQDTATLCTCKHKEACCERSATLGSRFVSPQFRSVGPSPFTRLNTAVDNIFMQIIKLFRSYLWTNKCRGSGVALTFLAMLLASDMLVPTSAVRYADNGPSLSGRRKPPISGLSGRQGTGVCEPIQVPMCIDIGYNFTDMSVSPSYIYDQKEAAQSVIQFGPLTKTKCAEEMKLLVCSVYTPICIPGYPGFLPPCRFICEAAKAGCEPILKKYDRTWPNLFDCKQFPDSQGKNPPCLHFNRSATEEPAVPRTITKKGESKTTPGGPVASVTHHPYKPINGCPCACARRMVKITNKKDPLYGKVTTGGVPNCAMPCKSPYFSEEKRKFAESWITVWSVVCFAITMLTVGTYLIDTQRFAYPERPIIFLSACYMFVSIGFIIRVVAGHEAVACAWHSDRVLYQTTGPFLCSIVFLLLYFFGMAGALWWVILSLTWFLAAGLKWGSEAIASYSQYFHAAAWLIPALKSITVLAMSSVDGDVLSGICFVGNQSTKTLRGFVLAPLVVYLALGGLFLFLGFVNLFRIRTSIKKVGKKTDTLEKLMGRIGLFSLLYMVPSAALVACYFYEQQNRELWAKAYNCRSFHGRDRCSHGNANGPEFAVFIVKYSMTLLIGITNGVWILSGKTITSWRKFYRRCYGCLCGKYGLKAKQEGEPLAADDMSKASDNSSGKRTKSDKASDKTSPEEIPLTNSVATSSFTGNPHSVGGSESKESRSSSARKKSKTQSNGVQHNRNDMYYECNEVDRNDVNQIRHAACDCDIAPCPLPSEVRGNPAKQLSFPEGFETLPDPLDVSTTELEAANRVQHIHHHHHHHVTQPPCSCGCHASRVTTRRPTPRRHSHHDPGACYEANHRKLVLTPPAYRTSPTTHSLR
