# Supplementary material for: HMM-ModE: implementation, benchmarking and validation with HMMER3
Source: BMC Res Notes. 2014 Jul 30;7:483. doi: 10.1186/1756-0500-7-483 (PMC4236727; doi:10.1186/1756-0500-7-483)
Supplement: Additional file 3 — Scripts to run the method along with a test data and a readme file. [file 1756-0500-7-483-S3.zip]

Archive with 14 entries (12 files):
- data_and_scripts/
- data_and_scripts/HMMmodE.pm
- data_and_scripts/hmmmode.pl
- data_and_scripts/readme
- data_and_scripts/add_ga_threshold.pl
- data_and_scripts/Hmm3.pm
- data_and_scripts/pre_processing.pl
- data_and_scripts/test_data/
- data_and_scripts/test_data/grk_58.seq
- data_and_scripts/test_data/pka_69.seq
- data_and_scripts/test_data/pkc_139.seq
- data_and_scripts/test_data/pvpk1_50.seq
- data_and_scripts/test_data/rac_23.seq
- data_and_scripts/test_data/s6pk_41.seq
