# Supplementary material for: HMM-ModE: implementation, benchmarking and validation with HMMER3
Source: BMC Res Notes. 2014 Jul 30;7:483. doi: 10.1186/1756-0500-7-483 (PMC4236727; doi:10.1186/1756-0500-7-483)
Supplement: Additional file 3 — Scripts to run the method along with a test data and a readme file. [file 1756-0500-7-483-S3.zip › data_and_scripts/add_ga_threshold.pl]

#!/usr/bin/perl
use strict;
use warnings;
my $file=shift; ## a list containing hmm profiles with their optimized threshold
open(F,"$file");
my @data=<F>;
close F;
foreach my $line(@data)
{
        chomp $line;
        my @temp=split '\s+',$line;
        system("sed '11a\ GA    $temp[1]   0.0' $temp[0] > $temp[0].txt");
}
