# Supplementary material for: HMM-ModE: implementation, benchmarking and validation with HMMER3
Source: BMC Res Notes. 2014 Jul 30;7:483. doi: 10.1186/1756-0500-7-483 (PMC4236727; doi:10.1186/1756-0500-7-483)
Supplement: Additional file 4 — List of 416 enzymes used for benchmarking the method using both HMMER2 and HMMER3. [file 1756-0500-7-483-S4.xlsx]

## Sheet: Sheet_cal
Label	Number of Sequences	HMMER2 default		HMM-ModE using HMMER2		HMMER3 default		HMM-ModE using HMMER3
		Se_HMMER2	Sp_HMMER2	Se_HMM-ModE_HMMER2	Sp_HMM-ModE_HMMER2	Se_HMMER3	Sp_HMMER3	Se_HMM-ModE_HMMER3	Sp_HMM-ModE_HMMER3
1.10.3.3_1.spse	4	1	0.0597426	1	1	1	0.0434783	1	1
1.10.99.2_1.spse	4	1	0.333333	1	1	1	0.333333	1	1
1.1.1.103_1.spse	184	1	0.863636	1	1	1	0.487179	1	1
1.1.1.11_1.spse	3	1	0.2	1	1	1	0.014779	1	1
1.11.1.16_1.spse	3	1	0.142857	1	1	1	0.0341095	1	1
1.1.1.127_1.spse	3	1	0.0227273	1	1	1	0.0150053	1	1
1.1.1.130_1.spse	41	1	0.916667	1	1	1	0.857143	1	1
1.1.1.132_1.spse	6	1	0.166667	1	1	1	0.142857	1	1
1.1.1.141_1.spse	6	1	0.111111	1	1	1	0.0285714	1	1
1.1.1.170_1.spse	10	1	0.416667	1	1	1	0.047619	1	1
1.1.1.178_1.spse	5	1	0.0431111	1	1	1	0.0243902	1	1
1.1.1.181_1.spse	3	1	0.1	1	1	1	0.0288515	1	1
1.11.1.8_1.spse	5	1	0.25	1	1	1	0.0833333	1	1
6.4.1.3_1.spse	12	1	0.666667	1	1	1	0.0909091	1	1
6.4.1.3_2.spse	6	1	0.101852	1	1	1	0.0287115	1	1
6.4.1.4_1.spse	7	1	0.333333	1	1	1	0.0333333	1	1
6.4.1.4_2.spse	7	1	0.125	1	1	1	0.0334975	1	1
5.4.2.9_1.spse	4	1	0.375	1	1	1	0.0454545	1	1
5.5.1.2_1.spse	4	1	0.142857	1	1	1	0.0197059	1	1
5.5.1.7_1.spse	6	1	0.5	1	1	1	0.0319286	1	1
6.1.1.18_1.spse	150	1	0.882353	1	1	1	0.428571	1	1
6.2.1.7_1.spse	3	1	0.5	1	1	1	0.014779	1	1
6.3.4.16_1.spse	4	1	0.0196078	1	1	1	0.0196078	1	1
5.3.99.3_2.spse	6	1	0.666667	1	1	1	0.666667	1	1
5.3.99.4_1.spse	4	1	0.25	1	1	1	0.0198079	1	1
5.3.99.5_1.spse	6	1	0.125	1	1	1	0.0285714	1	1
5.1.99.4_1.spse	3	1	0.216667	1	1	1	0.0666667	1	1
4.3.2.2_1.spse	46	1	0.921474	1	1	1	0.2	0.98	1
4.4.1.13_1.spse	9	1	0.333333	1	1	1	0.041868	1	1
4.4.1.15_1.spse	45	1	0.454545	1	1	1	0.200833	1	1
4.3.1.1_1.spse	12	1	0.166667	1	1	1	0.0909091	1	1
4.2.3.17_1.spse	3	1	0.166667	1	1	1	0.0588235	1	1
4.2.1.80_1.spse	24	1	0.888889	1	1	1	0.888889	1	1
1.1.1.225_1.spse	3	1	0.0434783	1	1	1	0.04	1	1
1.1.1.211_1.spse	4	1	0.0196078	1	1	1	0.0196078	1	1
1.1.1.250_1.spse	3	1	0.0434783	1	1	1	0.0147059	1	1
1.1.1.263_1.spse	5	1	0.0714286	1	1	1	0.0666667	1	1
1.1.1.28_1.spse	21	1	0.428571	1	1	1	0.130435	1	1
1.1.1.282_1.spse	37	1	0.166667	1	1	1	0.166667	1	1
1.1.1.36_1.spse	6	1	0.0454545	1	1	1	0.0285714	1	1
1.1.1.45_1.spse	7	1	0.142857	1	1	1	0.0333333	1	1
1.1.1.60_1.spse	3	1	0.2	1	1	1	0.356349	1	1
1.1.1.64_1.spse	3	1	0.2	1	1	1	0.014779	1	1
1.1.1.69_1.spse	3	1	0.0243902	1	1	1	0.0150123	1	1
1.1.1.83_1.spse	9	1	0.0416667	1	1	1	0.037037	1	1
1.1.1.95_1.spse	26	1	0.6	1	1	1	0.132391	1	1
1.13.11.34_1.spse	4	1	0.2	1	1	1	0.0769231	1	1
1.13.12.7_1.spse	5	1	0.142857	1	1	1	0.0243902	1	1
1.1.3.13_1.spse	3	1	0.376389	1	1	1	0.0217391	1	1
1.1.3.37_1.spse	9	1	0.666667	1	1	1	0.166667	1	1
1.1.3.4_1.spse	3	1	0.366667	1	1	1	0.0217391	1	1
1.1.3.8_1.spse	5	1	0.25	1	1	1	0.0909091	1	1
1.14.11.1_1.spse	7	1	0.5	1	1	1	0.333333	1	1
1.14.11.19_1.spse	6	1	0.166667	1	1	1	0.0714286	1	1
1.14.11.8_1.spse	7	1	0.666667	1	1	1	0.5	1	1
1.14.12.18_1.spse	7	1	0.261905	1	1	1	0.2	1	1
1.14.12.19_1.spse	19	1	0.75	1	1	1	0.5	1	1
1.14.12.19_2.spse	8	1	0.333333	1	1	1	0.25	1	1
1.14.13.100_1.spse	3	1	0.166667	1	1	1	0.0151803	1	1
1.14.13.11_1.spse	14	1	0.0952381	1	1	1	0.0909091	1	1
1.14.13.13_1.spse	3	1	0.068254	1	1	1	0.014779	1	1
1.14.13.15_1.spse	8	1	0.0384615	1	1	1	0.0384615	1	1
1.14.13.17_1.spse	6	1	0.333333	1	1	1	0.0285714	1	1
1.14.13.79_1.spse	3	1	0.2	1	1	1	0.0147059	1	1
1.14.13.88_1.spse	7	1	0.0338624	1	1	1	0.0333333	1	1
1.14.13.93_1.spse	10	1	0.8	1	1	1	0.047619	1	1
1.14.13.95_1.spse	3	1	0.166667	1	1	1	0.00980392	1	1
1.14.15.4_1.spse	14	1	0.5	1	1	1	0.0909091	1	1
1.14.15.5_1.spse	5	1	0.142857	1	1	1	0.0243902	1	1
1.14.15.6_1.spse	13	1	0.4	1	1	1	0.0909091	1	1
1.14.99.10_1.spse	9	1	0.0416667	1	1	1	0.0416667	1	1
1.14.99.36_1.spse	4	1	0.25	1	1	1	0.2	1	1
1.14.99.38_1.spse	4	1	0.333333	1	1	1	0.2	1	1
1.14.99.9_1.spse	24	1	0.137013	1	1	1	0.117391	1	1
1.16.1.1_1.spse	13	1	0.181818	1	1	1	0.0929293	1	1
1.16.1.3_1.spse	4	1	0.666667	1	1	1	0.0519737	1	1
1.17.3.2_1.spse	6	1	0.25	1	1	1	0.125	1	0.916667
1.17.99.3_1.spse	4	1	0.1	1	1	1	0.0909091	1	1
1.2.1.22_1.spse	7	1	0.0340136	1	1	1	0.0338624	1	1
1.2.1.27_1.spse	52	1	0.230769	1	1	1	0.230769	1	1
1.2.1.31_2.spse	6	1	0.0285714	1	1	1	0.0287115	1	1
1.21.4.4_1.spse	17	1	0.78125	1	1	1	0.760417	1	1
1.2.1.47_1.spse	6	1	0.0287115	1	1	1	0.0285714	1	1
1.2.1.68_1.spse	3	1	0.111111	1	1	1	0.0151538	1	1
1.2.1.71_1.spse	134	1	0.428176	1	1	1	0.411765	1	1
1.2.1.72_1.spse	92	1	0.333333	1	1	1	0.333333	1	1
1.2.7.7_2.spse	5	1	0.366667	1	1	1	0.142857	1	1
1.2.99.2_2.spse	3	1	0.361111	1	1	1	0.0909091	1	1
1.3.1.28_1.spse	3	1	0.0263158	1	1	1	0.0148544	1	1
1.3.1.38_2.spse	5	1	0.357143	1	1	1	0.0248973	1	1
1.3.1.48_1.spse	12	1	0.8	1	1	1	0.17	1	1
1.3.1.56_1.spse	6	1	0.237374	1	1	1	0.0285714	1	0.916667
1.3.1.70_1.spse	11	1	0.666667	1	1	1	0.5	1	1
1.3.1.74_1.spse	9	1	0.666667	1	1	1	0.0676407	1	1
1.3.7.2_1.spse	19	1	0.875	1	1	1	0.285714	1	1
1.4.1.20_1.spse	4	1	0.333333	1	1	1	0.0297276	1	1
1.4.1.9_1.spse	6	1	0.666667	1	1	1	0.0666667	1	1
1.4.3.1_1.spse	8	1	0.333333	1	1	1	0.142857	1	1
1.4.3.22_1.spse	6	1	0.2	1	1	1	0.2	1	1
1.5.1.10_1.spse	4	1	0.333333	1	1	1	0.160714	1	1
1.5.1.6_1.spse	8	1	0.142857	1	1	1	0.0384615	1	1
1.8.1.12_1.spse	5	1	0.0243902	1	1	1	0.0255326	1	1
1.8.1.14_1.spse	22	1	0.8	1	1	1	0.130435	1	1
1.8.1.2_2.spse	60	1	0.545455	1	1	1	0.352941	1	1
1.8.3.1_1.spse	7	1	0.166667	1	1	1	0.125	1	1
1.8.4.8_1.spse	152	1	0.980769	1	1	1	0.444444	0.99375	1
1.97.1.11_1.spse	10	1	0.25	1	1	1	0.229762	1	1
2.1.1.133_1.spse	5	1	0.159048	1	1	1	0.027027	1	1
2.1.1.143_1.spse	3	1	0.166667	1	1	1	0.0147059	1	1
2.1.1.28_1.spse	5	1	0.333333	1	1	1	0.466667	1	1
2.1.1.49_1.spse	4	1	0.333333	1	1	1	0.333333	1	1
2.1.1.53_1.spse	4	1	0.0386642	1	1	1	0.0196078	1	1
2.1.2.10_1.spse	333	1	0.991071	1	1	1	0.976744	1	1
2.1.3.6_1.spse	13	1	0.0909091	1	1	1	0.0909091	1	1
2.1.3.9_1.spse	5	1	0.0243902	1	1	1	0.0243902	1	1
2.1.4.2_1.spse	4	1	0.333333	1	1	1	0.333333	1	1
2.3.1.137_1.spse	4	1	0.1	1	1	1	0.1	1	1
2.3.1.159_1.spse	3	1	0.0217391	1	1	1	0.0147059	1	1
2.3.1.174_1.spse	7	1	0.0333333	1	1	1	0.0334975	1	1
2.3.1.179_1.spse	17	1	0.5	1	1	1	0.243669	1	1
2.3.1.19_1.spse	3	1	0.333333	1	1	1	0.0698413	1	1
2.3.1.37_1.spse	40	1	0.733333	1	1	1	0.167391	1	1
2.3.1.65_1.spse	3	1	0.2	1	1	1	0.2	1	1
2.3.1.89_1.spse	125	1	0.393939	1	1	1	0.393939	1	1
2.3.1.95_1.spse	9	1	0.0625	1	1	1	0.037037	1	1
2.3.3.15_1.spse	4	1	0.114583	1	1	1	0.0196078	1	1
2.3.3.5_1.spse	6	1	0.0577485	1	1	1	0.0509259	1	1
2.4.1.121_1.spse	3	1	0.316667	1	1	1	0.0285714	1	0.833333
2.4.1.223_1.spse	6	1	0.25	1	1	1	0.25	1	1
2.4.1.225_1.spse	14	1	0.75	1	1	1	0.666667	1	1
2.4.1.37_1.spse	4	1	0.25	1	1	1	0.175	1	1
2.4.1.40_1.spse	4	1	0.25	1	1	1	0.2	1	1
2.4.1.45_1.spse	3	1	0.0434783	1	1	1	0.0263158	1	1
2.4.1.62_1.spse	5	1	0.333333	1	1	1	0.333333	1	1
2.4.2.2_1.spse	14	1	0.105263	1	1	1	0.091342	1	1
2.4.99.6_1.spse	4	1	0.333333	1	1	1	0.1	1	1
2.4.99.9_1.spse	5	1	0.666667	1	1	1	0.125	1	1
2.5.1.45_1.spse	3	1	0.0588235	1	1	1	0.047619	1	1
2.6.1.36_1.spse	4	1	0.25	1	1	1	0.0196078	1	1
2.6.1.40_1.spse	5	1	0.0625	1	1	1	0.0243902	1	1
2.6.1.45_1.spse	5	1	0.75	1	1	1	0.0408635	1	0.766667
2.6.1.64_1.spse	4	1	0.119048	1	1	1	0.0205198	1	0.875
2.6.1.76_1.spse	20	1	0.0909091	1	1	1	0.0909091	1	1
2.6.1.82_1.spse	47	1	0.200833	1	1	1	0.2	1	1
2.7.1.106_1.spse	3	1	0.125	1	1	1	0.0147059	1	1
2.7.11.10_1.spse	14	1	0.833333	1	1	1	0.0909091	1	1
2.7.11.15_1.spse	10	1	0.25	1	1	1	0.047619	1	1
2.7.11.19_1.spse	8	1	0.0384615	1	1	1	0.0384615	1	1
2.7.11.4_1.spse	4	1	0.2	1	1	1	0.142857	1	1
2.7.1.146_1.spse	8	1	0.666667	1	1	1	0.333333	1	1
2.7.1.147_1.spse	11	1	0.666667	1	1	1	0.666667	1	1
2.7.1.149_1.spse	16	1	0.4	1	1	1	0.333333	1	1
2.7.1.151_1.spse	6	1	0.333333	1	1	1	0.25	1	1
2.7.1.153_1.spse	11	1	0.666667	1	1	1	0.2	1	1
2.7.1.157_1.spse	4	1	0.1	1	1	1	0.0232558	1	1
2.7.1.56_1.spse	11	1	0.285714	1	1	1	0.0909091	1	0.966667
2.7.1.74_1.spse	7	1	0.357143	1	1	1	0.103175	0.833333	0.833333
2.7.1.92_1.spse	31	1	0.666667	1	1	1	0.363636	1	1
2.7.3.9_1.spse	50	1	0.909091	1	1	1	0.454545	1	1
2.7.7.33_1.spse	3	1	0.125	1	1	1	0.0166066	1	1
2.8.2.1_1.spse	9	1	0.25	1	1	1	0.25	1	1
2.8.2.17_1.spse	8	1	0.666667	1	1	1	0.666667	1	1
2.8.2.21_1.spse	4	1	0.333333	1	1	1	0.333333	1	1
2.8.2.29_1.spse	3	1	0.2	1	1	1	0.0909091	1	1
3.1.1.34_1.spse	11	1	0.4	1	1	1	0.333333	1	1
3.1.1.47_3.spse	3	1	0.5	1	1	1	0.0384615	1	1
3.1.3.45_1.spse	8	1	0.666667	1	1	1	0.142857	1	1
3.1.3.73_1.spse	3	1	0.0499109	1	1	1	0.0147059	1	1
3.1.3.75_1.spse	3	1	0.333333	1	1	1	0.333333	1	1
3.1.4.39_1.spse	4	1	0.333333	1	1	1	0.25	1	1
3.1.6.12_1.spse	4	1	0.333333	1	1	1	0.111111	1	1
3.1.6.2_1.spse	3	1	0.2	1	1	1	0.0909091	1	1
3.1.6.4_1.spse	5	1	0.333333	1	1	1	0.142857	1	1
3.1.6.8_1.spse	3	1	0.2	1	1	1	0.0909091	1	1
3.2.1.31_2.spse	4	1	0.666667	1	1	1	0.0232558	1	1
3.2.1.70_1.spse	3	1	0.0909091	1	1	1	0.0164875	1	1
3.2.1.86_2.spse	3	1	0.333333	1	1	1	0.0368873	1	1
3.4.11.23_1.spse	66	1	0.259259	1	1	1	0.259259	1	1
3.4.11.3_1.spse	3	1	0.142857	1	1	1	0.04	1	1
3.4.11.7_1.spse	5	1	0.166667	1	1	1	0.0666667	1	1
3.4.13.20_1.spse	3	1	0.333333	1	1	1	0.0147059	1	1
3.4.14.2_1.spse	3	1	0.333333	1	1	1	0.238095	1	1
3.4.16.2_1.spse	4	1	0.666667	1	1	1	0.666667	1	1
3.4.17.10_1.spse	7	1	0.333333	1	1	1	0.2	1	1
3.4.17.1_1.spse	13	1	0.5	1	1	1	0.333333	1	1
3.4.17.12_1.spse	3	1	0.142857	1	1	1	0.0833333	1	1
3.4.17.15_1.spse	3	1	0.111111	1	1	1	0.0769231	1	1
3.4.17.20_1.spse	4	1	0.142857	1	1	1	0.120455	1	1
3.4.17.3_1.spse	4	1	0.2	1	1	1	0.129464	1	1
3.4.18.1_1.spse	4	1	0.333333	1	1	1	0.0384615	1	1
3.4.19.6_1.spse	3	1	0.142857	1	1	1	0.04	1	1
3.4.21.104_1.spse	3	1	0.2	1	1	1	0.00980392	1	1
3.4.21.106_1.spse	4	1	0.1	1	1	1	0.0196078	1	1
3.4.21.118_1.spse	3	1	0.0148544	1	1	1	0.0147059	1	1
3.4.21.21_1.spse	7	1	0.1	1	1	1	0.0333333	1	1
3.4.21.2_1.spse	4	1	0.0196078	1	1	1	0.0196078	1	1
3.4.21.22_1.spse	12	1	0.34	1	1	1	0.0909091	1	1
3.4.21.27_1.spse	3	1	0.388889	1	1	1	0.0147059	1	1
3.4.21.34_1.spse	4	1	0.666667	1	1	1	0.0196078	1	1
3.4.21.39_1.spse	9	1	0.047619	1	1	1	0.0416667	1	1
3.4.21.41_1.spse	6	1	0.333333	1	1	1	0.0285714	1	1
3.4.21.42_1.spse	6	1	0.333333	1	1	1	0.0287115	1	1
3.4.21.43_1.spse	6	1	0.5	1	1	1	0.0285714	1	1
3.4.21.46_1.spse	5	1	0.0243902	1	1	1	0.0243902	1	1
3.4.21.68_1.spse	10	1	0.25	1	1	1	0.047619	1	1
3.4.21.71_1.spse	6	1	0.0285714	1	1	1	0.0285714	1	1
3.4.21.75_1.spse	8	1	0.333333	1	1	1	0.2125	1	1
3.4.21.77_1.spse	3	1	0.0147059	1	1	1	0.0147059	1	1
3.4.21.78_1.spse	3	1	0.0182463	1	1	1	0.0147059	1	1
3.4.21.93_1.spse	5	1	0.25	1	1	1	0.2	1	1
3.4.21.94_1.spse	6	1	0.25	1	1	1	0.2	1	1
3.4.22.16_1.spse	8	1	0.111111	1	1	1	0.0714286	1	1
3.4.22.27_1.spse	6	1	0.0833333	1	1	1	0.0588235	1	1
3.4.22.36_1.spse	9	1	0.75	1	1	1	0.17037	1	1
3.4.22.38_1.spse	10	1	0.142857	1	1	1	0.0833333	1	1
3.4.22.50_1.spse	18	1	0.333333	1	1	1	0.166667	1	1
3.4.22.52_1.spse	9	1	0.25	1	1	1	0.2	1	1
3.4.22.54_1.spse	8	1	0.25	1	1	1	0.125	1	1
3.4.22.56_1.spse	13	1	0.5	1	1	1	0.4	1	1
3.4.22.59_1.spse	4	1	0.142857	1	1	1	0.0909091	1	1
3.4.22.60_1.spse	3	1	0.111111	1	1	1	0.0666667	1	1
3.4.22.65_1.spse	5	1	0.0714286	1	1	1	0.047619	1	1
3.4.23.15_1.spse	10	1	0.125	1	1	1	0.0909091	1	1
3.4.23.21_1.spse	6	1	0.0666667	1	1	1	0.0561002	1	1
3.4.23.34_1.spse	8	1	0.0833333	1	1	1	0.0714286	1	1
3.4.23.4_1.spse	4	1	0.0479798	1	1	1	0.036045	1	1
3.4.23.45_1.spse	3	1	0.333333	1	1	1	0.0294118	1	1
3.4.23.46_1.spse	5	1	0.666667	1	1	1	0.05	1	1
3.4.24.16_1.spse	7	1	0.333333	1	1	1	0.111111	1	1
3.4.24.17_1.spse	6	1	0.125	1	1	1	0.111111	1	1
3.4.24.23_1.spse	4	1	0.0833333	1	1	1	0.0769231	1	1
3.4.24.24_1.spse	6	1	0.142857	1	1	1	0.111111	1	1
3.4.24.34_1.spse	3	1	0.0666667	1	1	1	0.0555556	1	1
3.4.24.35_1.spse	6	1	0.25	1	1	1	0.111111	1	1
3.4.24.55_1.spse	6	1	0.666667	1	1	1	0.166667	1	1
3.4.24.56_1.spse	5	1	0.333333	1	1	1	0.142857	1	1
3.4.24.61_1.spse	4	1	0.333333	1	1	1	0.125	1	1
3.4.24.65_1.spse	4	1	0.0833333	1	1	1	0.0769231	1	1
3.4.24.71_1.spse	8	1	0.5	1	1	1	0.5	1	1
3.4.24.80_1.spse	7	1	0.2	1	1	1	0.135714	1	1
3.4.24.82_1.spse	5	1	0.666667	1	1	1	0.175714	1	1
3.5.1.12_1.spse	5	1	0.333333	1	1	1	0.125	1	1
3.5.1.3_1.spse	9	1	0.5	1	1	1	0.0833333	1	1
3.5.1.38_1.spse	6	1	0.25	1	1	1	0.2	1	1
3.5.1.49_1.spse	27	1	0.5	1	1	1	0.3	1	1
3.5.1.53_1.spse	4	1	0.2125	1	1	1	0.0454545	1	1
3.5.1.92_1.spse	8	1	0.666667	1	1	1	0.333333	1	1
3.5.5.4_1.spse	4	1	0.333333	1	1	1	0.047619	1	1
3.6.1.11_2.spse	8	1	0.0909091	1	1	1	0.0909091	1	1
3.6.1.40_1.spse	77	1	0.909091	1	1	1	0.9	1	1
3.6.3.10_1.spse	13	1	0.142857	1	1	1	0.0909091	1	1
3.6.3.20_1.spse	72	1	0.286772	1	1	1	0.285714	1	1
3.6.3.36_1.spse	46	1	0.200833	1	1	1	0.28	1	1
3.6.3.42_1.spse	23	1	0.380357	1	1	1	0.130435	1	1
3.6.3.43_1.spse	13	1	0.5	1	1	1	0.0909091	1	1
3.6.3.7_1.spse	3	1	0.0769231	1	1	1	0.0147059	1	1
4.1.1.17_2.spse	4	1	0.333333	1	1	1	0.2	1	1
4.1.1.25_1.spse	42	1	0.625	1	1	1	0.2	1	1
4.1.1.71_1.spse	12	1	0.166667	1	1	1	0.0952381	1	1
4.1.1.84_1.spse	8	1	0.333333	1	1	1	0.333333	1	1
4.1.1.86_1.spse	3	1	0.142857	1	1	1	0.026103	1	1
4.1.2.17_1.spse	11	1	0.206753	1	1	1	0.119216	1	1
4.1.2.29_1.spse	5	1	0.0403333	1	1	1	0.037037	1	1
4.1.99.1_1.spse	56	1	0.875	1	1	1	0.875	1	1
4.2.1.12_1.spse	7	1	0.666667	1	1	1	0.0333333	1	1
4.2.1.18_1.spse	3	1	0.150794	1	1	1	0.0147059	1	1
4.2.1.41_1.spse	59	1	0.241888	1	1	1	0.230769	1	1
6.4.1.1_1.spse	19	1	0.41	1	0.933333	1	0.091342	1	1
6.3.2.13_1.spse	146	1	0.789474	1	1	1	0.428571	1	0.9875
5.4.2.2_1.spse	63	1	0.649091	1	1	1	0.259259	1	0.977778
5.3.99.2_1.spse	17	1	0.366667	1	1	1	0.41	0.8	1
5.3.2.1_1.spse	16	1	0.666667	1	1	1	0.666667	0.928571	1
4.3.1.19_1.spse	54	1	0.875	1	1	1	0.230769	0.983333	1
4.2.3.19_1.spse	5	1	0.333333	1	1	1	0.103117	1	0.7
4.2.1.9_1.spse	579	1	0.988075	1	1	1	0.988095	0.998279	1
4.2.1.2_1.spse	100	1	0.833333	1	1	1	0.333333	1	1
4.1.3.38_1.spse	6	1	0.444444	1	0.708333	1	0.0873737	1	1
4.1.3.30_1.spse	10	1	0.166667	1	1	1	0.102222	1	0.833333
4.1.1.50_1.spse	259	1	0.928307	1	1	1	0.928307	0.992308	1
4.1.1.29_1.spse	3	1	0.142857	1	1	1	0.030303	1	1
4.1.1.22_1.spse	20	1	0.4	1	1	1	0.143956	0.888889	0.809524
3.6.3.6_1.spse	33	1	0.512698	1	1	1	0.166667	0.975	1
3.6.3.28_1.spse	132	1	0.411765	1	0.993333	1	0.411765	1	1
3.6.1.45_1.spse	5	1	0.25	1	0.75	1	0.2	1	0.875
3.5.99.7_1.spse	53	1	0.545455	1	1	1	0.214615	0.983333	1
3.5.3.11_1.spse	74	1	0.936667	1	1	1	0.363636	0.9875	0.988889
3.4.24.7_1.spse	8	1	0.166667	1	1	1	0.142857	1	0.9375
3.4.24.27_1.spse	5	1	0.333333	1	0.8	1	0.25	1	0.9
3.4.24.22_1.spse	3	1	0.0625	1	0.777778	1	0.0588235	1	0.777778
3.4.24.21_1.spse	40	1	0.875	1	1	1	0.571429	0.944444	0.955556
3.4.23.5_1.spse	11	1	0.222222	1	0.94	1	0.25	0.944444	1
3.4.23.47_1.spse	12	1	0.25	1	1	1	0.111111	1	0.966667
3.4.21.73_1.spse	9	1	0.166667	1	1	1	0.0416667	1	0.611111
3.4.21.62_1.spse	11	1	0.666667	1	1	1	0.285714	1	0.966667
3.4.13.9_1.spse	118	1	0.951546	1	1	1	0.6	1	1
3.2.1.86_1.spse	9	1	0.0562818	1	1	1	0.0526316	1	0.854167
3.2.1.84_1.spse	7	1	0.357143	1	1	1	0.2	1	0.928571
3.2.1.135_1.spse	3	1	0.333333	1	0.833333	1	0.0353409	1	0.611111
3.1.3.57_1.spse	8	1	0.333333	1	1	1	0.0909091	1	0.854167
3.1.21.2_1.spse	268	1	0.988929	1	1	1	0.989011	0.992593	1
2.8.2.4_1.spse	8	1	0.25	1	1	1	0.25	1	1
2.8.2.30_1.spse	3	1	0.178571	1	0.833333	1	0.0909091	1	0.833333
2.8.2.14_1.spse	5	1	0.166667	1	0.9	1	0.142857	1	0.8
2.7.1.76_1.spse	4	1	0.333333	1	0.833333	1	0.0262004	1	0.875
2.7.1.6_1.spse	145	1	0.973329	1	1	1	0.428571	0.986667	1
2.7.1.2_1.spse	153	1	0.80873	1	1	1	0.545835	0.899583	1
2.7.1.15_1.spse	12	1	0.722222	1	1	1	0.0952381	0.95	1
2.7.1.113_1.spse	6	1	0.25	1	1	1	0.0337276	1	1
2.5.1.30_1.spse	4	1	0.333333	1	1	1	0.100694	1	0.65625
2.3.1.6_1.spse	8	1	0.2	1	1	1	0.2	1	0.916667
2.1.1.114_1.spse	9	1	0.0416667	1	1	1	0.0416667	1	0.0743903
1.7.1.3_1.spse	9	1	0.25	1	1	1	0.045695	1	0.944444
1.6.5.5_1.spse	13	1	0.35	1	1	1	0.0909091	1	1
1.4.3.3_1.spse	15	1	0.666667	1	1	1	0.0909091	1	0.85
1.3.1.76_1.spse	145	1	0.948611	1	1	1	0.681818	0.973333	1
1.3.1.20_2.spse	4	1	0.0588235	1	1	1	0.0526316	1	0.217262
1.2.1.18_1.spse	50	1	0.2	1	1	1	0.28	1	1
1.1.5.3_2.spse	39	1	0.857143	1	1	1	0.307692	1	0.946667
1.14.13.47_1.spse	4	1	0.1	1	1	1	0.0196078	1	1
1.14.13.30_1.spse	5	1	0.0769231	1	0.8	1	0.0243902	1	0.666667
1.14.12.3_1.spse	6	1	0.2	1	0.633333	1	0.14134	1	1
1.14.12.11_1.spse	4	1	0.142857	1	0.520833	1	0.111111	1	1
1.14.11.9_1.spse	17	1	0.285714	1	1	1	0.222222	1	0.966667
1.1.1.67_1.spse	12	1	0.8	1	1	1	0.0909091	1	1
1.1.1.53_1.spse	3	1	0.0227273	1	1	1	0.0150949	1	0.833333
1.1.1.38_1.spse	119	1	0.805714	1	1	1	0.762078	0.975	1
1.1.1.255_1.spse	7	1	0.0588235	1	0.904762	1	0.0333333	1	0.714286
1.1.1.24_1.spse	5	1	0.0288632	1	1	1	0.0247561	1	1
1.1.1.215_1.spse	3	1	0.0288515	1	0.0539376	1	0.0147059	1	0.075641
1.1.1.157_1.spse	8	1	0.0390886	1	0.928571	1	0.0384615	1	1
1.1.1.149_1.spse	9	1	0.125	1	0.9	1	0.197531	0.857143	0.571429
1.1.1.112_1.spse	6	1	0.0833333	1	1	1	0.0769231	1	0.916667
1.1.1.85_1.spse	300	1	0.810285	0.993333	1	1	0.731707	0.993333	0.993441
1.6.1.1_1.spse	94	1	0.434783	0.99	1	1	0.333333	1	1
4.1.3.3_1.spse	84	1	0.310345	0.988889	1	1	0.310345	1	1
3.6.3.25_1.spse	67	1	0.270328	0.985714	1	1	0.259259	0.985714	1
3.6.1.11_1.spse	59	1	0.230769	0.983333	1	1	0.307692	0.981481	1
3.1.3.6_1.spse	59	1	0.230769	0.983333	1	1	0.230769	0.983333	1
3.6.3.49_1.spse	41	1	0.714286	0.98	1	1	0.2	1	1
2.5.1.16_1.spse	229	1	0.978538	0.977971	1	1	0.793221	0.937198	1
3.4.21.35_1.spse	29	1	0.130435	0.966667	0.941667	1	0.217391	0.962963	0.927778
3.6.3.29_1.spse	73	1	0.30526	0.9625	1	1	0.285714	0.9875	1
3.5.2.5_1.spse	48	1	0.294118	0.96	1	1	0.2	1	0.983333
1.4.3.21_1.spse	21	1	0.833333	0.96	1	1	0.8	1	1
4.1.1.28_1.spse	16	1	0.5	0.95	0.933333	1	0.181818	0.95	0.933333
3.6.3.24_1.spse	32	1	0.166667	0.95	1	1	0.166667	1	1
3.4.23.3_1.spse	12	1	0.2	0.95	1	1	0.166667	0.9	1
2.7.3.2_1.spse	34	1	0.666667	0.95	1	1	0.571429	0.925	1
2.7.1.137_1.spse	20	1	0.4	0.95	0.8	1	0.170196	0.95	0.675
1.8.1.7_1.spse	32	1	0.201053	0.95	1	1	0.166667	0.95	0.98
1.2.1.19_1.spse	38	1	0.166667	0.95	1	1	0.166667	0.975	1
1.1.1.195_1.spse	40	1	0.389946	0.95	0.886667	1	0.146377	0.962963	0.881481
4.2.1.51_1.spse	41	1	0.929915	0.945887	1	1	0.619643	0.98	1
5.4.2.4_1.spse	18	1	0.0909091	0.944444	1	1	0.0909091	0.95	1
3.1.3.56_1.spse	14	1	0.566667	0.944444	0.925926	1	0.41	0.8	0.933333
3.1.3.13_1.spse	18	1	0.0909091	0.944444	1	1	0.0909091	0.95	1
2.6.1.57_1.spse	12	1	0.285714	0.944444	0.933333	1	0.09557	1	0.823333
2.4.1.242_1.spse	17	1	0.0909091	0.944444	0.962963	1	0.0909091	0.944444	1
2.4.1.224_1.spse	17	1	0.857143	0.944444	1	1	0.64	1	1
3.6.3.30_1.spse	41	1	0.2	0.94	1	1	0.2	1	0.45214
3.4.24.11_1.spse	9	1	0.666667	0.9375	1	1	0.666667	0.875	1
1.2.1.59_1.spse	59	1	0.230769	0.933333	1	1	0.230769	0.933333	1
1.1.1.62_1.spse	35	1	0.185804	0.925	0.866667	1	0.166667	0.975	0.98
2.7.1.4_1.spse	28	1	0.435714	0.916667	0.96875	1	0.20875	0.966667	1
1.11.1.14_1.spse	12	1	0.666667	0.916667	1	1	0.34	1	1
3.6.3.41_1.spse	127	1	0.393939	0.915385	1	1	0.393939	1	1
3.1.6.1_1.spse	11	1	0.5	0.9	0.966667	1	0.385	0.833333	1
3.1.3.8_1.spse	12	1	0.666667	0.9	1	1	0.333333	0.85	1
2.7.12.1_1.spse	73	1	0.456411	0.9	0.92233	1	0.285714	0.875	1
2.5.1.48_1.spse	15	1	0.4	0.9	0.866667	1	0.234127	0.833333	1
2.6.1.51_1.spse	9	1	0.75	0.888889	1	1	0.0599206	1	1
2.6.1.22_1.spse	11	1	0.0909091	0.888889	1	1	0.091342	1	0.966667
1.2.7.1_2.spse	8	1	0.75	0.888889	1	1	0.25	1	1
1.21.4.2_1.spse	22	1	0.857143	0.888889	1	1	0.813333	0.95	1
1.12.99.6_2.spse	17	1	0.857143	0.888889	1	1	0.0865801	0.944444	1
1.11.1.12_1.spse	24	1	0.272727	0.888889	1	1	0.272727	0.966667	0.975
2.4.1.38_1.spse	13	1	0.8	0.875	1	1	0.585227	1	1
2.3.1.7_1.spse	8	1	0.2	0.875	0.8125	1	0.175	1	0.833333
1.7.7.1_1.spse	8	1	0.666667	0.875	1	1	0.035	1	0.9375
1.4.1.4_1.spse	31	1	0.45	0.875	1	1	0.363636	0.85	0.98
1.3.1.34_1.spse	12	1	0.566667	0.875	0.9375	1	0.0822511	1	0.966667
6.2.1.12_1.spse	25	1	0.135837	0.866667	1	1	0.130435	0.9	1
2.7.11.11_1.spse	25	1	0.137588	0.866667	1	1	0.130435	0.9	0.975
3.4.22.53_1.spse	11	1	0.5	0.85	1	1	0.285714	0.75	1
3.4.21.7_1.spse	15	1	0.516667	0.85	1	1	0.0941558	0.85	1
3.4.21.1_1.spse	19	1	0.0909091	0.85	0.883333	1	0.0865801	0.888889	1
2.6.1.19_1.spse	17	1	0.0918182	0.85	1	1	0.0818182	1	1
6.3.2.26_1.spse	6	1	0.666667	0.833333	1	1	0.0285714	1	0.833333
5.4.2.8_1.spse	22	1	0.130435	0.833333	0.975	1	0.130435	0.866667	1
5.2.1.2_1.spse	11	1	0.666667	0.833333	1	1	0.106433	1	0.916667
3.6.1.9_1.spse	10	1	0.75	0.833333	1	1	0.642857	0.833333	1
3.5.1.26_1.spse	17	1	0.516667	0.833333	1	1	0.4	0.833333	1
3.4.24.81_1.spse	6	1	0.666667	0.833333	1	1	0.333333	1	1
3.4.22.1_1.spse	11	1	0.5	0.833333	1	1	0.151515	0.944444	1
3.4.21.47_1.spse	7	1	0.666667	0.833333	1	1	0.0336617	1	1
1.21.4.3_1.spse	17	1	0.785714	0.833333	1	1	0.791667	0.944444	1
1.12.99.6_1.spse	18	1	0.75	0.833333	1	1	0.0909091	1	1
1.12.2.1_1.spse	12	1	0.333333	0.8125	1	1	0.242857	0.95	0.5
3.5.2.17_1.spse	23	1	0.370833	0.809524	0.907143	1	0.237368	0.962963	1
1.7.1.1_1.spse	24	1	0.6	0.766667	1	1	0.158824	0.933333	0.95
5.1.3.3_1.spse	18	1	0.4	0.75	1	1	0.181818	0.777778	1
1.1.1.82_1.spse	11	1	0.122165	0.75	1	1	0.0887027	0.833333	1
3.4.21.69_1.spse	11	1	0.166667	0.722222	1	1	0.0909091	1	1
2.6.1.85_1.spse	15	1	0.231349	0.722222	1	1	0.091342	0.9	0.695833
3.4.21.20_1.spse	3	1	0.0152534	0.666667	0.666667	1	0.0147059	1	1
3.1.1.8_1.spse	14	1	0.181818	0.666667	1	1	0.166667	0.95	0.495
3.4.22.15_1.spse	20	1	0.25	0.642857	1	1	0.160606	0.666667	0.814815
1.2.7.1_1.spse	11	1	0.857143	0.611111	1	1	0.5	0.85	1
1.13.11.39_1.spse	8	1	0.722222	0.6	0.6	1	0.179167	1	0.928571
1.2.7.7_1.spse	15	1	0.75	0.333333	1	1	0.38	0.714286	0.630952
2.4.1.22_1.spse	7	1	0.333333	1	1	1	0.285714	1	1
3.4.17.2_1.spse	7	1	0.25	1	1	1	0.122449	1	1
3.4.21.5_1.spse	7	1	0.25	1	1	1	0.0285714	1	1
1.13.11.2_1.spse	9	1	0.722222	1	1	1	0.2	1	0.854167
1.14.16.1_1.spse	13	1	0.4	0.777778	1	1	0.444048	1	0.619048
2.8.2.2_1.spse	9	1	0.25	1	0.9375	1	0.25	1	1
3.2.1.80_1.spse	4	1	0.144345	0.666667	0.416667	1	0.0588235	0.75	0.269231
3.6.3.5_1.spse	10	1	0.333333	0.95	0.916667	1	0.047619	1	0.888889
4.1.1.77_1.spse	3	1	0.111111	1	0.833333	1	0.111111	1	1
4.2.1.36_1.spse	21	1	0.232692	0.866667	1	1	0.130435	0.966667	1
4.2.1.78_1.spse	3	1	0.408333	0.5	0.5	1	0.0266667	1	1
5.3.3.12_1.spse	22	1	0.75	0.952381	1	1	0.553333	0.5	1
5.5.1.1_1.spse	6	1	0.5	1	1	1	0.0299663	0.833333	0.666667
5.5.1.13_1.spse	7	1	0.333333	1	1	1	0.125	1	0.857143
Label	Number of Sequences	HMMER2 default		HMM-ModE using HMMER2		HMMER3 default		HMM-ModE using HMMER3
		Se_HMMER2	Sp_HMMER2	Se_HMM-ModE_HMMER2	Sp_HMM-ModE_HMMER2	Se_HMMER3	Sp_HMMER3	Se_HMM-ModE_HMMER3	Sp_HMM-ModE_HMMER3
