# Supplementary material for: HMM-ModE: implementation, benchmarking and validation with HMMER3
Source: BMC Res Notes. 2014 Jul 30;7:483. doi: 10.1186/1756-0500-7-483 (PMC4236727; doi:10.1186/1756-0500-7-483)
Supplement: Additional file 5 — Sequences belonging to the gold standard families used in this study. [file 1756-0500-7-483-S5.zip]

Archive with 23 entries (17 files):
- Additional_file_5/
- Additional_file_5/AminoHydrolase/
- Additional_file_5/AminoHydrolase/amp_deaminase_28.seq
- Additional_file_5/AminoHydrolase/adenosine_deaminase_10.seq
- Additional_file_5/AminoHydrolase/d-hydantoinase_10.seq
- Additional_file_5/AminoHydrolase/dihydroorotase2_13.seq
- Additional_file_5/AminoHydrolase/guanine_deaminase_11.seq
- Additional_file_5/AminoHydrolase/urease_100.seq
- Additional_file_5/Enolase/
- Additional_file_5/Enolase/enolase_215.seq
- Additional_file_5/Enolase/glucarate_dehydratase_26.seq
- Additional_file_5/Enolase/chloromuconate_cycloisomerase_10.seq
- Additional_file_5/Enolase/muconate_cycloisomerase_14.seq
- Additional_file_5/Vicinal_Oxygen_chelate/
- Additional_file_5/Vicinal_Oxygen_chelate/4hydroxyphenylpyruvatedioxygenase_26.seq
- Additional_file_5/Vicinal_Oxygen_chelate/23dihydroxybiphenyldioxygenase_23.seq
- Additional_file_5/Vicinal_Oxygen_chelate/catechol23dioxygenase_32.seq
- Additional_file_5/Vicinal_Oxygen_chelate/glyoxalase_12.seq
- Additional_file_5/Crotonase/
- Additional_file_5/Crotonase/enoylCoAhydratase_54.seq
- Additional_file_5/Crotonase/histone_acetyltransferase_11.seq
- Additional_file_5/Haloacid_Dehydrogenase/
- Additional_file_5/Haloacid_Dehydrogenase/p-type_91.seq
