# Supplementary material for: HMM-ModE: implementation, benchmarking and validation with HMMER3
Source: BMC Res Notes. 2014 Jul 30;7:483. doi: 10.1186/1756-0500-7-483 (PMC4236727; doi:10.1186/1756-0500-7-483)
Supplement: Additional file 5 — Sequences belonging to the gold standard families used in this study. [file 1756-0500-7-483-S5.zip › Additional_file_5/AminoHydrolase/d-hydantoinase_10.seq]

>3122248
MDIIIKNGTIVTADGISPADLGIKDGKIAQIGGTFGPAGRTIDASGRYVFPGGIDVHTHVETVSFNTQSADTFATATVAAACGGTTTIVDFCQQDRGHSLREAVAKWDGMAGGKSAIDYGYHIIVLDPTDSVIEELEVLPDLGITSFKVFMAYRGMNMIDDVTLLRTLDKAAKTGSLVMVHAENGDAADYLRDKFVADGKTAPIYHALSRPPRVEAEATARALALAEIVNAPIYIVHLTCEESFDELMRAKARGVHALAETCTQYLYLTKDDLERPDFEGAKYVFTPPPRTKKDQEILWNALRNGVLETVSSDHCSWLFEGHKDRGRNDFRAIPNGAPGVEERLMMVYQGVNEGRISLTQFVELVATRPAKVFGMFPEKGTVAVGSDADIVLWDPEAEMVIEQSAMHNAMDYSSYEGHKIKGVPKTVLLRGKVIVDEGTYVGAPTDGQFRKRRKYKQ
>3122249
MTKLIKNGTIVTATDIYEADLLIQDGKIAVIGRNLDESGAEVIDATGCYVFPGGIDPHTHLDMPFGGTVTKDDFESGTIAAAFGGTTTIIDFCLTNKGEPLKKAIETWHNKATGKAVIDYGFHLMISEITDDVLEELPKVIEEEGITSFKVFMAYKDVFQADDGTLYRTLVAAKELGALVMVHAENGDVIDYLTKKALEDGHTDPIYHALTRPPELEGEATGRACQLTELAGSQLYVVHVSCAQAVEKIAEARNKGLNVWGETCPQYLVLDQSYLEKPNFEGAKYVWSPPLREKWHQEVLWNALKNGQLQTLGSDQCSFDFKGQKELGRGDFTKIPNGGPIIEDRVSILFSEGVKKGRITLNQFVDIVSTRIAKLFGLFPKKGTIAVGADADLVIFDPTVERVISAETHHMAVDYNPFEGMKVTGEPVSVLCRGEFVVRDKQFVGKPGYGQYVKRAKYGALMADQDVVKMS
>3334230
MSLLIRGATVVTHEESYPADVLCVDGLIRAIGPNLEPPTDCEILDGSGQYLMPGGIDPHTHMQLPFMGTVASEDFFSGTAAGLAGGTTSIIDFVIPNPQQSLLEAFHTWRGWAQKSASDYGFHVAITWWSEQVAEEMGELVAKHGVNSFKHFMAYKNAIMAADDTLVASFERCLQLGAVPTVHAENGELVYHLQKKLLAQGMTGPEAHPLSRPSQVEGEAASRAIRIAETIGTPLYVVHISSREALDEITYARAKGQPVYGEVLPGHLLLDDSVYRDPDWATAAGYVMSPPFRPREHQEALWRGLQSGNLHTTATDHCCFCAEQKAMGRDDFSRIPNGTAGIEDRMAVLWDAGVNSGRLSMHEFVALTSTNTAKIFNLFPRKGAIRVGADADLVLWDPQGTRTLSAQTHHQRVDFNIFEGRTVRGVPSHTISQGKVLWADGDLRRRGRGGAVCGTAGVSVGVRGAGATRRTAAPDARSALRPLGLLRSPSPASQI
>15595638
MSLLIRGATVVTHEESYRADVLCANGLIQAIGENLETPSGCDVLDGGGQYLMPGGIDPHTHMQLPFMGTVASEDFFSGTAAGLAGGTTSIIDFVIPNPRQSLLEAFHTWRGWAQKSAADYGFHVAITWWSDEVAREMGELVAQHGVNSFKHFMAYKNAIMAADDTLVASFERCLELGAVPTVHAENGELVFHLQQKLLAQGLTGPEAHPLSRPPQVEGEAASRAIRIAETLGTPLYLVHISSREALDEIAYARAKGQPVYGEVLAGHLLLDDSVYRHPDWATAAGYVMSPPFRPVEHQEALWRGLQSGNLHTTATDHCCFCAEQKAMGRDDFSKIPNGTAGIEDRMALLWDAGVNSGRLSMHEFVALTSTNTAKIFNLFPRKGAIRVGADADLVLWDPQGSRTLSAATHHQRVDFNIFEGRTVRGIPSHTISQGKLLWAAGDLRAEPGAGRYVERPAYPSVYEVLGRRAERQRPVAVER
>18478562
MDIIIKNGTIVTADGISRADIGIKDGKIVQIGGALGPAERTIDASGRYVFPGGVDVHTHVETVSFNTCSADTFATATVAAACGGTTTIVDFCQQDRGRSLTDAVAKWDGMAGGKSAIDYGYHIIVLDPTDSVIEELEVLPELGITSFKVFMAYRGMNMIDDVTLLKTLDKAARTGSLVMVHAENGDAADYLRNKFVAEGKTAPIYHALSRPPRIEAEATARALALAEIVDAPIYIVHVTCEESLDEVMRSKARGVHALAETCTHYLYLTKEDLERPGFEGAKYVFTPPARAKKDHEILWNALRNGAFETVSSDHCSWLFRGHKDKGRNDFRAIPNGAPGVEERLMMVYQGVNEGRLSLTQFVELVATRPAKVFGMFPEKGTIAVGSDADIVLWDPEAEMVIEQSAMHNAMDYSTYEGRKVKGVPKTVLLRGRVIVEDGSYVGAPTDGQFLKRRRYKQ
>21362600
MDIIIKNGTIVTADGISRADLGIKDGKITQIGGALGPAERTIDAAGRYVFPGGIDVHTHVETVSFNTQSADTFATATVAAACGGTTTIVDFCQQDRGHSLAEAVAKWDGMAGGKSAIDYGYHIIVLDPTDSVIEELEVLPDLGITSFKVFMAYRGMNMIDDVTLLKTLDKAVKTGSLVMVHAENGDAADYLRDKFVAEGKTAPIYHALSRPPRVEAEATARALALAEIVNAPIYIVHVTCEESLEEVMRAKSRGVRALAETCTHYLYLTKEDLERPDFEGAKYVFTPPARAKKDHDVLWNALRNGVFETVSSDHCSWLFKGHKDRGRNDFRAIPNGAPGVEERLMMVYQGVNEGRISLTQFVELVATRPAKVFGMFPQKGTIAVGSDADIVLWDPEAEMVIEQTAMHNAMDYSSYEGHKVKGVPKTVLLRGKVIVDEGSYVGEPTDGKFLKRRKYKQ
>21730171
PLLIKNGEIITADSRYKADIYAEGETITRIGQNLEAPPGTEVIDATGKYVFPGFIDPHVHIYLPFMATFAKDTHETGSKAALMGGTTTYIEMCCPSRNDDALEGYQLWKSKAEGNSYCDYTFHMAVSKFDEKTEGQLREIVADGISSFXIFLSYKNFFGVDDGEMYQTLRLAKELGVIVTAHCENAELVGRLQQKLLSEGKTGPEWHEPSRPEAVEAEGTARFATFLETTGATGYVVHLSCKPALDAAMAAKARGVPIYIESVIPHFLLDKTYAERGGVEAMKYIMSPPLRDKRNQKVLWDALAQGFIDTVGTDHCPFDTEQKLLGKEAFTAIPNGIPAIEDRVNLLYTYGVSRGRLDIHRFVDAASTKAAKLFGLFPRKGTIAVGSDADLVVYDPQYRGTISVKTQHVNNDYNGFEGFEIDGRPSVVTVRGKVAVRDGQFVGEKGWGKLLRREPMYF
>22988246
MTTLIRGGTIIDAENTYRADVLCADPQDGGTILQIGEDLEAPAGATIVDAGGQYVMPGGIDPHTHMELPFMGTTASDDFYTGTAAGLSGGTTSIIDFVIPSPKQPLMEAFEEWRGWAGKASSDYGFHVAVTWWDDSVYRDMGTLVHEHGVSSFKHFMAYKNAIMADDEVLVNSFSRSLELGALPTVHAENGELVFQLQRQLLAKGFTGPEAHPLSRPPEVEGEAANRAIRIAQVLGVPVYIVHVSAKDAVDAIARARSEGLRVFGEVLPGHLVIDEAVYRDPDWTRAAAHVMSPPFRSAEHREALWRGLQAGQLHTTATDHCVFCASQKAMGREDFTKIPNGCGGVEDRMAVLWHHGVNSGRLTPNEFVRITSTNAAQIFNLYPRKGAVRVGADADLVVWDPNASRTISVKTHHQKVDFNVFEGMTVQGVAMHTLTRGALAWTDGELRAVRGAGRYLKRPPNGAYFDAIRVANRRKEPHPVER
>23062845
MSLLIRGATIVTHDESYRADVYCADGVIKAIGENLDIPAGAEVLDGSGQYLMPGGIDPHTHMQLPFMGTVASEDFYSGTAAGLAGGTTSIIDFVIPNPQQSLLEAFHQWRGWAEKSASDYGFHVAITWWSEQVREEMAELVSHHGINSFKHFMAYKNAIMAADDTLVASFERCLELGAVPTVHAENGELVYHLQRKLMAQGITGPEAHPLSRPSQVEGEAASRAIRIAETIGTPLYLVHVSTKEALDEITYARSKGQPVYGEVLAGHLLLDDSVYQHPDWQTAAGYVMSPPFRPRGHQDALWHGLQSGNLHTTATDHCCFCAEQKAAGRDDFSKIPNGTAGIEDRMAVLWDEGVNSGRLSMQDFVALTSTNTAKIFNLYPRKGAIRVGADADLVLWDPQGTRTISAKTHHQQVDFNIFEGKTVTGVPSHTVSQGRVVWADGDLRAERGAGRYIERPAYPAVFDLLSKRAEQHKPTAVKR
>23200220
MTKIIKNGTIVTATDTYEAHLLIKDGKIAMIGQNLEEKGAEVIDAKGCYVFPGGIDPHTHLDMPLGGTVTKDDFESGTIAAAFGGTTTIIDFCLTNKGEPLKKAIETWHNKANGKAVIDYGFHLMISEITDDVLEELPKVLEEEGITSLXVFMAYKNVFQADDGTLYCTLLAAKELGALVMVHAENGDVIDYLTKKALADGNTDPIYHALTRPPELEGEATGRACQLTELAGSQLYVVHVTCAQAVEKIAEARNKGLDVWGETCPQYLVLDQSYLEKPNFEGAKYVWSPPLREKWHQEVLWNALKNGQLQTLGSDQCSFDFKGQKELGRGDFTKIPNGGPIIEDRVSILFSEGVKKGRITLNQFVDIVSTRIAKLFGLFPKKGTIVVGSDADLVIFDPNIERVISAETHHMAVDYNAFEGMKVTGEPVSVLCRGEFVVRDKQFVGKPGYGQYLKRAKYGT
