# Supplementary material for: HMM-ModE: implementation, benchmarking and validation with HMMER3
Source: BMC Res Notes. 2014 Jul 30;7:483. doi: 10.1186/1756-0500-7-483 (PMC4236727; doi:10.1186/1756-0500-7-483)
Supplement: Additional file 5 — Sequences belonging to the gold standard families used in this study. [file 1756-0500-7-483-S5.zip › Additional_file_5/AminoHydrolase/dihydroorotase2_13.seq]

>7331
LFVDSLSYMKGPMPIENVDWRTSNKIIRLPGLVDVHVHLREPGATHKEDWDSGTATALAGGFTMVGAMPNTNPAIMDDASFELCKSLAASKARCDYGIFIGATFTNTTTAGKFASDAMGMKMYLEETFAPLPLKDDINVWRDHIMNWPGTTPICVHADGRNLAAILLLGWMYDKHMHVCHVSHKEEIDIIRDAKKRGMKLSCEVSPHHLTLCDKDIPRIGAGQSEVRPKLGTEEDLNALWDNIDYIDMIATDHAPHTWEEKCSAKPPPGFPGLETSLPLMLTAVHNGRITIEDLVMKMHTNPIRIFNLPEQPDTYIEVDMEQEWTIPKKPLYSRCGWTPFEGLQVRGKVVKVVLRGQIAFIDGKIIAQKGFGLNLRSKEYQVEKERLLNTTKPIYDKIPTVQSTKNQTTNITSPSLISDSPNKAINKI
>8509
LLVESMRMNGGKPPMKTHTDCMTSRRIVKLPGFIDVHVHLRSRSHAQGGLCQWNSSRSGWRLTLVCAMPNTNPSIVDRETFTQFQELAKAGARCDYALYVGASDDNWAQVNELASHACGLKMYLNDTFGTLKLSDMTSWQRHLSHWPKRSPIVCHAERQSTAAVIMLAHLLDRSVHICHVARKEEIQLIRSAKEKGVKVNLRVCPHHLFLSTKDVDGLGHGMSEVRPLLCSPEDQEALWENIDYIDVFATDHAPHTLAEKRSERPPPGFPGVETILPLLLQAVHEGRLTMEDIKRKFHRNPKIIFNLPDQAQTYVEVDLDEEWTITGNEMKSKSGWTPFEGTKVKGLVYRSVLRGELAFRRWPILLERLRGINGGAPNKDVHWRRRHHRICCPATTMPMTPLPASSPPKDPGGWPYTEYRPK
>131696
LFVEALGQIGPAPPLKVHVDCMTSQKLVRLPGLIDVHVHLREPGGTHKEDFASGTAAALAGGVTMVCAMPNTRPPIIDAPALALAQKLAEAGARCDFALFLGASSENAGTLGAVAGSAAGLKLYLNETFSELRLDSVAQWMEHFETWPSHLPIVAHAERQSVAAVLMVAQLTQRPVHICHVARKEEILLIKTAKAQGLPVTCEVAPHHLFLNREDLERLGPGRGEVRPELGSREDMEALWENMAVIDCFASDHAPHTLEEKCGPKPPPGFPGLETMLPLLLTAVSEGRLSLDDLLQRLHHNPRRIFHLPLQEDTYVEVDLEHEWTIPSHMPFSKARWTPFEGQKVKGTIRRVVLRGEVAYIDGQVLVPPGYGQDVRKWPQGAVPQPPPSAPATTEITTTPERPRRVIPGLPDGRFHLPPRI
>191173
RRLSSFVTKGYRTRRLAADFSVPLIIDIKCTKLFVEALGQIGPAPPLKVHVDCMTSQKLVRLPGLIDVHVHLREPGGTHKEDFASGTAAALAGGVTMVCAMPNTRPPIIDAPALALAQKLAEAGARCDFALFLGASSENAGTLGAVAGSAAGLKLYLNETFSELRLDSVAQWMEHFETWPSHLPIVAHAERQSVAAVLMVAQLTQRPVHICHVARKEEILLIKTAKAQGLPVTCEVAPHHLFLNREDLERLGPGRGEVRPELGSREDMEALWENMAVIDCFASDHAPHTLEEKCGPKPPPGFPGLETMLPLLLTAVSEGRLSLDDLLQRLHHNPRRIFHLPLQEDTYVEVDLEHEWTIPSHMPFSKARWTPFEGQKVKGTIRRVVLRGEVAYIDGQVLVPPGYGQDVRKWPQGAVPQPPPSAPATTEITTTPERPRRVIPGLPDGRFHLPPRI
>191364
LVINLSMRGAGGRRLSSFVTKGYRTRRLAADFSVPLIIDIKCTKLFVEALGQIGPAPPLKVHVDCMTSQKLVRLPGLIDVHVHLREPGGTHKEDFASGTAAALAGGVTMVCAMPNTRPPIIDAPALALAQKLAEAGARCDFALFLGASSENAGTLGAVAGSAAGLKLYLNETFSELRLDSVAQWMEHFETWPSHLPIVAHAERQSVAAVLMVAQLTQRPVHICHVARKEEILLIKTAKAQGLPVTCEVAPHHLFLNREDLERLGPGRGEVRPELGSREDMEALWENMAVIDCFASDHAPHTLEEKCGPKPPPGFPGLETMLPLLLTAVSEGRLSLDDLLQRLHHNPRRIFHLPLQEDTYVEVDLEHEWTIPSHMPFSKARWTPFEGQKVKGTIRRVVLRGEVAYIDGQVLVPPGYGQDVRKWPQGAVPQPPPSAPATTEITTTPERPRRVIPGLPDGRFHLPPRIHRASDPGLPAEEPKE
>279582
LFVDSLSYMKGPMPIENVDWRTSNKIIRLPGLVDVHVHLREPGATHKEDWDSGTATALAGGFTMVGAMPNTNPAIMDDASFELCKSLAASKARCDYGIFIGATFTNTTTAGKFASDAMGMKMYLEETFAPLPLKDDINVWRDHIMNWPGTTPICVHADGRNLAAILLLGWMYDKHMHVCHVSHKEEIDIIRDAKKRGMKLSCEVSPHHLTLCDKDIPRIGAGQSEVRPKLGTEEDLNALWDNIDYIDMIATDHAPHTWEEKCSAKPPPGFPGLETSLPLMLTAVHNGRITIEDLVMKMHTNPIRIFNLPEQPDTYIEVDMEQEWTIPKKPLYSRCGWTPFEGLQVRGKVVKVVLRGQIAFIDGKIIAQKGFGLNLRSKEYQVEKERLLNTTKPIYDKIPTVQSTKNQTTNITSPSLISDSPNKAINKI
>400909
LFVDSLSYMKGPMPIENVDWRTSNKIIRLPGLVDVHVHLREPGATHKEDWDSGTATALAGGFTMVGAMPNTNPAIMDDASFELCKSLAASKARCDYGIFIGATFTNTTTAGKFASDAMGMKMYLEETFAPLPLKDDINVWRDHIMNWPGTTPICVHADGRNLAAILLLGWMYDKHMHVCHVSHKEEIDIIRDAKKRGMKLSCEVSPHHLTLCDKDIPRIGAGQSEVRPKLGTEEDLNALWDNIDYIDMIATDHAPHTWEEKCSAKPPPGFPGLETSLPLMLTAVHNGRITIEDLVMKMHTNPIRIFNLPEQPDTYIEVDMEQEWTIPKKPLYSRCGWTPFEGLQVRGKVVKVVLRGQIAFIDGKIIAQKGFGLNLRSKEYQVEKERLLNTTKPIYDKIPTVQSTKNQTTNITSPSLISDSPNKAINKI
>2506025
MRGAGGRRLSSFVTKGYRTRRLAADFSVPLIIDIKCTKLFVEALGQIGPAPPLKVHVDCMTSQKLVRLPGLIDVHVHLREPGGTHKEDFASGTAAALAGGVTMVCAMPNTRPPIIDAPALALAQKLAEAGARCDFTLFLGASSENAGTLGAVAGSAAGLKLYLNETFSELRLDSVAQWMEHFETWPSHLPIVAHAERQSVAAVLMVAQLTRRSVHICHVARKEEILLIKTAKAQGLPVTCEVAPHHLFLNREDLERLGPGKGEVRPELGSREDMEALWENMAVIDCFASDHAPHTLEEKCGPKPPPGFPGLETMLPLLLTAVSEGRLSLDDLLQRLHHNPRRIFHLPLQEDTYVEVDLEHEWTVPSHMPFSKAHWTPFEGQKVKGTVRRVVLRGEVAYIDGQVLVPPGYGQDVRKWPQGAVPQPPPPTPTTTEITTTPERPRRVIPGLPDGRFHLPPRIHRASDPGLPAEEPKE
>3024509
LFVEALRLVGDTPPVKTHIDSMSSHKLIRLPGLIDVHVHLREPGGTHKEDFASGTAAALAGGVTMVCAMPNTNPAITDQTSFALVQKLATAGARCDFALFLGASSDNADVLPLISNSAAGLKMYLNDTFSTLKMDNVSLWMEHFEKWPKHLPIVVHAERQTVAAILMVAQLYQRPVHICHVARKEEIQIIRAAKQKGVQVTCEVAPHHLFLNEEDLESIGHGKGQVRPMLSTKEDVNALWENLDVIDCFATDHAPHSVEEKNSDSPPPGYPGLETMLPLLLTAVSEGRLTIDDLVKRLYENPRKIFSLPVQENTYVEVDLEQEWIIPSYMQFTKSKWTPFEGKKVKGRVRRVVLRGEVAYIDGQVLVPPGYGQDVRAWPLGVPLPPPPTTVKTPEHSKPTQTETVRTRTASPRRLASSGPAVDARFHLPPRI
>3915831
LLVESMRMNGGKPPMKTHTDCMTSRRIVKLPGFIDVHVHLRSRSHAQGGLCQWNSSRSGWRLTLVCAMPNTNPSIVDRETFTQFQELAKAGARCDYALYVGASDDNWAQVNELASHACGLKMYLNDTFGTLKLSDMTSWQRHLSHWPKRSPIVCHAERQSTAAVIMLAHLLDRSVHICHVARKEEIQLIRSAKEKGVKVNLRVCPHHLFLSTKDVDGLGHGMSEVRPLLCSPEDQEALWENIDYIDVFATDHAPHTLAEKRSERPPPGFPGVETILPLLLQAVHEGRLTMEDIKRKFHRNPKIIFNLPDQAQTYVEVDLDEEWTITGNEMKSKSGWTPFEGTKVKGLVYRSVLRGELAFRRWPILLERLRGINGGAPNKDVHWRRRHHRICCPATTMPMTPLPASSPPKDPGGWPYTEYRPK
>17532699
TFIQALEMVGKRPTMNSLVDCVTSKSLKRLPGMVDIHVHVREPGATHKEDWATCSKAALAGGVTTILAMPNTSPVLVDTDSFYQTEQLASAKSVVDYALYIGATPNNSKFAAEFADKAAGLKMYLNETFSTLKMDNISDWAKHLSAFPANRPIVCHAEKQTLAAILCMAQMANRAVHIAHVATADEINLVKEAKQRGWNVTCEVCPHHLFLIEEDLPDGIREVRPRLVKPEDRQALWDNMEYIDCFATDHAPHTWAEKTGKDGKIPPGFPGVEYMLPLLLTAVHDGKLTMKELTDRMSTNPRRIFNLPPQDDTYIEVDLNEEWTIPENGGQSKAGWTPFAGRKVFGKVHNVIIRGEEAVIDGRIVAIPGFGKNVRLYPHSGTAHRGDSDFDQILEPIPQQMIESSSDEQSPLHTPPRA
>21294381
LLVAAMQRIGGVPAMKTHIDCMSSRLMVKLPGFIDVHVHLREPGAPHKETFATGTAAALAGGITMVLAMPNTQPAIVDRAAFQQASELAQKGARCDYALYVGASSTNYGTVHELAAQAAGLKLYLNETFTTLRLNGLSVWQAHLASWPKRAPLCVHAERETMAAVLLLASLTDRPIHVCHVARKEEILLIKAAKERGLKVTCEVCPHHLFLSTADLDRIGAGRGEVRPVLCSPEDQQALWDNLDVVDVFATDHAPHAREEKESDNPPPGFPGLETILPLLLTAVTDGRLTMDELVSKFHHNPRRIFNLPEQPNTYVEIDLSEEWIIPDRPQHSKAHWTPFSGRRVKGCVHRVVLRGETAYVDGLVLVGPGYGQNVREWHGGKPPLLGAGSIERIDALNHSAGSGSGVGGLRPADLEPDLQTNEAFYQLLSPDGTNAHVKQLG
>22832393
LLVESMRMNGGKPPMKTHTDCMTSRRIVKLPGFIDVHVHLREPGATHKEDFASGTAAALAGGVTLVCAMPNTNPSIVDRETFTQFQELAKAGARCDYALYVGASDDNWAQVNELASHACGLKMYLNDTFGTLKLSDMTSWQRHLSHWPKRSPIVCHAERQSTAAVIMLAHLLDRSVHICHVARKEEIQLIRSAKEKGVKVTCEVCPHHLFLSTKDVERLGHGMSEVRPLLCSPEDQEALWENIDYIDVFATDHAPHTLAEKRSERPPPGFPGVETILPLLLQAVHEGRLTMEDIKRKFHRNPKIIFNLPDQAQTYVEVDLDEEWTITGNEMKSKSGWTPFEGTKVKGRVHRVVLRGEVAFVDGQVLVQPGFGQNVRPKQSPLASEASQDLLPSDNDANDTFTRLLTSEGPGGGVHGISTK
