# Supplementary material for: HMM-ModE: implementation, benchmarking and validation with HMMER3
Source: BMC Res Notes. 2014 Jul 30;7:483. doi: 10.1186/1756-0500-7-483 (PMC4236727; doi:10.1186/1756-0500-7-483)
Supplement: Additional file 5 — Sequences belonging to the gold standard families used in this study. [file 1756-0500-7-483-S5.zip › Additional_file_5/AminoHydrolase/urease_100.seq]

>43635
MKKISRKEYASMYGPTTGDKVRLGDTDLIAEVEHDYTIYGEELKFGGGKTLREGMSQSNNPSKEELDLIITNALIVDYTGIYKADIGIKDGKIAGIGKGGNKDTQDGVKNNLSVGPATEALAGEGLIVTAGGIDTHIHFISPQQIPTAFASGVTTMIGGGTGPADGTNATTITPGRRNLKFMLRAAEEYSMNFGFLAKGNASNDASLADQIEAGAIGLKIHEDWGTTPSAINHALDVADKYDVQVAIHTDTLNEAGCVEDTMAAIAGRTMHTYHTEGAGGGHAPDIIKVAGEHNILPASTNPTIPFTVNTEAEHMDMLMVCHHLDKSIKEDVQFADSRIRPQTIAAEDTLHDMGIFSITSSDSQAMGRVGEVITRTWQTADKNKKEFGRLKEEKGDNDNFRIKRYLSKYTINPAIAHGISEYVGSVEVGKVADLVLWSPAFFGVKPNMIIKGGFIALSQMGDANASIPTPQPVYYREMFAHHGKAKYDANITFVSQAAYDKGIKEELGLERQVLPVKNCRNITKKDMQFNDTTAHIEVNSETYHVFVDGKEVTLNQPIK
>137070
MSNISRQAYADMFGPTVGDKVRLADTELWIEVEDDLTTYGEEVKFGGGKVIRDGMGQGQMLAADCVDLVLTNALIVDHWGIVKADIGVKDGRIFAIGKAGNPDIQPNVTIPIGAATEVIAAEGKIVTAGGIDTHIHWICPQQAEEALVSGVTTMVGGGTGPAAGTHATTCTPGPWYISRMLQAADSLPVNIGLLGKGNVSQPDALREQVAAGVIGLKIHEDWGATPAAIDCALTVADEMDIQVALHSDTLNESGFVEDTLAAIGGRTIHTFHTEGAGGGHAPDIITACAHPNILPSSTNPTLPYTLNTIDEHLDMLMVCHHLDPDIAEDVAFAESRIRRETIAAEDVLHDLGAFSLTSSDSQAMGRVGEVILRTWQVAHRMKVQRGALAEETGDNDNFRVKRYIAKYTINPALTHGIAHEVGSIEVGKLADLVVWSPAFFGVKPATVIKGGMIAIAPMGDINASIPTPQPVHYRPMFGALGSARHHCRLTFLSQAAAANGVAERLNLRSAIAVVKGCRTVQKADMVHNSLQPNITVDAQTYEVRVDGELITSEPADVLPMAQRYFLF
>137071
MSFDMDHEQFASFYGPTTGDSVRLGDTDLFAKIEKDLTVHGQESLFGGGKVLRDGMGVSATETRAENPMVADLIISDAIIIDWTGIYKADIGIRDGKILAIGKGGNPDVMDNVDFIVGASTEAISGEGMIVTAGGIDLHVHYITPSIAQAALDNGITTLFGGGTGPANGTRSATCNPGAWYTHRMLQAVDNAPINYGLMAKGSGSRPELIGEQIEAGCAAIKTHEDWGATAAGIENSIAAANKYDVQYAVHTDSLNEGGFVENTINAFNGNTVHTFHTEGAGGGHAPDIMVVAGQDNVLPSSTTPTNPYCKNTLDELFYMTMVCHNLNPKIPDDVAFAESRIRKQTEAAEDVLQDMGALSMMTSDAQAMGRVGEVAMRCWQLASKMKKVRGPLDGDSKYDDNNRIKRYVAKYTINPAICNGISDYVGSIEVGKYADLNIWDPKYFGTKPDMVIKNGMITYGIAGDPSSSLPTPEPVLERFLYGAEGRAVNHTCVTYVSQYAYDHGIKEQLGLNKTILPVHNTRSLTKANMKLNNYTPKTIEIDPQTYDVKIDGKLITCDAAPTLPLTQRYYLY
>137073
MKTISRQAYADMFGPTTGDRLRLADTELFLEIEKDFTTYGEEVKFGGGKVIRDGMGQSQVVSAECVDVLITNAIILDYWGIVKADIGIKDGRIVGIGKAGNPDVQPNVDIVIGPGTEVVAGEGKIVTAGGIDTHIHFICPQQAQEGLVSGVTTFIGGGTGPVAGTNATTVTPGIWNMYRMLEAVDELPINVGLFGKGCVSQPEAIREQITAGAIGLKIHEDWGATPMAIHNCLNVADEMDVQVAIHSDTLNEGGFYEETVKAIAGRVIHVFHTEGAGGGHAPDVIKSVGEPNILPASTNPTMPYTINTVDEHLDMLMVCHHLDPSIPEDVAFAESRIRRETIAAEDILHDMGAISVMSSDSQAMGRVGEVILRTWQCAHKMKLQRGTLAGDSADNDNNRIKRYIAKYTINPALAHGIAHTVGSIEKGKLADIVLWDPAFFGVKPALIIKGGMVRYAPMGDINAAIPTPQPVHYRPMYACLGKAKYQTSMIFMSKAGIEAGVPEKLGLKSLIGRVEGCRHITKASMIHNNYVPHIELDPQTYIVKADGVPLVCEPATELPMAQRYFLF
>137074
MKTISRQAYADMFGPTTGDRLRLADTELFLEIEQDFTTYGEEVKFGGGKVIRDGMGQSQVVSAECVDVLITNAIIIDHWGIVKADIGIKDGRITGIGKAGNPDVQPNVDIVIGPGTEVVAGEGKIITAGGVDTHIHFICPQQAEEGLISGVTTFIGGGTGPVAGTNATTVTPGIWNMHRMLEAVDELPINVGLFGKGCVSQPEAIREQIEAGAIGLKIHEDWGATPMAIHNCLNVADEMDVQVAIHSDTLNEGGFYEETVKAIAGRVIHVFHTEGAGGGHAPDVIKSVGEPNILPASTNPTMPYTINTVDEHLDMLMVCHHLDPSIPEDVAFAESRIRRETIAAEDILHDMGAISVMSSDSQAMGRVGEVVMRTWQCAHKMKLQRGSLAGDTAENDNNRIKRYIAKYTINPALAHGIAHEVGSIEKGKLADIVLWDPAFFGVKPALIMKGGMVAYAPMGDINAAIPTPQPVHYRPMYACLGKAKYQTSMIFMSKAGIDAGVPEKLGLQSLIGRVEGCRKVTKASMIHNSYVPHIELEPQTYIVKADGVPLVCEPATELPMAQRYFLF
>167228
MKLSPREVEKLGLHNAGYLAQKRLARGVRLNYTEAVALIASQIMEYARDGEKTVAQLMCLGQHLLGRRQVLPAVPHLLNAVQVEATFPDGTKLVTVHDPISRENGELQEALFGSLLPVPSLDKFAETKEDNRIPGEILCEDECLTLNIGRKAVILKVTSKGDRPIQVGSHYHFIEVNPYLTFDRRKAYGMRLNIAAGTAVRFEPGDCKSVTLVSIEGNKVIRGGNAIADGPVNETNLEAAMHAVRSKGFGHEEEKDASEGFTKEDPNCPFNTFIHRKEYANKYGPTTGDKIRLGDTNLLAEIEKDYALYGDECVFGGGKVIRDGMGQSCGHPPAISLDTVITNAVIIDYTGIIKADIGIKDGLIASIGKAGNPDIMNGVFSNMIIGANTEVIAGEGLIVTAGAIDCHVHYICPQLVYEAISSGITTLVGGGTGPAAGTRATTCTPSPTQMRLMLQSTDYLPLNFGFTGKGSSSKPDELHEIIKAGAMGLKLHEDWGSTPAAIDNCLTIAEHHDIQINIHTDTLNEAGFVEHSIAAFKGRTIHTYHSEGAGGGHAPDIIKVCGIKNVLPSSTNPTRPLTSNTIDEHLDMLMVCHHLDREIPEDLAFAHSRIRKKTIAAEDVLNDIGAISIISSDSQAMGRVGEVISRTWQTADPMKAQTGPLKCDSSDNDNFRIRRYIAKYTINPAIANGFSQYVGSVEVGKLADLVMWKPSFFGTKPEMVIKGGMVAWADIGDPNASIPTPEPVKMRPMYGTLGKAGGALSIAFVSKAALDQRVNVLYGLNKRVEAVSNVRKLTKLDMKLNDALPEITVDPESYTVKADGKLLCVSEATTVPLSRNYFLF
>224797
MKLSPREVEKLGLHNAGYLAQKRLARGVRLNYTEAVALIASQIMEYARDGEKTVAQLMCLGQHLLGRRQVLPAVPHLLNAVQVEATFPDGTKLVTVHDPISRENGELQEALFGSLLPVPSLDKFAETKEDNRIPGEILCEDECLTLNIGRKAVILKVTSKGDRPIQVGSHYHFIEVNPYLTFDRRKAYGMRLNIAAGTAVRFEPGDCKSVTLVSIEGNKVIRGGNAIADGPVNETNLEAAMHAVRSRGFGHEEEKDAPEGFTKEDPNCSFNTFIHRKEYANKYGPTTGDKIRLGDTNLLAEIEKDYALYGDECVFGGGKVIRDGMGQSCGHPPAISLDTVITNAVIIDYTGIIKADIGIKDGLIASIGKAGNPDIMNGVFSNMIIGANTEVIAGEGLIVTAGAIDCHVHYICPQLVYEAISSGITTLVGGGTGPAAGTRATTCTPSPTQMRLMLQSTDDLPLNFGFTGKGSSSKPDELHEIIKAGAMGLKLHEDWGSTPAAIDNCLTIAEHHDIQINIHTDTLNEAGFVEHSIAAFKGRTIHTYHSEGAGGGHAPDIIKVCGIKNVLPSSTNPTRPLTSNTIDEHLDMLMVCHHLDREIPEDLAFAHSRIRKKTIAAEDVLNDIGAISIISSDSQAMGRVGEVISRTWQTADKMKAQTGPLKCDSSDNDNFRIRRYIAKYTINPAIANGFSQYVGSVEVGKLADLVMWKPSFFGTKPEMVIKGGMVAWADIGDPNASIPTPEPVKMRPMYGTLGKAGGALSIAFVSKAALDQRVNVLYGLNKRVEAVSNVRKLTKLDMKLNDALPEITVDPESYTVKADGKLLCVSEATTVPLSRNYFLF
>225714
MKLSPREVEKLGLHNAGYLAQKRLARGVRLNYTEAVALIASQIMEYARDGEKTVAQLMCLGQHLLGRRQVLPAVPHLLNAVQVEATFPDGTKLVTVHDPISRENGELQEALFGSLLPVPSLDKFAETKEDNRIPGEILCEDECLTLNIGRKAVILKVTSKGDRPIQVGSHYHFIEVNPYLTFDRRKAYGMRLNIAAGTAVRFEPGDCKSVTLVSIEGNKVIRGGNAIADGPVNETNLEAAMHAVRSRGFGHEEEKDASEGFTKEDPNCPFNTFIHRKEYANKYGPTTGDKIRLGDTNLLAEIEKDYALYGDECVFGGGKVIRDGMGQSCGHPPAISLDTVITNAVIIDYTGIIKADIGIKDGLIASIGKAGNPDIMNGVFSNMIIGANTEVIAGEGLIVTAGAIDCHVHYICPQLVYEAISSGITTLVGGGTGPAAGTRATTCTPSPTQMRLMLQSTDDLPLNFGFTGKGSSSKPDELHEIIKAGAMGLKLHEDWGSTPAAIDNCLTIAEHHDIQINIHTDTLNEAGFVEHSIAAFKGRTIHTYHSEGAGGGHAPDIIKVCGIKNVLPSSTNPTRPLTSNTIDEHLDMLMVCHHLDREIPEDLAFAHSRIRKKTIAAEDVLNDIGAISIISSDSQAMGRVGEVISRTWQTADKMKAQTGPLKCDSSDNDNFRIRRYIAKYTINPAIANGFSQYVGSVEVGKLADLVMWKPSFFGTKPEMVIKGGMVAWADIGDPNASIPTPEPVKMRPMYGTLGKAGGALSIAFVSKAALDQRVNVLYGLNKRVEAVSNVRKLTKLDMKLNDALPEITVDPESYTVKADGKLLCVSEATTVPLSRNYFLF
>227457
MKTISRQAYADMFGPTTGDRLRLADTELFLEIEQDFTTYGEEVKFGGGKVIRDGMGQSQVVSAECVDVLITNAIIIDHWGIVKADIGIHDGRITGIGKAGNPDVQPNVDIVIGPGTEVVAGEGKIITAGGVDTHIHFICPQQAEEGLISGVTTFIGGGTGPVAGTNATTVTPGIWNMHRMLEAVDELPINVGLFGKGCVSQPEAIREQIEAGAIGLKIHEDWGATPMAIHNCLNVADEMDVQVAIHSDTLNEGGFYEETVKAIAGRVIHVFHTEGAGGGHAPDVIKSVGEPNILPASTNPTMPYTINTVDEHLDMLMVCHHLDPSIPEDVAFAESRIRRETIAAEDILHDMGAISVMSSDSQAMGRVGEVVMRTWQCAHKMKLQRGSLAGDTAENDNNRIKRYIAKYTINPALAHGIAHEVGSIEKGKLADIVLWDPAFFGVKPALIMKGGMVAYAPMGDINAAIPTPQPVHYRPMYACLGKAKYQTSMIFMSKAGIDAGVPEKLGLQSLIGRVEGCRKVTKASMIHNSYVPHIELEPQTYIVKADGVPLVCEPATELPMAQRYFLF
>421269
MPQISRQEYAGLFGPTTGDKIRLGDTNLFMQIEKDLRGYGEESVYGGGKSLRDGMGANNHLTRDNGGYLEFSHNQRHYCCSPFRVIKADVGIRDGKIVGIGKSGNPGVMDGVTPGLVVGVSTDAISGEHLILTAAGIDTHIHLISPQQAYHALSNGVATFFGGGIGPTDGTNGTTVTPGPWNIRQMLRSVEGLPVNVGILGKGNSYGRGPLLEQAIAGVVGYKVHEDWGATANALRHSLRMADEMDIQVSVHTDSLNECGYVEDTIDAFEGRTIHTFHTEGAGGGHAPDIIRVASQPNVLPSSTNPTLPYGVNSQAELFDMIMVCHNLNPNVPADVSFAESRVRPETIAAENVLHDMGVISMFSSDSQAMGRVGENWLRVMQTANAMKASRGKLPEDAPGNDNFRVVRYVAKITINPAIAQGVSHVIGSVEVGKMADLVLWVPRFFGAKPKMVIKGGMINWAAMGDPNASLPTPQPVFYRPMFGAMGKTMQDTCVTFVSQAALDDGVKEKAGLDRQVIAVKNCRTISKHDLVRNDQTPNIEVDPETFAVKVDGVHATCEPIDTAAMNQRYFFG
>465008
MKLSPREVEKLGLHNAGYLAQKRLARGVRLNYTEAVALIASQIMEYARDGEKTVAQLMCLGQHLLGRRQVLPAVPHLLNAVQVEATFPDGTKLVTVHDPISRENGELQEALFGSLLPVPSLDKFAETKEDNRIPGEILCEDECLTLNIGRKAVILKVTSKGDRPIQVGSHYHFIEVNPYLTFDRRKAYGMRLNIAAGTAVRFEPGDCKSVTLVSIEGNKVIRGGNAIADGPVNETNLEAAMHAVRSKGFGHEEEKDASEGFTKEDPNCPFNTFIHRKEYANKYGPTTGDKIRLGDTNLLAEIEKDYALYGDECVFGGGKVIRDGMGQSCGHPPAISLDTVITNAVIIDYTGIIKADIGIKDGLIASIGKAGNPDIMNGVFSNMIIGANTEVIAGEGLIVTAGAIDCHVHYICPQLVYEAISSGITTLVGGGTGPAAGTRATTCTPSPTQMRLMLQSTDDLPLNFGFTGKGSSSKPDELHEIIKAGAMGLKLHEDWGSTPAAIDNCLTIAEHHDIQINIHTDTLNEAGFVEHSIAAFKGRTIHTYHSEGAGGGHAPDIIKVCGIKNVLPSSTNPTRPLTSNTIDEHLDMLMVCHHLDREIPEDLAFAHSRIRKKTIAAEDVLNDIGAISIISSDSQAMGRVGEVISRTWQTADKMKAQTGPLKCDSSDNDNFRIRRYIAKYTINPAIANGFSQYVGSVEVGKLADLVMWKPSFFGTKPEMVIKGGMVAWADIGDPNASIPTPEPVKMRPMYGTLGKAGGALSIAFVSKAALDQRVNVLYGLNKRVEAVSNVRKLTKLDMKLNDALPEITVDPESYTVKADGKLLCVSEATTVPLSRNYFLF
>586164
MSFSMSRKQYADMFGPTVGDAIRLADSELFIEIEKDYTTYGDEVKFGGGKVIRDGMGQHPLATSDECVDLVLTNAIIVDYTGIYKADIGIKDGMIASIGKAGNPLLMDGVDMVIGAATEVIAAEGMIVTAGGIDAHIHFICPQQIETALASGVTTMIGGGTGPATGTNATTCTPGPWNIHRMLQAAEEFPINLGFLGKGNCSDEAPLKEQIEAGAVGLKLHEDWGSTAAAIDTCLKVADRYDVQVAIHTDTLNEGGFVEDTLKAIDGRVIHTYHTEGAGGGHAPDIIKAAGFPNILPSSTNPTRPYTINTLEEHLDMLMVCHHLDANIPEDIAFADSRIRKETIAAEDVLHDLGVFSMISSDSQAMGRVGEVIIRTWQTADKMKKQRGKLQEDNGVGDNFRVKRYIAKYTINPAIAHGIADYVGSVEVGKLADLVVWNPAFFGVKPELVLKGGMIAYSTMGDPNASIPTPQPVLYRPMFAAKGDAKYQTSITFVSKAAYEKGIHEQLGLKKKVKPVHGIRKLTKKDLILNDKTPKIDVDPQTYEVKVDGQLVTCEPAEIVPMAQRYFLF
>586167
MKKISRKEYVSMYGPTTGDRVRLGDTDLILEVEHDCTTYGEEIKFGGGKTIRDGMSQTNSPSSYELDLVLTNALIVDYTGIYKADIGIKDGKIAGIGKAGNKDMQDGVDNNLCVGPATEALAAEGLIVTAGGIDTHIHFISPQQIPTAFASGVTTMIGGGTGPADGTNATTITPGRANLKSMLRAAEEYAMNLGFLAKGNVSYEPSLRDQIEAGAIGFKIHEDWGSTPAAIHHCLNVADEYDVQVAIHTDTLNEAGCVEDTLEAIAGRTIHTFHTEGAGGGHAPDVIKMAGEFNILPASTNPTIPFTKNTEAEHMDMLMVCHHLDKSIKEDVQFADSRIRPQTIAAEDQLHDMGIFSITSSDSQAMGRVGEVITRTWQTADKNKKEFGRLKEEKGDNDNFRIKRYISKYTINPGIAHGISDYVGSVEVGKYADLVLWSPAFFGIKPNMIIKGGFIALSQMGDANASIPTPQPVYYREMFGHHGKNKFDTNITFVSQAAYKAGIKEELGLDRAAPPVKNCRNITKKDLKFNDVTAHIDVNPETYKVKVDGKEVTSKAADELSLAQLYNLF
>731075
MKINRQQYAESYGPTVGDRVRLADTDLGEVEKDYYYLGDEVNFGGGKVLREGMGENGTYTRTENVLDLLLTNALILDYTGIYKADIGVKDGYIVGIGKGGNPDIMDGVTPNMIVGTATEVIAAEGKIVTAGGIDTHVHFINPDQVDVALANGITTLFGGGTGPAEGSKATTVTPGPWNIEKMLKSTEGLPINVGILGKGHGSSIAPIMEQIDAGAAGLKIHEDWGATPASIDRSLTVADEADVQVAIHSDTLNEAGFLEDTVRAINGRVIHSFHVEGAGGGHAPDIMAMAGHPNVLPSSTNPTRPFTVNTIDEHLDMLMVCHHLKQNIPEDVAFADSRIRPETIAAEDILHDLGIISMMSTDALAMGRAGEMVLRTWQTADKMKKQRGPLAEEKNGSDNFRLKRYVSKYTINPAIAQGMAHEVGSIEEGKFADLVLWEPKFFGVKADRVIKGGIIAYAQIGDPSASIPTPQPVMGRRMYGTVGDLIHDTNITFMSKSSIQQGVPAKLGLKRRIGTVKNCRNIGKKDMKWNDVTTDIDINPETYEVKVDGEVLTCEPVKELPMAQRYFLF
>886331
MARLSRERYAQLYGPTTGDRIRLADTNLLVEVTEDRCGGPGLAGDEAVFGGGKVLRESMGQARASRTDGAPDTVITGAVIIDYWGIIKTDIGIRDAPIVGIGKTGNPDIMTGVHRDLVVGPSTEIISGNRRIVTAGTVDCHVHLICPQIIVETLAAGTTTIIGGGTGPAEGTKTTTVTPGEWHLARMLESLDGWPVNFALLGKGNTVNPDALWEQLRGGASGFKLHEDWGSTPAAIDTCLAVADVAGVQVALHSDTLNETGFVEDTIGAIAGRSIHAYHTEGAGGGHAPDIITVAAQPNVLPSSTNPTRPHTVNTLDEHLDMLMVCHHLNPRIPEDLAFAESRIRPSTIAAEDVLHDMGAISMIGSDSQAMDRVGEVVLRTWQTAHVMKARRGALEGDPSGSQAADNNRVRRYIAKYTICPAIAHGMDHLIGSVEVGKLADLVLWEPVFFGVRPHVVLKGGAIAWAAMGDANASIPTPQPVLPRPMFGAAAATAAATSVHFVAPQSIDARLADRLAVNRGLAPVADVRAVGKTDLPLNDALPSIEVDPDTFTVRIDGQVWQPQPAAELPMTQRYFLF
>914897
MFKISRKNYSDLYGITTGDSVRLGDTNLWVKVEKDLTTYGEESVFGGGKTLREGMGMNSTMKLDDKLGNAEVMDLVITNALILDYTGIYKADPIGIKNGKIASIGKSGNPHLTDGVDMVVGISTEVSAGEGKIYTAGGLDTHVHRLEPEIVPVALDGGITTVITGGTGMNDGTKATTVSPGNSELICLQAADGLPINAGFLAKGQGMEDPIFEQIVAGACGLKIHEDWGANRNAIDLALTVAEKTDVAVAIHTDTLNEAGFVEHTIAAMKGRTIHAYHTEGAGGGHAPDILESVKYAHILPASTNPTIPYTVNTIAEHLDMLMVCHHLNPKVPEDVAFADSRIRSQTIAAEDLLHDMGAISIMSSDTLAMERIGEVVTRSWQMAHKMKAQFGALKGDSEFNDKQPCKRYVAKYTINPAIAHGIDSYVGSIEVGKLADIVAWEPKFFGAKPYYVVKMGVIARCVAGDPNASIPTCEPVIMRDQFGTYGRSLTSTSVSFVSKIGLENGIKEEYKLEKELLPVKNCRSINKKSMKWNSATPNLEVDPQTFDAAVDYNDLENWLEQPAAELAKKLKKTANGKYVLACRTSNRSSISTKILLILILELFWFSNSISNYI
>1073151
MSYRMSRAAYANMFGPTVGDKVRLADTELFIEVEKDFTTHGEEVKFGGGKVIRDGMGQSQVTREGGAVDTVITNALILDHWGIVKADIGLKDGRIAAIGKAGNPDMQPGVTIIVGPGTEVIAGEGKIVTAGGMDSHIHFICPQQIEEALMSGLTCMLGGGTGPAHGTLATTCTPGPWHIARMIEAADAFPMNLAFAGKGNASLPGALVEMVLGGATSLKLHEDWGTTPAAIDCCLSVADEYDVQVMIHTDTLNESGFVEDTIAAIKGRTIHAYHTEGAGGGHAPDIIRICGQPNVIPSSTNPTRPYTVNTLAEHLDMLMVCHHLSPTIPEDIAFAESRIRKETIAAEDILHDIGAFSIISSDSQAMGRVGEVAIRTWQTADKMKRQRGRLKEETGDNDNFRVKRYIAKYTINPAIAHGLSHEIGSLEVGKRADLVLWNPAFFGVKPDMVLLGGTIAAAPMGDPNASIPTPQPVHYRPMFGAYGRSRTNSSVTFVSPASLDAGLAGRLGVAKELVAVQNTRGGIGKASMIHNSLTPHIEVDPETYEVRADGELLTCEPATVLPMAQRYFLF
>1174887
MSFKMTQSQYTSLYGPTVGDSVRLGDTNLFARVEKDYATYGDEAAFGGGKSIRDGMAQNPNVTRDDKQVADLVITNALILDYDKIVKADIGVKNGYIMKIGKAGNPDIMDNVDIIIGATTDIISAEGKIVTAGGIDTHVHFVNPEQSQVALESGITTHIGGGTGASEGAKATTVTPGPWHLHRMLLAAESLPLNIGFTGKGQAVNHTALVEQIHAGAIGLKVHEDWGATPSALDHALQVADDYDVQIALHADTLNEAGFMEETMAAVKDRVLHMYHTEGAGGGHAPDLIKSAAYSNILPSSTNPTLPYTVNTIDEHLDMVMITHHLNASIPEDIAFADSRIRKETIAAEDVLQDIGVFSMVSSDSQAMGRVGEVITRTWQVAHRMKEQRGSLDGDSEYNDNNRIKRYIAKYTINPAITHGISDYVGSIDEGKLADIIMWEPAFFAVKPDVIVKGGLINPAINGDANGSIPTSEPLKYRKMYGQLGGNMQGTSMTFVSTTAYENDIGKLLGLKRKLRPVHNIRKLTKADMKNNSATPKIDVDPQTYEVFVDGEKITSEPATELPLTQRYFLF
>1174889
MPQISRQEYAGLFGPTTGDKIRLGDTNLFIEIEKDLRGYGEESVYGGGKSLRDGMGANNHLTRDNGVLDLVITNVTIVDARLGVIKADVGIRDGKIAGIGKSGNPGVMDGVTPGMVVGVSTDAISGEHLILTAAGIDSHIHLISPQQAYHALSNGVATFFGGGIGPTDGTNGTTVTPGPWNIRQMLRSVEGLPVNVGILGKGNSYGRGPLLEQAIAGVVGYKVHEDWGATANALRHSLRMADEMDIQVSVHTDSLNECGYVEDTIDAFEGRTIHTFHTEGAGGGHAPDIIRVASQPNVLPSSTNPTLPYGVNSQAELFDMIMVCHNLNPNVPADVSFAESRVRPETIAAENVLHDMGVISMFSSDSQAMGRVGENWLRVMQTANAMKASRGKLPEDAPGNDNFRVLRYVAKITINPAIAQGVSHVIGSVEVGKMADLVLWDPRFFGAKPKMVIKGGMINWAAMGDPNASLPTPQPVFYRPMFGAMGKTMQDTCVTFVSQAALDDGVKEKAGLDRQVIAVKNCRTISKHDLVRNDQTPNIEVDPETFAVKVDGVHATCEPIDTAAMNQRYFFG
>1174891
MKKISRKEYVSMYGPTTGDKVRLGDTDLILEVEHDCTTYGEEIKFGGGKTIRDGMGQTNSPSSHELDLVITNALIVDYTGIYKADIGIKNGKIHGIGKAGNKDLQDGVCNRLCVGPATEALAAEGLIVTAGGIDTHIHFISPQQIPTAFASGITTMIGGGTGPADGTNATTITPGRWNLKEMLRASEEYAMNLGYLGKGNVSFEPALIDQLEAGAIGFKIHEDWGSTPSAINHALNIADKYDVQVAIHTDTLNEAGCVEDTLEAIAGRTIHTFHTEGAGGGHAPDVIKMAGEFNILPASTNPTIPFTKNTEAEHMDMLMCHHLDKNIKEDVEFADSRIRPQTIAAEDKLHDMGIFSITSSDSQAMGRVGEVITRTWQTADKNKKEFGRLPEEKGDNDNFRIKRYISKYTINPAITHGISEYVGSVEVGKYADLVLWSPAFFGIKPNMIIKGGFIALSQMGDANASIPTPQPVYYREMFGHHGKAKFDTNITFVSQVAYENGIKHELGLQRVVLPVKNCRNITKKDLKFNDVTAHIEVNPETYKVKVDGNEVTSHAADKLSLAQLYNLF
>1718044
MPQISRQEYAGLFGPTTGDKIRLGDTNLFIEIEKDLRGYGEESVYGGGKSLRDGMGANNNLTRDNGVLDLVITNVTIVDARLGVIKADVGIRDGKIAGIGKSGNPGVMDGVTQGMVVGVSTDAISGEHLILTAAGIDSHIHLISPQQAYHALSNGVATFFGGGIGPTDGTNGTSVTPGPWNIRQMLRSIEGLPVNVGILGKGNSYGRGPLLEQAIAGVVGYKVHEDWGATANALRHALRMADEVDIQVSVHTDSLNECGYVEDTIDAFEGRTIHTFHTEGAGGGHAPDIIRVASQTNVLPSSTNPTLPYGVNSQAELFDMIMVCHNLNPNVPADVSFAESRVRPETIAAENVLHDMGVISMFSSDSQAMGRVGENWLRILQTADAMKAARGKLPEDAAGNDNFRVLRYVAKITINPAITQGVSHVIGSVEVGKMADLVLWDPRFFGAKPKMVIKGGMINWAAMGDPNASLPTPQPVFYRPMFGAMGKTLQDTCVTFVSQAALDDGVKEKAGLDRQVIAVKNCRTISKRDLVRNDQTPNIEVDPETFAVKVDGVHATCEPIATASMNQRYFFG
>2340847
MAKISRQAYAEMFGPTTGDLRLADTGLIIEIEKDFTIYGEEVKFGGGKVIRDGMGQSQRMASDCVDTVITNALIVDHWGIVKADIGLKGGRIAAIGKAGNPDIQPGVTIVVGPGTEVIAGEGMIVTAGGIDSHIHFICPQQIEEALMSGVTTMIGGGTGPATGTFATTVTPGPWYMERMLQAADAYPMNIGLLGKGNASQQGPLLEQVEAGAIGLKLHEDWGTTPAAIDTCLSVADATDTQVAIHTDTLNEAGFVEATIAAFKGRTIHTYHTEGAGGGHAPDIIKVCGEANVLPSSTNPTRPYTVNTLDEHLDMLMVCHHLDPSIAEDIAFAESRIRRETIAAEDILHDLGAFSMISSDSQAMGRVGEVIIRTWQTAHKMALQRGKLPGDPNDARGGHDNFRVKRYVAKYTINPALTHGIAHEVGSVEVGKWADLVLWRPAFFGVKPSLILKGGMIAAAAMGDPNASIPTPQPVHYRPMFASAGGALHRSSLTFVSQAALAAGIAERYGLAKTLSAVRGTRTVSKRDMVHNDWQPHVTVDPETYQVVADGQLLTCEPATELPMAQRYFLF
>2501620
MQPRELHKLTLHQLGSLAQKRLCRGVKLNKLEATSLIASQIQEYVRDGNHSVADLMSLGKDMLGKRHVQPNVVHLLHEIMIEATFPDGTYLITIHDPICTTDGNLEHALYGSFLPTPSQELFPLEEEKLYAPENSPGFVEVLEGEIELLPNLPRTPIEVRNMGDRPIQVGSHYHFIETNEKLCFDRSKAYGKRLDIPSGTAIRFEPGVMKIVNLIPIGGAKLIQGGNSLSKGVFDDSRTREIVDNLMKQGFMHQPESPLNMPLQSARPFVVPRKLYAVMYGPTTNDKIRLGDTNLIVRVEKDFTEYGNESVFGGGKVIRDGTGQSSSKSMDECLDTVITNAVIIDHTGIYKADIGIKNGYIVGIGKAGNPDTMDNIGENMVIGSSTDVISAENKIVTYGGMDSHVHFICPQQIEEALASGITTMYGGGTGPSTGTNATTCTPNKDLIRSMLRSTDSYPMNIGLTGKGNDSGSSSLKEQIEAGCSGLKLHEDWGSTPAAIDSCLSVCDEYDVQCLIHTDTLNESSFVEGTFKAFKNRTIHTYHVEGAGGGHAPDIISLVQNPNILPSSTNPTRPFTTNTLDEELDMLMVCHHLSRNVPEDVAFAESRIRAETIAAEDILQDLGAISMISSDSQAMGRCGEVISRTWKTAHKNKLQRGALPEDEGSGVDNFRVKRYVSKYTINPAITHGISHIVGSVEIGKFADLVLWDFADFGARPSMVLKGGMIALASMGDPNGSIPTVSPLMSWQMFGAHDPERSIAFVSKASITSGVIESYGLHKRVEAVKSTRNIGKKDMVYNSYMPKMTVDPEAYTVTADGKVMECEPVDKLPLSQSYFIF
>2501623
MSFEISREQYAGMFGPTTGDSIRLGDTNLFAKIEKDMTVYGDESKFGGGKCLRDGMGQSATELRRDNPKVVDLIITSAVILDYTGIYKADIGIRDGKIVAIGNGGNPSIMDNVDFIVGSSTEALSGEGLIVTAGGIDTHVHFITPAIAYSALENGTTTIIGGGTGPADGTNSATSTPGAWNIHQMLRAAEGMPVNMGIQGKAGGAIMDTTAEQIEAGAMALKVHEDWGATLSCIDHALETADKYDVQVSLHSDTLNETGFVEDTIKSIGGRCIHSYHTEGAGGGHAPDLMKVASKNNIIPSSTSPTNPYTVDILPEHLDMLMVCHHLDPKIPEDVRFADSRIRKQTIAAEDVLQDMGALSIMSSDTMAMGRIGEVIMRSWQLADKMKKQRGPLEGDSEYIDNNRIKRYISKYTINPAIAEGISDYVGSIEEGKYADLVLWEPAMFGAKPKMILKSGMIAYGVMGDSNASIPTTQPRTMRELFGLTGKSRQHVNMTFVSTYAYEHNIKEELGLERNVLPVHNVRTVTKKDMKFNSETPKIEIDPLTYDVTVDGKLITCDPARELPLAQRYLYTNLDKINILVYYKKIT
>2507522
MSFKMDREEYAQHYGPTVGDSVRLGDTNLFAAIEKDFTVYGQESKFGGGKVLRDGMGVSATETRDNPSVVDTIITGATIIDYTGIIKADIGIRDGKIVAIGRGGNPDTMDNVDFVVGASTEAIAAEGLIVTAGGIDLHVHYISADLPEFGLDNGITTLFGGGTGPADGSNATTCTPGKFHITRMLQAVDDMPANFGFLAKGVGSETEVVEEQIKAGAAGIKTHEDWGATYAGIDNSLKVADKYDVSFAVHTDSLNEGGFMENTLESFQGRTVHTFHTEGSGGGHAPDIMVFAGKENILPSSTNPINPYTTNAIGELLDMVMVCHHLDPKIPEDVSFAESRVRKQTVAAEDVLHDMGALSIMTSDAMAMGRVGEVAMRCWQLADKMKAQRGPLEGDSEFNDNNRIKRYVAKYTINPAITNGIADYIGSVEVGKFADLVIWEPAQFGAKPKLVLKGGMLTYGVMGDAGSSLPTPQPRIMRKLYGAYGQAVHETNLTFVSQYAYDHGIKEEIGLNKIVLPVKNTRNLTKRDMKLNDYAPKTIRIDPQTFDVFIDDELVTCEPIHTTSLSQRYFLF
>2624847
MSNISRQAYADMFGPTVGDKVRLADTELWIEVEDDLTTYGEEVKFGGGKVIRDGMGQGQMLAADCVDLVLTNALIVDHWGIVKADIGVKDGRIFAIGKAGNPDIQPNVTIPIGAATEVIAAEGKIVTAGGIDTHIHWICPQQAEEALVSGVTTMVGGGTGPAAGTHATTCTPGPWYISRMLQAADSLPVNIGLLGKGNVSQPDALREQVAAGVIGLXIHEDWGATPAAIDCALTVADEMDIQVALHSDTLNESGFVEDTLAAIGGRTIHTFHTEGAGGGHAPDIITACAHPNILPSSTNPTLPYTLNTIDEHLDMLMVCHHLDPDIAEDVAFAESRIRRETIAAEDVLHDLGAFSLTSSDSQAMGRVGEVILRTWQVAHRMKVQRGALAEETGDNDNFRVKRYIAKYTINPALTHGIAHEVGSIEVGKLADLVVWSPAFFGVKPATVIKGGMIAIAPMGDINASIPTPQPVHYRPMFGALGSARHHCRLTFLSQAAAANGVAERLNLRSAIAVVKGCRTVQKADMVHNSLQPNITVDAQTYEVRVDGELITSEPADVLPMAQRYFLF
>2708800
MSYRMSRRAYAETYGPTVGDRLRLADTELWLEVEQDFTTYGDEVKFGGGKVIRDGMGQSAVPRADGAVDTVITNALIVDWWGIVKADVGIKDGKIYKIGKAGNPDIQDNIDIIIGPGTEAIAGEGHILTAGGIDSHVHFICPQQIEVAIASGITTMIGGGTGPATGTNATTCTPGEWHISRMLEAAEGFPINLGFTGKGNSAKPEGLIEQVRAGVIGLKLHEDWGTTPAAIDNCLSVADQFDVQVAIHTDTLNEAGFVEDTIAAFKNRVIHTYHTEGAGGGHAPDIIKVCGEANVLPSSTNPTRPYTLNTLEEHLDMLMVCHHLDRSILEDVAFAESRIRRETIAAEDILHDLGAFSMISSDSQAMGRVGETIIRTWQTAHKMKVQRGALAQDTGENDNFRIKRYVAKYTINPAITHGISNYVGSIEEGKYADLCLWKPAFFGVKPELVIKGGAIAYAQMGDPNASIPTPQPIHMRPMFANFGKSMQSTAFTFVSQAAMEADVATRLGLQRTVLPVANCRNLTKRDLKLNDYLPRMEVDPETYHVRADGEMLVCEPATVLPMAQRYFLF
>3659633
MPYRISRQAYAETYGPTTGDRLRLADTELILEVEKDFTVYGDEVKFGGGKVIRDGMGQSQTPRAGGAVDTVITNALILDWWGIVKADVGLKDGRIVGIGKAGNPDTQAGVTIVVGPGTEAIAGEGHILTAGGIDTHIHFICPQQIETALASGMTTLMGGGTGPATGTNATTCTPGAFHIGRMLQAAEGLPVNLGFFGKGNASTPEALEEQVRAGACGLKLHEDWGTTPATIDACLSVADRMDVQVCIHTDTLNEAGFVEDTIAAIKGRTIHTFHTEGAGGGHAPDIIKICGEANVLPSSTNPTRPYTRNTLEEHLDMLMVCHHLDPRIPEDVAFAESRIRRETIAAEDILHDLGAFSIIASDSQAMGRVGEVITRTFQTAHKMKVQRGALPQDSSRNDNHRLKRYIAKVTINPALAHGISSEVGSIETGKLADLVLWKPGFFGIRPEVVIKGGSIVWAQMGDANASIPTPGPVHGRPMFGAFGKALAPSCLTFVSEAAMDSDIQRHLGLERTCMAVKDTRSVGKSALKLNSALPKVSVDPQTYEVFADGELLTCEPAEVLPLAQRYLLL
>3688063
MHLLPRETDKLILTTLGTLAQRRLARGLILNRAETIALISSQLQEFVRDGRHSVAELMDLGKKMLGRRHVRKGVPESIHTIQVEGTFPDGVFLVTVDDPISSDDGDLNNAFYGSFLPIPSADVFPAAPEPADTLLGALICRKETVKINASRRRFRLEVKNAGDRPVQVGSHYHFLETNPALIFDRLLSYGYHLDIPAGTAVRFEPGEKKTVTMVEFGGKKIFHGGSGLGNGSFDENLRETKVKEMVEKVGFGHKEQEKIEEGPVTEMNREVYASMFGPTTGDKIKLADMDLWIEVEKDYTVYGDECKFGGGKVIRDGGGQASGRHDHEVLDLVITNALIVDWTGIYKADIGVKNGIIVGIGKAGNPDMMDGVTDGMIVGSSTEVISGEKLITTAGRLDVHVHYISPQLMTEALASGITTVIGGGTGPADGSNATTCTSSSFYMQNMIKATDTIPLNFGFTGKGSDSGTNAMRDIIEAGACGLKVHEDWGATAEVIDRALSMADEYDVQINLHSDTLNESGYVESTLAAIKGRTIHSYHTEGAGGGHAPDIIVVCEYENVLPSSTNPTRPYAVNTLDEHLDMLMICHGLDKSIPEDIAFADSRIRSETVAAEDVLQDTGAISMISSDCQAMGRIGEVVTRTWRTAAKMKQFRGPLEGDEPTRDNNRVKRYVAKYTINPAITHGMSHLIGQVAVGCLADLVLLDGESFGARPEMILKGGVIAWAAVGDANASIPTVQPVLGRPMWALSLRPLHSIQLFVSQASLDKDLVKRYRLRKRAEAVKNCRSIGKKDMKWNDTMPKMTVDPETYDVRADGVLCDVPPADKLPLTRRYFVY
>3915207
MALTIPRSQYVATYGPTVGDKVRLGDTDLWATIEQDFLTKGDECKFGGGKSVRDGMAQSSTATRDNPNVLDFALTNVMIIDAKLGIIKADIGIRDGRIVGIGQAGNPDTMDNVTPNMIIGASTEVHNGAHLIATAGGIDTHIHWICPQQAQHAIENGITTMIGGGSGPADGTHATTCTPGKFNIERMFQACEALPVNIGFFGKGNCSMLEPLKEQVVAGALGLKIHEDWGATPAVIDAALKVADEMDVQVAIHTDTLNESGFLEDTMKAINGRVIHTFHTEGAGGGHAPDIIKAAMYPNVLPASTNPNRPFTVNTIDEHLDMLMVCHHLDKRVPEDVAFADSRIRPETIAAEDILHDMGVFSIMSSDSQAMGRVGEVVTRTWQTADKMKAQRGALGDEGNDNFRIKRYIAKYTINPAIAHGISQYVGSLEVGKLADIVLWKPQFFGVKPEFVMKKGFISFAKMGDPNASIPTPQPVFYRPMFGANAKANTESAVYFVSQASVDANIKAQYGIQKETLAVKGCRDVGKKDLVHNNATPEITVDTERYEVRVDGEHITCEPATKVPLAQRYFLF
>4249601
MSKELSRREHAALYGPTTGDAVRLADTGLFAQIERDLTHRGDEAVFGGGKVIRDGMGHNGQRTRDEDIPDTVITNAIIIDHTGVYKADVAIRDGVISAIGAAGNPDIMDDVDIVIGTSTEVIAGEHRILTAGGIDSHIHFISPTQVATALASGVTTMIGGGTGPSDGTNATTITPGAWNLARMLQAVEDFPMNIGLLGKGHASAREPLAEQLRAGAVGFKIHEDWGATHAVIDEALKVADEFDVQVAIHTDTLNECGFVEDTRRAIGGRVIHTFHTEGAGGGHAPDIITLAQDSNILPSSTNPTLPFTRNTAEEHLDMLMVCHHLNPAIPEDVAFADSRIRPETIAAEDVLHDLGVFSMTSSDSQAMGRVGEVIIRTWQVADQMKKARGRLAGDPEDGDNLRIKRYVSKYTINPARANGIAEVVGSVEVGKWADLVLWDPAFFGVKPSLILKGGQIASAVMGDANASIPTPEPTLMRTMFGGHGAAPASNSITFMSQAAIDAGVPQSLGLRKKVCPAHGVRRLTKADMAFNDATPALTVDPETYEVTVDGEKVTCEPAEVLAMAQRYFLF
>4545295
MSFDMDHEQFASFYGPTTGDSVRLGDTDLFAKIEKDLTVHGQESLFGGGKVLRDGMGVSATETRAENPMVADTIISDAIIIDWTGIYKADIGIRDGKILAIGKGGNPDVMDNVDFIVGASTEAISGEGMIVTAGGIDLHVHYITPSIAQAALDNGITTLFGGGTGPANGTRSATCNPGAWYTHRMLQAVDNAPINYGLMAKGSGSRPELIGEQIEAGCAAIKTHEDWGATAAGIENSIAAANKYDVQYAVHTDSLNEGGFVENTINAFNGNTVHTFHTEGAGGGHAPDIMVVAGQDNVLPSSTTPTNPYCKNTLDELFYMTMVCHNLNPKIPDDVAFAESRIRKQTEAAEDVLQDMGALSMMTSDAQAMGRVGEVAMRCWQLASKMKKVRGPLDGDSKYDDNNRIKRYVAKYTINPAICNGISDYVGSIEVGKYADLNIWDPKYFGTKPDMVIKNGMITYGIAGDPSSSLPTPEPVLERFLYGTEGRAVNHTCVTYVSQYAYDHGIKEQLGLNKTILPVHNTRSLTKANMKLNNYTPKTIEIDPQTYDVKIDGKLITCDAAPTLPLTQRYYLY
>5913962
MKKISRKEYVSMYGPTTGDKVRLGDTDLIAEVEHDYTIYGEELKFGGGKTLREGMSQSNNPSKEELDLIITNALIVDYTGIYKADIGIKDGKIAGIGKGGNKDMQDGVKNNLSVGPATEALAGEGLIVTAGGIDTHIHFISPQQIPTAFASGVTTMIGGGTGPADGTNATTITPGRRNLKWMLRAAEEYSMNLGFLAKGNASNDASLADQIEAGAIGFKIHEDWGTTPSAINHALDVADKYDVQVAIHTDTLNEAGCVEDTMAAIAGRTMHTFHTEGAGGGHAPDIIKVAGEHNILPASTNPTIPFTVNTEAEHMDMLMVCHHLDKSIKEDVQFADSRIRPQTIAAEDTLHDMGIFSITSSDSQAMGRVGEVITRTWQTADKNKKEFGRLKEEKGDNDNFRIKRYLSKYTINPAIAHGISEYVGSVEVGKVADLVLWSPAFFGVKPNMIIKGGFIALSQMGDANASIPTPQPVYYREMFAHHGKAKYDANITFVSQAAYDKGIKEELGLERQVLPVKNCRNITKKDMQFNDTTAHIEVNPETYHVFVDGKEVTSKPATKVSLAQLFSIF
>6633958
MSFEISRKQYTDLYGPTVGDSVRLADTELFLCVEKDYAAVGEEVAFGGGKVIRDGMGQNGTLVRDVDIPDTVITNVIVLDYTGVYKADVALRDGKIFRIGKAGNPNVMENVDIVIGVATDIIAGEGKILTAGALDTHVHFLGTDQVNTALASGITTMIGGGTGPSQASMATTVTPGQWNTYNMLSAFEGMPMNFGILGKGHGSSKAPLAEQVRAGAIGLKIHEDWGATPSSINTALEVADDMDIQVALHSDTLNEAGFCGRHEAIAGGVIHTFNTEGAGGGHAPELIGVAGLPNVLPASTNQRFRNTRNTVEEHLDMVMVAHHLNPDIPEDVAFADSRIRAETIAAEDVLHDMGIFSITSSDSQAMGRVGETITRTWQVADHMKRTRGSLTGDAPYNDNNRLRRFIAKYTINPAIAHGVDYVVGSVEEGKFADLLLWDPKFFGVKPDLVIKGGLMVNSLMGDSNGSIPTPQPRTLRNTWGAFGQAVSRSSITFLSQDAIDANVPDLLNLRKQIRDVRGVRNLTKRDMKLNAEMPDIRVDPETYQVFVNGELITSKPAETVPMARRYFLF
>7245287
SNISRQAYADMFGPTVGDKVRLADTELWIEVEDDLTTYGEEVKFGGGKVIRDGMGQGQMLAADCVDLVLTNALIVDHWGIVKADIGVKDGRIFAIGKAGNPDIQPNVTIPIGAATEVIAAEGKIVTAGGIDTHIHWICPQQAEEALVSGVTTMVGGGTGPAAGTHATTCTPGPWYISRMLQAADSLPVNIGLLGKGNVSQPDALREQVAAGVIGLXIHEDWGATPAAIDCALTVADEMDIQVALHSDTLNESGFVEDTLAAIGGRTIHTFHTEGAGGGHAPDIITACAHPNILPSSTNPTLPYTLNTIDEHLDMLMVCHHLDPDIAEDVAFAESRIRRETIAAEDVLHDLGAFSLTSSDSQAMGRVGEVILRTWQVAHRMKVQRGALAEETGDNDNFRVKRYIAKYTINPALTHGIAHEVGSIEVGKLADLVVWSPAFFGVKPATVIKGGMIAIAPMGDINASIPTPQPVHYRPMFGALGSARHHCRLTFLSQAAAANGVAERLNLRSAIAVVKGCRTVQKADMVHNSLQPNITVDAQTYEVRVDGELITSEPADVLPMAQRYFLF
>7245484
MKINRQQYAESYGPTVGDEVRLADTDLWIEVEKDYTTYGDEVNFGGGKVLREGMGENGTYTRTENVLDLLLTNALILDYTGIYKADIGVKDGYIVGIGKGGNPDIMDGVTPNMIVGTATEVIAAEGKIVTAGGIDTHVHFINPDQVDVALANGITTLFGGGTGPAEGSKATTVTPGPWNIEKMLKSTEGLPINVGILGKGHGSSIAPIMEQIDAGAAGLXIHEDWGATPASIDRSLTVADEADVQVAIHSDTLNEAGFLEDTLRAINGRVIHSFHVEGAGGGHAPDIMAMAGHPNVLPSSTNPTRPFTVNTIDEHLDMLMVCHHLKQNIPEDVAFADSRIRPETIAAEDILHDLGIISMMSTDALAMGRAGEMVLRTWQTADKMKKQRGPLAEEKNGSDNFRLKRYVSKYTINPAIAQGIAHEVGSIEEGKFADLVLWEPKFFGVKADRVIKGGIIAYAQIGDPSASIPTPQPVMGRRMYGTVGDLIHDTNITFMSKSSIQQGVPAKLGLKRRIGTVKNCRNIGKKDMKWNDVTTDIDINPETYEVKVDGEVLTCEPVKELPMAQRYFLF
>7272374
MFKISRKNYSDLYGITTGDSVRLGDTNLWVKVEKDLTTYGEESVFGGGKTLREGMGMNSTMKLDDKLGNAEVMDLVITNALIVDYTGIYKADIGIKNGKLAAIGKSGNPHLTDNVDMIVGISTEISAGEGKIYTAGGLDTHVHWLEPEIVPVALDGGITTVIAGGTGMNDGTKATTVSPGKFWVKSALQAADGLSINAGFLAKGQGMEDPIFEQIAAGACGLKIHEDWGATGNAIDLALTVADKTDVAVAIHTDTLNEAGFVEHTIAAMKGRTIHAYHTEGAGGGHAPDILETVKYAHILPASTNPTIPYTVNTIAEHLDMLMVCHHLNPKVPEDVAFADSRIRSQTIAAEDLLADMGAISIMSSDTLAMGRIGEVATRTWQMAHKMKAQFGSLKGDSEFSDNNRVKRYISKYTINPAIAHGVDSYIGSLEVGKLADIVAWEPKFFGAKPYYVVKMGVIARCVAGDPNASIPTCEPVIMRDQFGTYGRLLTNTSVSFVSKIGLENGIKEEYKLEKELLPVKNCRSVNKKSMKWNSATPNLEVDPQTFDAAVDFNDLENWLEQSASELAKKLKKTSSGKYILDAEPLTEAPLAQRYFLF
>7320802
MSFEISRKQYTDLYGPTVGDSVRLADTELFLCVEKDYAAIGEEVAFGGGKVIRDGMGQNGTLVRDVDIPDTVITNVIVLDYTGVYKADVALRDGKIFRIGKAGNPNVMENVDIVIGVATDIIAGEGKILTAGGIDTHVHFLGTDQVNTALASGITTMIGGGTGPSQASMATTVTPGQWNTYNMLSAFEGMPMNFGILGKGHGSSKSPLAEQVRAGAIGLKIHEDWGATPSSINTALEVADDMDIQVALHSDTLNEAGFVEDTIEAIAGRVIHTFHTEGAGGGHAPDLIRVAALPNVLPASTNPTLPYTRNTVEEHLDMVMVAHHLNPDIPEDVAFADSRIRAETIAAEDVLHDMGIFSITSSDSQAMGRVGETITRTWQVADHMKRTRGSLTGDAPYNDNNRLRRFIAKYTINPAIAHGVDYVVGSVEEGKFADLVLWDPKFFGVKPDLVIKGGLMVNSLMGDSNGSIPTPQPRTLRNTWGAFGQAVSRSSITFLSQDAIDANVPDLLNLRKQIRGVRGVRNLTKRDMKLNAEMPDIRVDPETYQVFVNGELITSKPAETVPMARRYFLF
>7839375
MSYKINRKTYAQTYGPTKGDRVRLADTELIIEVEKDFTTYGDEVKFGGGKVIRDGMGQSQVTREDGAVDTVITNALIVDWWGIVKADVGLKDGKIYEIGKAGNPDIQDNINIIIGSSTEVIAGEGHILTAGSIDTHIHFICPQQIETALASGVTTMLGGGTGPATGTNATTCTPGAFHISRMIQSAEAFPVNLGFFGKGNSSNETNLFEQVNAGACGLKLHEDWGTTPSTINSCLNVADTLDVQVCIHTDTLNEAGFVEDTIAAIAGRTIHTFHTEGAGGGHAPDIIKICGENNVLPSSTNPTRPYTKNTLEEHLDMLMVCHHLDSKIPEDIAFAESRIRRETIAAEDILHDIGAFSIIASDSQAMGRVGEVITRTFQTAHKMKVQRGPLPEDSDRNDNYRVKRYISKVTINPAIAHGINRFVGSIEKGKIADLVLWKPSFFGVKPELVVKGGSIVWSQMGDANASIPTPGPVHGRPMFANYGQSLLKSSFTFLSKNAIELDIPNKLSLQKNCLAVENTRSINKLDLKLNNKLPNITVDPQTYEVFADGVLLSCEPLEEVPMAQKYFLL
>9967069
MFKISRKNYSDLYGITTGDSVRLGDTNLWVKVEKDLTTYGEESVFGGGKTLREGMGMNSTMKLDDKLGNAEVMDLVITNALIVDYTGIYKADIGIKNGKIAAIGKSGNPHLTDNVDMIVGISTEISAGEGKIYTAGGLDTHVHWLEPEIVPVALDGGITTVIAGGTGMNDGTKATTVSPGKFWVKSALQAADGLSINAGFLAKGQGMEDPIFEQIAAGACGLKIHEDWGATGNAIDLALTVADNTDVAVAIHTDTLNEAGFVEHTIAAMKGRTIHAYHTEGAGGGHAPDILETVKYAHILPASTNPTIPYTVNTIAEHLDMLMVCHHLNPKVPEDVAFADSRIRSQTIAAEDLLHDMGAISIMSSDTLAMGRIGEVATRTWQMAHKMKAQFGSLKGDSEFSDNNRVKRYISKYTINPAIAHGVDSYIGSLEVGKLADIVAWEPKFFGAKPYYVVKMGVIARCVAGDPNASIPTCEPVIMRDQFGTYGRLLTNTSVSFVSKIGLENGIKEEYKLEKELLPVKNCRSVNKKSMKWNSATPNLEVDPQTFDAAVDFNDLENWLEQSASELAKKLKKTSSGKYILDAEPLTEAPLAQRYFLF
>10336584
MSKISRQAYADMFGPTTGDCVRLADTELFLQVEQDFTIYGEEVKFGGGKVIRDGMGQSQVTNDGCVDVLITNALILDHWGIVKADIGIKNGRIAGIGKAGNPDIQPKVNIVIGPATEVIAGEGKIITAGGIDTHIHFICPQQAEEGLSSGVTTFIGGGTGPVAGTNATTVTPGIWNMHRMLEAVDELPINVGLFGKGCVSQPEAIREQIEAGAMGLKIHEDWGATPAAINNCLNVADEMDVQVAIHSDTLNEGGFYEETVRAIGDRVIHVFHTEGAGGGHAPDVIKSVGEPNIIPASTNPTMPYTINTVDEHLDMLMVCHHLDPSIPEDVAFAESRIRRETIAAEDILHDLGAISVMSSDSQAMGRVGEVITRTWQCANKMKLQRGSLEGDSVFNDNQRIKRYVAKYTINPAIAHGISHEVGSIEVGKLADIVIWDPAFFGIKPALVVKCGLVAYAPMGDVNAAIPTPQPVHYRPMYASYGKAMYSTSMIFMSQASIEAGVPEKLKLQSMIGQVKGCRNLSKQDMVHNSYTPTIELDSQTYLVKADGIPLVCEPATELPMTQRYFLF
>12313641
MPRLISRATYADMFGPTTGDKVRLADTDLIIEVEKDLTTYGEEVKFGGGKVIRDGMGQSQIPRSGGAMDTVITNALIVDHTGIYKADVGLRDGRIAGIGKAGNPDTQPGVTLIIGPGTEVIAGEGKILTAGGIDTHIHFICPQQIEDALASGITTMLGGGTGPAHGTLATTCTPGPWHISRMLQSFEAFPMNLALAGKGNASLPEGLVEQVKAGACALKLHEDWGTTPAAIDCCLTVAEDMDVQVMIHTDTLNESGFVENTLAAFKGRTIHAFHTEGAGGGHAPDILKVVSSQNVIPSSTNPTRPYTKNTVEEHLDMLMVCHHLDNKVPEDVAFAESRIRKETIAAEDILHDMGAMAVISSDSQAMGRVGEIIIRCWQTADKMRKQRGRLAEETGANDNFRVRRYIAKYTINPAITHGLAEHVGSVEVGKRADLVLWHPAFFGAKPEMVLMGGMIVAAQMGDPNGSIPAQPFYTRPMFGAFGKALSNSAVTFVSAAAEAEGVAGKLGLSKTVLPVKGTRTIGKASMRLNSATPQIEVDPETYEVRADGEILTCEPAETLPLAQRYFLY
>13357995
MFKISRKNYSDLYGITTGDSVRLGDTNLWVKVEKDLTTYGEESVFGGGKTLREGMGMNSTMKLDDKLGNAEVMDLVITNALIVDYTGIYKADIGIKNGKIAAIGKSGNPHLTDNVDMIVGISTEISAGEGKIYTAGGLDTHVHWLEPEIVPVALDGGITTVIAGGTGMNDGTKATTVSPGKFWVKSALQAADGLSINAGFLAKGQGMEDPIFEQIAAGACGLKIHEDWGATGNAIDLALTVADKTDVAVAIHTDTLNEAGFVEHTIAAMKGRTIHAYHTEGAGGGHAPDILETVKYAHILPASTNPTIPYTVNTIAEHLDMLMVCHHLNPKVPEDVAFADSRIRSQTIAAEDLLHDMGAISIMSSDTLAMGRIGEVATRTWQMAHKMKAQFGSLKGDSEFSDNNRVKRYISKYTINPAIAHGVDSYIGSLEVGKLADIVAWEPKFFGAKPYYVVKMGVIARCVAGDPNASIPTCEPVIMRDQFGTYGRLLTNTSVSFVSKIGLENGIKEEYKLEKELLPVKNCRSVNKKSMKWNSATPNLEVDPQTFDAAVDFNDLENWLEQSASELAKKLKKTSSGKYILDAEPLTEAPLAQRYFLF
>13474128
MARISRAAYAQMYGPTVGDKVRLADTELFIEVEKDLTIHGEEVKFGGGKVIRDGMGQSQVSRAQGAVDTVITNALVVDAGAGIFKADIGLKDGRIAAIGKAGNPDTQDGVTIIIGPGTEIIAGEGKILTAGGFDAHIHFICPQQIEEALMSGITTMLGGGTGPAHGTLATTCTPGPWHMARMIQSFDAFPMNIGLSGKGNASLPAALEEMVLGGACSLKLHEDWGTTPAAIDCCLSVADDYDVQVMIHTDTLNESGFVENTVAAIKGRTIHAFHTEGAGGGHAPDIIKVCGLPNVIPSSTNPTRPYTVNTLAEHLDMLMVCHHLSPSIPEDIAFAESRIRKETIAAEDILHDIGAFSIISSDSQAMGRVGEVAIRTWQTADKMKRQRGALPQETGDNDNFRVRRYIAKYTINPAIAHGLSKDIGSIAVGKRADLVLWNPAFFGVKPDMVLVGGMIAAAPMGDPNASIPTPQPMHYRPMFGAYGKARTNSSVTFVSKAALESGLHGRLGVEKQFVAVENTRGGIGKHSMVLNDATPHVEVDPETYEVRADGELLTCEPATVLPMAQRYFLF
>13605430
MKKISRKEYVSMYGPTTGDKVRLGDTDLIAEVEHDYTIYGEELKFGGGKTLREGMSQSNNPSKEELDLIITNALIVDYTGIYKADIGIKDGKIAGIGKGGNKDMQDGVKNNLSVGPATEALAGEGLIVTAGGIDTHIHFISPQQIPTAFASGVTTMIGGGTGPADGTNATTITPGRRNLKWMLRAAEEYSMNLSFLAKGNASNDASLADQIEAGAIGFKIHEDWGTTPSAINHALDVADKYDVQVAIHTDTLNEAGCVEDTMAAIAGRTMHTFHTEGAGGGHAPDIIKVAGEHNILPASTNPTIPFTVNTEAEHMDMLMVCHHLDKSIKEDVQFADSRIRPQTIAAEDTLHDMGIFSITSSDSQAMGRVGEVITRTWQTADKNKKEFGRLKEEKGDNDNFRIKRYLSKYTINPAIAHGISEYVGSVEVGKVADLVLWSPAFFGVKPNMIIKGGFIALSQMGDANASIPTPQPVYYREMFAHHGKAKYDANITFVSQAAYDKGIKEELGLERQVLPVKNCRNITKKDMQFNDTTAHIEVNPETYHVFVDGKEVTSKPANKVSLAQLFSIF
>13959023
MPARISRATYAQMFGPTVGDKVRLADTDLIIEVERDLTTYGEEVKFGGGKVIRDGMGQSQLSRAEGAMDTVITNALILDHSGIYKADIGLLDGRIALIGKAGNPDTQPGISIIIGPGTEIIAGEGKIVTAGGIDTHVHFISPQQVDEALNAGITCMVGGGTGPAHGTLATTCTPGPWHIARLIQSFDGLPMNIGVFGKGNASLPGALEEMVRAGACGLKLHEDWGCTPAAIDNCLSVADHFDVQVAIHTDTLNEGGFVEDTLNAFKGRTIHSFHTEGAGGGHAPDIIRVCQYPNVLPASTNPTRPYTVNTIAEHLDMLMVCHHLSPAIPEDIAFAESRIRKETIAAEDILHDMGAFSIISSDSQAMGRVGEMIIRCWQTADKMKKQRGSLPDDRPGNDNYRARRYIAKYTINPAIAHGMAHEIGSVEVGKRADLVLWNPAFFGVKPDMVLLGGWIATAPMGDANGSIPTPQPMHTRPMFGSFGKALTNTSITFVSQAAMDEGLREKIGVDKQLVAVVNTRGGIGKHSMILNNAMPQMEVDPETYEVRADGELLTCEPVDVVPMAQRYFLF
>14192678
MQLVPREIDKLTISNLGFLAQRRLARGVRLNHAEATALIASNLQLIRDGNNSVADLMTIGKEMLGRRHVLPSVVATLKQVQVEGTFPTGTNLITVVNPVCSDDGDLEKALYGSFLPVPPKETFPDPDPDDYQPEKMPGAVIPLKTSKKIELNAGRNRIMLKVTSRGDRPIQVGSHYHFIEVNPQLDFDRAKAYGYRLDIPAGTSIRFEPGATKAIPLVEIGGKRIIRGGNHIAVGQVDFRRVDEIIMRLQKAGFAYTPEPKQDAHLIEPFSMTREAYARMFGPTTGDVVKLGTTDLWIKVEKDLTYYGDECSFGGGKTIRDGMGQATGRHSVDVLDTVLVNALIVDWTGIYKADIGLKDGLICGIGKAGNPDMMDGVTPNMIVGSSTDVIACEGKIVTAGGIDTHVHFICPQQVEEALASGVTTLLGGGTGPTEGSNATTCTPAPNQFKTMMQACDHLPINVGLTGKGNDSGLPSLRDQCRAGAAGLKVHEDWGATPAVIDTRLQVCDEFDIQCLIHTDTLNESGFVEQTINAFKNRVIHTYHTEGAGGGHAPDIISVVEKPNVLPSSTNPTRPYTVNTLDEHLDMVMVCHHLSKDIPEDVAFAESRIRSETIAAEDVLHDTGAISMLSSDSQAMGRCGEVVVRTWNTAHKNKTERGRLKEDEGTDSDNFRVKRYISKYTINPAIAQGMAHTIGSVEVGKTADLVLWKFANLGTKPSMVLKSGMAVSAQVGDPNGSIPTIEPIIMRPMYASLNPKASIMFVSQASIKLGIIDSYHLKKRIEPVKNCRNISKRDMKFNDIMPKMRVDPESYVVEADGEECTAEPVSELPLTQDYFVY
>14278353
MKINRQQYAESYGPTVGDEVRLADTDLWIEVEKDYTTYGDEVNFGGGKVLREGMGENGTYTRTENVLDLLLTNALILDYTGIYKADIGVKDGYIVGIGKGGNPDIMDGVTPNMIVGTATEVIAAEGKIVTAGGIDTHVHFINPDQVDVALANGITTLFGGGTGPAEGSKATTVTPGPWNIEKMLKSTEGLPINVGILGKGHGSSIAPIMEQIDAGAAGLXIHEDWGATPASIDRSLTVADEADVQVAIHSDTLNEAGFLEDTLRAINGRVIHSFHVEGAGGGHAPDIMAMAGHPNVLPSSTNPTRPFTVNTIDEHLDMLMVCHHLKNNIPEDVAFADSRIRPETIAAEDILHDLGIISMMSTDALAMGRAGEMVLRTWQTADKMKKQRGPLAEEKNGSDNFRLKRYVSKYTINPAIAQGIAHEVGSIEEGKFADLVLWEPKFFGVKADRVIKGGIIAYAQIGDPSASIPTPQPVMGRRMYGTVGDLIHDTNITFMSKSSIQQGVPAKLGLKRRIGTVKNCRNIGKKDMKWNDVTTDIDINPETYEVKVDGEVLTCEPVKELPMAQRYFLF
>14579320
MIKISRKQYASMYGPTTGDKVRLGDTNLFAEIEKDYTLYGEEIKFGGGKTIRDGMAQSASTYTNELDAVITNAMIIDYTGIYKADIGIKGGKIVGIGKAGNPDTQDSVNEAMVVGAATEVIAGEGQIITAGGIDTHIHFISPTQIPTALYSGVTTMIGGGTGPAAGTNATTCTPGKWNMHQMLRAAESYAMNLGFFGKGNSSNEEGLEEQIKAGALGLKVHEDWGSTPAAINHALNVAQKYDVQVAIHTDTLNEAGCVEDTMKAIDGRTIHTFHTEGAGGGHAPDIIKAAGEPNILPASTNPTIPFTKNTADEHLDMLMVCHHLDKKIKEDVAFADSRIRPETIAAEDTLHDMGIFSITSSDSQAMGRVGEVITRTWQTADKCKNEFGALKEECGENDNFRIKRYISKYTINPAIAHGISEYVGSVEVGKFADLVLWKPSMFGIKPEMILKNGMIVAAKIGDSNASIPTPEPVVYAPMFGSYGKAKYNCAITFVSKIAYDCHIKEELGLERILLPVKNCRNITKKDMKFNDVITPIEVNPETYEVRVNNTKITSKPVEKVSLGQLYCLF
>14599161
MKLSPREIEKLDLHNAGYLAQKRLARGLRLNYVETVALIATQILEFVRDGEKTVAQLMCIGRELLGRKQVLPAVPHLVESVQVEATFRDGTKLVTIHDLFACENGNLELALFGSFLPVPSLDKFTENEEDHRTPGEIICRSENLILNPRRNAIILRVVNKGDRPIQVGSHYHFIEVNPYLTFDRRKAYGMRLNIAAGNATRFEPGECKSVVLVSIGGNKVIRGGNNIADGPVNDSNCRAAMKAVVTRGFGHVEEENAREGVTGEDYSLTTVISREEYAHKYGPTTGDKIRLGDTDLFAEIEKDFAVYGDECVFGGGKVIRDGMGQSSGHPPEGSLDTVITNAVIIDYTGIIKADIGIKDGLIISTGKAGNPDIMNDVFPNMIIGANTEVIAGEGLIVTAGAIDCHVHFICPQLVYDAVTSGITTLVGGGTGPADGTRATTCTPAPNQMKLMLQSTDDMPLNFGFTGKGNSAKPDELHEIIRAGAMGLKLHEDWGTTPAAIDSCLTVADQYDIQVNIHTDTLNESGFVEHTIAAFKGRTIHTYHSEGAGGGHAPDIIKVCGEKNVLPSSTNPTRPYTHNTIDEHLDMLMVCHHLNKNIPEDVAFAESRIRAETIAAEDILHDKGAISIISSDSQAMGRIGEVISRTWQTADKMKSQRGPLQPGEDNDNFRIKRYVAKYTINPAIANGLSQYVGSVEAGKLADLVLWKPSFFGAKPEMVIKGGEVAYANMGDPNASIPTPEPVIMRPMFGAFGKAGSSHSIAFVSKAALDEGVKASYGLNKRVEAVKNVRKLTKRDMKLNDTLPQITVDPETYTVTADGEVLTCTAAKTVPLSRNYFLF
>14599413
MKLAPREIEKLMLHNAGYLAQKRLARAQLLNYTEAVALIATQVLEFVRDGDKSVAELMDIGRQLLGRRQVLPTVPHLLDCVQVEGTFPDGTKLITIHDPIACENGNLDLALHGSFLPVPPQEKFPVIEDSKIPGQMCFGGGLIVLNPQRKAVILKVTNTGDRPIQVGSHYHFIEVNPSLIFDRMKALGMRLNIPAGAATRFEPGETRSVVLIGISGKKVIRGGNAIADCPVDDAKVMTLMGALSEGGFGHLEEPNPREGVVGEESCFSFSMTHEEYANMFGPTTGDRIRLGDTDLFAEIEKDFGIFGDECVFGGGKVLRDGMGQACGYPPADCLDTVITNAVVIDYTGIFKCDIGIKDGHIVSLCKAGNPDIMDSDAIIGVNTEVIAGEGMIVTAGAIDCHVHFICPQLAYEAISSGITTMVGGGTGPAHGTRATTCTPGHVHMELMLQSTDEIPLNFGFTGKGNSSKADGLHEIIKAGAMGLKLHEDWGTTPAAIDMCLTVADQYDIQVNIHTDTLNESGFVEHTIAAFKGRTIHTYHSEGAGGGHAPDIIKVCGVKNVIPSSTNPTRPFTLNTVDEHLDMLMVCHHLCKNSREDVAFAESRIRAETIAAEDILHDMGAISIISSDSQAMGRIGEVICRTWQTAHKMKLFRGPLDIDGSDNDNFRIKRYIAKYTINPAIANGISQFVGSVEVGKLADLVVWKPSFFGAKPEMVIKGGVIAWSNMGDPNASIPTPEPVTMRPMFGAFSKAASSNSIAFVSKAALDAGIKDSYRLNKRVEAVTNVRNISKLDMKLNDALPDIKVDPETYTVTADGTALTCPPATTVPLSRNYFLF
>14599415
PPQEKFPVIEDSKIPGQMCFGGGLIVLNPQRKAVILKVTNTGDRPIQVGSHYHFIEVNPSLIFDRLRAHGMRLNIPAGAATRFEPGETRSVVLIGISGKKVIRGGNAIADCPVDDAKVMTLMGALSEGGFGHLEEPNSREGVVGEESCFSFSMTHEEYANMFGPTTGDRIRLGDTDLFAEIEKDFGIFGDECVFGGGKVLRDGMGQACGYPPADCLDTVITNAVVIDYTGIFKCDIGIKDGHIVSLCKAGNPDIMDSDAIIGVNTEVIAGEGMIVTAGAIDCHVHFICPQLAYEAISSGITTMVGGGTGPAHGTRATTCTPGHVHMELMLQSTDEIPLNFGFTGKGNSSKPDGLHEIIKAGAMGLKLHEDWGTTPAAIDMCLTVADQYDIQVNIHTDTLNESGFVEHTIAAFKGRTIHTYHSEGAGGGHAPDIIKVCGVKNVIPSSTNPTRPFTLNTVDEHLDMLMVCHHLCKNSREDVAFAESRIRAETIAAEDILHDMGAISIISSDSQAMGRIGEVICRTWQTAHKMKSFRGPLDIDGSDNDNFRIKRYIAKYTINPAIANGISQYVGSVEVGKLADLVVWKPSFFGAKPEMVIKGGVIAWSNMGDPNASIPTPEPVTMRPMFGAFSKAASSNSITFVSKAALDAGIKDSYRLNKRVEAVTNVRNISKLDMKLNDALPDIKVDPETYTVTADGTALTCPPATTVPLSRNYFLF
>14599435
MKLAPREIEKLMLHNAGYLAQKRLARAQLLNYTEAVALIATQVLEFVRDGDKSVAELMDIGRQLLGRRQVLPTVPHLLDCVQVEGTFPDGTKLITIHDPIACENGNLDLALHGSFLPVPPQEKFPVIEDSKIPGQMCFGGGLIVLNPQRKAVILKVTNTGDRPIQVGSHYHFIEVNPSLIFDRLRAHGMRLNIPAGAATRFEPGETRSVVLIGISGKKVIRGGNAIADCPVDDAKVMTLMGALSEGGFGHLEEPNSREGVVGEESCFSFSMTHEEYANMFGPTTGDRIRLGDTDLFAEIEKDFGIFGDECVFGGGKVLRDGMGQACGYPPADCLDTVITNAVVIDYTGIFKCDIGIKDGHIVSLCKAGNPDIMDSDAIIGVNTEVIAGEGMIVTAGAIDCHVHFICPQLAYEAISSGITTMVGGGTGPAHGTRATTCTPGHVHMELMLQSTDEIPLNFGFTGKGNSSKPDGLHEIIKAGAMGLKLHEDWGTTPAAIDMCLTVADQYDIQVNIHTDTLNESGFVEHTIAAFKGRTIHTYHSEGAGGGHAPDIIKVCGVKNVIPSSTNPTRPFTLNTVDEHLDMLMVCHHLCKNSREDVAFAESRIRAETIAAEDILHDMGAISIISSDSQAMGRIGEVICRTWQTAHKMKSFRGPLDIDGSDNDNFRIKRYIAKYTINPAIANGISQYVGSVEVGKLADLVVWKPSFFGAKPEMVIKGGVIAWSNMGDPNASIPTPEPVTMRPMFGAFSKAASSNSITFVSKAALDAGIKDSYRLNKRVEAVTNVRNISKLDMKLNDALPDIKVDPETYTVTADGTALTCPPATTVPLSRNYFLF
>15220459
MKLLPREIEKLELHQAGFLAQKRLARGIRLNYTEAVALIATQILEFIRDGDKSVAELMDIGRQLLGRRQVLPAVLHLLYTVQVEGTFRDGTKLVTVHEPISLENGNLELALHGSFLPVPSLDKFPEVHEGVIIPGDMKYGDGSIIINHGRKAVVLKVVNTGDRPVQVGSHYHFIEVNPLLVFDRRKALGMRLNIPAGTAVRFEPGERKSVVLVNIGGNKVIRGGNGIVDGLVDDVNWTVLMETMERRGFKHLEDIDASEGIAGEDPRFTTMISREKYANMYGPTTGDKLRLGDTNLYARIEKDYTVYGDECVFGGGKVLREGMGQGIEQAEALSLDTVITNSVIIDYSGIYKADIGIKNGHIVGIGKAGNPDTMHGVQNNMLIGNKTEVIAGEGMIVTAGAIDCHVHFICPQLVYEAVSSGITTMVGGGTGPAYGTRATTCTPSPFDMKLMLQSTDSLPLNFGFTGKGNTAKPLELRHIVEAGAMGLKLHEDWGTTPAAIDNCLAVAEEYDIQVNIHTDTLNESGFVEHTINAFRGRTIHTYHSEGAGGGHAPDIIRVCGVKNVLPSSTNPTRPYTKNTVDEHLDMLMVCHHLDKNIPEDVAFAESRIRAETIAAEDILHDMGAISIISSDSQAMGRIGEVISRTWQTADKMKAQRGAIDPNMADDDNSRIKRYIAKYTINPAIANGFADLIGSVEVKKLADLVIWQPAFFGAKPEMIIKGGNIAWANMGDANASIPTPEPVISRPMFGAFGKAGSENSVAFVSKAALRKGVKELYGLKKRVVAVSNVRQLTKLDMKLNDALPEITVDPETYVVTANGEVLTCAPADSVPLSRNYFLF
>15600061
MKISRQAYADMFGPTVGDRVRLADTDLWIEVERDFTVYGEEVKFGGGKVIRDGMGQSQLGAAQVVDTVITNALILDHWGVVKADVGLKDGRIQAIGKAGNPDIQPGVNIAIGAGTEVIAGEGMILTAGGIDTHIHFICPQQIEEALMSGVTTMIGGGTGPAAGTNATTCTSGPWHMARMLQAADAFPMNIGFTGKGNASLPLPLEEQVLAGAIGLKLHEDWGSTPAAIDNCLEVAERHDIQVAIHTDTLNESGFVETTLGAFKGRTIHTYHTEGAGGGHAPDIIKACGFANVLPSSTNPTRPFTRNTIDEHLDMLMVCHHLDPAIAEDVAFAESRIRRETIAAEDILHDLGAFSMISSDSQAMGRVGEVITRTWQTADKMKRQRGRLDGDGARNDNFRARRYIAKYTINPAITHGISHEVGSVEAGKWADLVLWRPAFFGVKPSLILKGGAIAASLMGDINGSIPTPQPVHYRPMFASYAGSRHATSLTFVSQAAFAAGVPQQLGLRKAIGVVSGCRGVQKTDLIHNGYLPTIEVDAQNYQVRADGQLLWCEPADVLPMAQRYFLF
>15608987
MARLSRERYAQLYGPTTGDRIRLADTNLLVEVTEDRCGGPGLAGDEAVFGGGKVLRESMGQGRASRADGAPDTVITGAVIIDYWGIIKADIGIRDGRIVGIGKAGNPDIMTGVHRDLVVGPSTEIISGNRRIVTAGTVDCHVHLICPQIIVEALAAGTTTIIGGGTGPAEGTKATTVTPGEWHLARMLESLDGWPVNFALLGKGNTVNPDALWEQLRGGASGFKLHEDWGSTPAAIDTCLAVADVAGVQVALHSDTLNETGFVEDTIGAIAGRSIHAYHTEGAGGGHAPDIITVAAQPNVLPSSTNPTRPHTVNTLDEHLDMLMVCHHLNPRIPEDLAFAESRIRPSTIAAEDVLHDMGAISMIGSDSQAMGRVGEVVLRTWQTAHVMKARRGALEGDPSGSQAADNNRVRRYIAKYTICPAIAHGMDHLIGSVEVGKLADLVLWEPAFFGVRPHVVLKGGAIAWAAMGDANASIPTPQPVLPRPMFGAAAATAAATSVHFVAPQSIDARLADRLAVNRGLAPVADVRAVGKTDLPLNDALPSIEVDPDTFTVRIDGQVWQPQPAAELPMTQRYFLF
>15611138
MKKISRKEYVSMYGPTTGDKVRLGDTDLIAEVEHDYTIYGEELKFGGGKTLREGMSQSNNPSKEELDLIITNALIVDYTGIYKADIGIKDGKIAGIGKGGNKDMQDGVKNNLSVGPATEALAGEGLIVTAGGIDTHIHFISPQQIPTAFASGVTTMIGGGTGPADGTNATTITPGRRNLKWMLRAAEEYSMNLGFLAKGNASNDASLADQIEAGAIGFKIHEDWGTTPSAINHALDVADKYDVQVAIHTDTLNEAGCVEDTMAAIAGRTMHTFHTEGAGGGHAPDIIKVAGEHNILPASTNPTIPFTVNTEAEHMDMLMVCHHLDKSIKEDVQFADSRIRPQTIAAEDTLHDMGIFSITSSDSQAMGRVGEVITRTWQTADKNKKEFGRLKEEKGDNDNFRIKRYLSKYTINPAIAHGISEYVGSVEVGKVADLVLWSPAFFGVKPNMIIKGGFIALSQMGDANASIPTPQPVYYREMFAHHGKAKYDANITFVSQAAYDKGIKEELGLERQVLPVKNCRNITKKDMQFNDTTAHIEVNPETYHVFVDGKEVTSKPANKVSLAQLFSIF
>15612817
MKLTRAQHASLYGPTVGDKVRLADTDLLLEIEKDYTVYGDECKFGGGKVLRDGMGQSAVYTRDEGVLDLIITNATIIDYTGIVKADIGIKDGHIVGIGKGGNPDIMDGVESHMIVGASTEAIAGEGLIVTAGGIDAHIHFISPQQIDVAIASGITTMLGGGTGPATGTKATTCTPGKWNIERMLEAADAFPVNLGFLGKGNASTPAPLREQIEAGAIGLKLHEDWGTTPAAIRTCLSVADRMDVQVAIHTDTLNEAGFVEDTIKAIGDRVIHTYHTEGAGGGHAPDIMKVAGLPNVLPSSTNPTRPFTVNTIDEHLDMLMVCHHLDPNVPEDVAFADSRIRPETIAAEDILQDLGVISMISSDSQAMGRVGEVIIRTWQTADKMKKQRGALAEDQGKGNDNVRIKRYVSKYTINPAITHGIDDYVGSVEVGKLADLVLWDPRFFGVKPELILKGGLIAYSQMGDPNASIPTPQPVFSRPMFGSFGRARGTTSITFLSKAAMDLGVHEALGLQKKIAHVKNCRSISKRSMKYNDATPNIEIDPETYEVKVDGEMITCKPFEEVALAQRYFLF
>15800666
MMSNISRQAYADMFGPTTGDKIRLADTELWIEVEDDLTTYGEEVKFGGGKVIRDGMGQGQMLSAGCADLVLTNALIIDYWGIVKADIGVKDGRIFAIGKAGNPDIQPNVTIPIGVSTEIIAAEGRIVTAGGVDTHIHWICPQQAEEALTSGITTMIGGGTGPTAGSNATTCTPGPWYIYQMLQAADSLPVNIGLLGKGNCSNPDALREQVAAGVIGLKIHEDWGATPAVINCALTVADEMDVQVALHSDTLNESGFVEDTLTAIGGRTIHTFHTEGAGGGHAPDIITACAHPNILPSSTNPTLPYTVNTIDEHLDMLMVCHHLDPDIAEDVAFAESRIRQETIAAEDVLHDLGAFSLTSSDSQAMGRVGEVVLRTWQVAHRMKVQRGPLPEESGDNDNVRVKRYIAKYTINPALTHGIAHEVGSIEVGKLADLVLWSPAFFGVKPATIVKGGMIAMAPMGDINGSIPTPQPVHYRPMFAALGSARHRCRVTFLSQAAAANGVAEQLNLHSTTAVVKGCRTVQKADMRHNSLLPDITVDSQTYEVRINGELITSEPADILPMAQRYFLF
>15807978
MKVSRQQYADLYGPTVGDRVRLGDTELLIEVERDLTTYGEEVKFGGGKVIRDGLGQSSAATRDDANVPDLVITNALILDYWGVIKADVGVKNGRISAIGKAGNPGTQDGVTPGLTIAASTEIVAGEGLVLTAGGVDTHIHFIAPQQCWTALESGVTTMIGGGTGPTAGTSATTCTPGQWHIHRMLESLAGLPLNFGLLGKGNASTQPPLAEQIRAGALGLKLHEDWGTTPAAIHAALSVAEDYDVQVAIHTDTLNESGFVEDAIRAFAGRTIHTFHTEGAGGGHAPDIIRVAGLPNVLPSSTNPTMPFTVNTIHEHLDMLMVCHHLSPRIPEDVHFAESRIRPETIAAEDVLHDLGVFSMMSSDSQAMGRVGEVITRTWQAAHKMKVQRGPLAPDGRADNFRARRYVAKYTINPAIAHGISHEVGSVEVGKLADLVLWSPAFFGAKPSLILKGGLVVAAQMGDANASIPTPQPVYPRPMFAAYGGCPDATCLHFVSQAGLEGGHLPDVGRRYSAVKHTRDIGKKDMQLNAETPDIQVNPETYEVRVNGELVTCEPVDELPLAQKYFLF
>15889672
MPYKISRAAYAGMFGPTVGDKVRLADTELFIEIEKDHTTYGEEVKFGGGKVIRDGMGQSQATRAEGAVDTVITNAVIVDHSGIYKADVGLKNGRIHAIGKAGNPDTQPGVTIIVGPSTEAIAGEGKILTAGGMDAHIHYICPQQIEEALMSGVTCMLGGGSGPAHGTLATTCTGAWHIERMIESFDAFPMNLALAGKGNASLPAPLEEMILAGASSLKLHEDWGTTPAAIDNCLTVADEYDVQVMIHTDTLNESGFVEDTVAAIRGRTIHAFHTEGAGGGHAPDIIKVCGNPNVIPSSTNPTRPYTVNTLAEHLDMLMVCHHLSPSIPEDIAFAESRIRKETIAAEDILHDIGAFSIISSDSQAMGRVGEVAIRTWQTADKMKRQRGRLKEETGENDNFRVRRYIAKYTINPAIAQGVSHEIGSVEVGKRADLVLWNPAFFGVKPEMVLLGGSIAAAPMGDPNASIPTPQPMHYRPMFAAYGKLRTNSSVTFVSQASLDGGLAQRLGVAKKLLAVKNVRGGISKASMIHNSLTPHIEVDPETYEVRADGELLTCEPATVLPMAQRYFLF
>15925280
MSFKMTQNQYTSLYGPTVGDSIRLGDTNLFAQIEKDYAVYGEEATFGGGKSIRDGMAQNPRVTRDDVNVADLVISNAVIIDYDKVVKADIGIKNGYIFAIGNAGNPDIMDNVDIIIGSTTDIIAAEGKIVTAGGIDTHVHFINPEQAEVALESGITTHIGGGTGASEGSKATTVTPGPWHIHRMLEAAEGLPINVGFTGKGQATNPTALIEQINAGAIGLKVHEDWGATPSALSHALDVADEFDVQIALHADTLNEAGFMEDTMAAVKDRVLHMYHTEGAGGGHAPDLIKSAAFSNILPSSTNPTLPYTHNTVDEHLDMVMITHHLNAAIPEDIAFADSRIRKETIAAEDVLQDMGVFSMISSDSQAMGRVGEVITRTWQVAHRMKEQRGPLDGDFEHNDNNRIKRYIAKYTINPAITHGISEYVGSIEPGKLADIVLWDPIFFGVKPELVVKGGLINSAVNGDANGSIPTSEPMKYRKMYGQYGGNLTSTSMTFVSKTAYENGINRALNLKRMVRPVKNIRQLSKADMKNNSATPKLDVDPQTYEVYVDGEKITSNAATELPLTQRYFLF
>15966223
MSYRMSRAAYANMFGPTVGDKVRLADTELFIEVEKDFTTHGEEVKFGGGKVIRDGMGQSQVTREGGAVDTVITNALILDHWGIVKADIGLKDGRIAAIGKAGNPDMQPGVTIIVGPGTEVIAGEGKIVTAGGMDSHIHFICPQQIEEALMSGLTCMLGGGTGPAHGTLATTCTPGPWHIARMIEAADAFPMNLAFAGKGNASLPGALVEMVLGGATSLKLHEDWGTTPAAIDCCLSVADEYDVQVMIHTDTLNESGFVEDTIAAIKGRTIHAYHTEGAGGGHAPDIIRICGQPNVIPSSTNPTRPYTVNTLAEHLDMLMVCHHLSPTIPEDIAFAESRIRKETIAAEDILHDIGAFSIISSDSQAMGRVGEVAIRTWQTADKMKRQRGRLKEETGDNDNFRVKRYIAKYTINPAIAHGLSHEIGSLEVGKRADLVLWNPAFFGVKPDMVLLGGTIAAAPMGDPNASIPTPQPVHYRPMFGAYGRSRTNSSVTFVSQASLDAGLAGRLGVAKELVAVQNTRGGIGKASMIHNSLTPHIEVDPETYEVRADGELLTCEPATVLPMAQRYFLF
>16080717
MKMSREEYAELFGPTTGDKIRLGDTDLWIEVEKDFTVYGEEMIFGGGKTIRDGMGQNGRITGKDGALDLVITNVVLLDYTGIVKADVGVKDGRIVGVGKSGNPDIMDGVDPHMVIGAGTEVISGEGKILTAGGVDTHIHFICPQQMEVALSSGVTTLLGGGTGPATGSKATTCTSGAWYMARMLEAAEEFPINVGFLGKGNASDKAPLIEQVEAGAIGLKLHEDWGTTPSAIKTCMEVVDEADIQVAIHTDTINEAGFLENTLDAIGDRVIHTYHIEGAGGGHAPDIMKLASYANILPSSTTPTIPYTVNTMDEHLDMMMVCHHLDAKVPEDVAFSHSRIRAATIAAEDILHDIGAISMTSSDSQAMGRVGEVIIRTWQVADKMKKQRGALAGENGNDNVRAKRYIAKYTINPAITHGLSHEVGSVEKGKLADLVLWDPVFFGVKPELVLKGGMIARAQMGDPNASIPTPEPVFMRQMYASYGKANRSTSITFMSQASIERGVAESLGLEKRISPVKNIRKLSKLDMKLNSALPKIEIDPKTYQVFADGEELSCQPVDYVPLGQRYFLF
>16122873
MPQISRQEYAGLFGPTTGDKIRLGDTNLFIEIEKDLRGYGEESVYGGGKSLRDGMGANNNLTRDNGVLDLVITNVTIVDARLGVIKADVGIRDGKIAGIGKSGNPGVMDGVTQGMVVGVSTDAISGEHLILTAAGIDSHIHLISPQQAYHALSNGVATFFGGGIGPTDGTNGTTVTPGPWNIRQMLRSIEGLPVNVGILGKGNSYGRGPLLEQAIAGVVGYKVHEDWGATANALRHALRMADEVDIQVSVHTDSLNECGYVEDTIDAFEGRTIHTFHTEGAGGGHAPDIIRVASQTNVLPSSTNPTLPYGVNSQAELFDMIMVCHNLNPNVPADVSFAESRVRPETIAAENVLHDMGVISMFSSDSQAMGRVGENWLRILQTADAMKAARGKLPEDAAGNDNFRVLRYVAKITINPAITQGVSHVIGSVEVGKMADLVLWDPRFFGAKPKMVIKGGMINWAAMGDPNASLPTPQPVFYRPMFGAMGKTLQDTCVTFVSQAALDDGVKEKAGLDRQVIAVKNCRTISKRDLVRNDQTPNIEVDPETFAVKVDGVHATCEPIATASMNQRYFFG
>16272483
MALTISRAQYVATYGPTVGDKVRLGDTNLWATIEQDLLTKGDECKFGGGKSVRDGMAQSGTATRDNPNVLDFVITNVMIIDAKLGIIKADIGIRDGRIVGIGQAGNPDTMDNVTPNMIIGASTEVHNGAHLIATAGGIDTHIHFICPQQAQHAIESGVTTLIGGGTGPADGTHATTCTPGAWYMERMFQAAEALPVNVGFFGKGNCSTLDPLREQIEAGALGLKIHEDWGATPAVIDSALKVADEMDIQVAIHTDTLNESGFLEDTMKAIDGRVIHTFHTEGAGGGHAPDIIKAAMYSNVLPASTNPTRPFTKNTIDEHLDMLMVCHHLDKRVPEDVAFADSRIRPETIAAEDILHDMGVFSIMSSDSQAMGRIGEVVIRTWQTADKMKMQRGELGNEGNDNFRIKRYIAKYTINPAIAHGIAEHIGSLEVGKIADIVLWKPMFFGVKPEVVIKKGFISYAKMGDPNASIPTPQPVFYRPMYGAQGLATAQTAVFFVSQAAEKADIRAKFGLHKETIAVKGCRNVGKKDLVHNDVTPNITVDAERYEVRVDGELITCEPVDSVPLGQRYFLF
>16329675
MSYRMDRHSYAHTFGPTVGDKVRLADTELFIEVEQDYATYGDEVKFGGGKVIRDGMGQSPLSRAEGAVDVVITNALILDWWGIVKADVGIKNGRIYAIGKAGNPHIQDNVSIIIGPSTEAIAGEGMILTAGGIDAHVHFICPQQIETALASGVTTLVGGGTGPAAGTKATTCTPGAWNIHRMLQAADGFPINLGFLGKGNGSQPAALAEQIKAGAIGLKLHEDWGTTPAAIDNCLGVAEDYDVQVAIHTDTLNEAGFVETTIAALKNRVIHTYHTEGAGGGHAPDIIKICGELNVLPSSTNPTRPYTINTLEEHLDMLMVCHHLHRNIPEDVAFAESRIRRETIAAEDILHDLGAFSIISSDSQAMGRVGEVICRTWQTAHKMKVQRGQLPGETGNNDNLRAKRYVAKYTINPAITHGISEEIGSVEVGKLADLCLWSPAFFGVKPELVIKGGIVAYAQMGDANASIPTPQPVHMQPMFANYGGAIAATSVTFVSQKAAKKDIGEKLGLSKPLVAVKNIRQLTKRDLKLNNYLPHIEVDPETYEVRADGELLTCEPASVLPMAQRYFLF
>16974909
MKKISRKEYVSMYGPTTGDKVRLGDTDLIAEVEHDYTIYGEELKFGGGKTLREGMSQSNNPSKEELDLIITNALIVDYTGIYKADIGIKDGKIAGIGKGGNKDMQDGVKNNLSVGPATEALAGEGLIVTAGGIDTHIHFISPQQIPTAFASGVTTMIGGGTGPADGTNATTITPGRRNLKWMLRAAEEYSMNLGFLAKGNASNDASLADQIEAGAIGFXIHEDWGTTPSAINHALDVADKYDVQVAIHTDTLNEAGCVEDTMAAIAGRTMHTFHTEGAGGGHAPDIIKVAGEHNILPASTNPTIPFTVNTEAEHMDMLMVCHHKDKSIKEDVQFADSRIRPQTIAAEDTLHDMGAFSITSSDSQAMGRVGEVITRTWQTADKNKKEFGRLKEEKGDNDNFRIKRYLSKYTINPAIAHGISEYVGSVEVGKVADLVLWSPAFFGVKPNMIIKGGFIALSQMGDANASIPTPQPVYYREMFAHHGKAKYDANITFVSQAAYDKGIKEELGLERQVLPVKNCRNVTKKDMQFNNTTAHIEVNPETYHVFVDGKEVTSKPANKVSLAQLFSIF
>16974911
MKKISRKEYVSMYGPTTGDKVRLGDTDLIAEVEHDYTIYGEELKFGGGKTLREGMSQSNNPSKEELDLIITNALIVDYTGIYKADIGIKDGKIAGIGKGGNKDMQDGVKNNLSVGPATEALAGEGLIVTAGGIDTHIHFISPQQIPTAFASGVTTMIGGGTGPADGTNATTITPGRRNLKWMLRAAEEYSMNLGFLAKGNASNDASLADQIEAGAIGFXIHEDWGTTPSAINHALDVADKYDVQVAIHTDTLNEAGCVEDTMAAIAGRTMHTFHTEGAGGGHAPDIIKVAGEHNILPASTNPTIPFTVNTEAEHMDMLMVCHHLDKSIKEDVQFADSRIRPQTIAAEDTLHDMGAFSITSSDSQAMGRVGEVITRTWQTADKNKKEFGRLKEEKGDNDNFRIKRYLSKYTINPAIAHGISEYVGSVEVGKVADLVLWSPAFFGVKPNMIIKGGFIALSQMGDANASIPTPQPVYYREMFAHHGKAKYDANITFVSQAAYDKGIKEELGLERQVLPVKNCRNVTKKDMQFNNTTAHIEVNPETYHVFVDGKEVTSKPANKVSLAQLFSIF
>17231162
MPYRMSRQAYAETYGPTVGDRIRLADTELFIQVEQDFTTYGDEVKFGGGKVIRDGMGQSPIANADGAVDLVITNALILDWWGIVKADIGIKDGKIFKIGKAGNPYIQDHVDIIIGPGTEALAGEGMILTAGGIDTHIHFICPQQIEVAIASGITTMIGGGTGPATGTNATTCTPGPWNMYRMLQAADAFPMNLGFLGKGNASQPQGLVEQIFAGAIGLKLHEDWGTTPATIDTCLTVADEYDVQVAIHTDTLNEAGFVEDTIAAFKNRAIHTYHTEGAGGGHAPDIIKVCGQANVLPSSTNPTRPYTVNTLDEHLDMLMVCHHLDPAIAEDVAFAESRIRRETIAAEDILHDLGAFSMIASDSQAMGRVGEVIIRTWQTSHKMKVQRGSLTGDAEADNLRAKRYVAKYTINPAITHGIAQYVGSVEAGKLADLCLWRPAFFGVKPEIVIKGGMIAWSQMGDANASIPTPQPVHMRPMFGSFAGARNATSLTFVSQAALEREIPQQLGLRKSAVAVSGTRQLTKQDMKLNDALPHIEVDSESYEVRADGELLTCEPATVLPMAQRYFLF
>17402589
MKLEQREAEKLALHNAGFLAQKRLARGLRLNYTEAVALIAAQILEFVRDGDRTVTDLMDLGKQLLGRRQVLPAVPHLLETVQVEGTFMDGTKLITVHDPISSDDGNLELALHGSFLPVPSLEKFSSVGVDDFPGEVRFCSGHIVLNLHRRALTLKVVNKADRPIQIGSHYHFIEANPYLVFDRQRAYGMRLNIPAGTAVRFEPGDAKTVTLVSIGGRKVIRGGNGIADGAVNRSQLNEVMEKVIANGFGHEDYPDSSEGIIGDGTHDYSVDHEKYASMYGPTTGDKIRLGDTDLFAEIEKDYAIYGDECIFGGGKVLRDGMGQSAGYPASDCLDTVVTNAVVIDYTGIYKADIGINGGLIVAIGKAGNPDVMDMDGVNEEMIVGVNTEVIAAEGMIVTAGGIDCHVHFICPQLAEEAIASGITTLVGGGTGPAHGTCATTCTPSPSHMKLMLQSTDELPINMGFTGKGNTTKPDGLAEIIKAGAMGLKLHEDWGSTPAAIDNCLSVAEAFDIQVNIHTDTLNESGCVEHTIAAFKDRTIHTYHSEGAGGGHAPDIIKVCGVKNVLPSSTNPTRPFTLNTVDEHLDMLMVCHHLDRNIPEDVAFAESRIRAETIAAEDILHDMGAISIISSDSQAMGRIGEVITRTWQTANKMKRQRGRLPISSSPDAAEDNDNFRIRRYIAKYTINPAIVNGFSDFVGSVEVGKLADLVIWKPSFFGAKPEMVIKGGAIACANMGDPNASIPTPEPVMMRPMFGAFGGAGSANSIAFVSKAAKEAGVAVQYKLGKRVEAVGRVRGLTKLNMKLNDALPKIDVDPETYTVTADGEVLRCQPTPTVPLSRNYFLF
>17546751
MTLKITRRAYAEMFGPTTGDRVRLADTDLIVEVERDYTIYGEEVKFGGGKVIRDGMGQSQRESKDCADTVITNALIIDHWGIVKADIGLKHGRIAAIGKAGNPDIQPGVTIVIGPGTEIIAGEGMIVTAGGVDTHIHFICPQQIDEALNSGVTTMIGGGTGPATGTYATTCTPGPWHLQRMLQAADAYPMNIGFLGKGNGSLPGALREQIDAGAIGLKLHEDWGSTPAAIDCCLGVADDTDTQVAIHTDTLNESGFVEATIAAFKGRTIHTYHTEGAGGGHAPDIIRVCGESNVLPSSTNPTRPFTVNTLDEHLDMLMVCHHLDASIAEDIAFAESRIRRETIAAEDILHDLGAFSMLSSDSQAMGRVGEVILRTWQTAHKMKAQRGKLAGDPNDARGGHDNFRVKRYVAKYTINPAITHGIAHEVGSIEVGKWADLVLWKPAFFGVKPSLILKGGMIASAAMGDANASIPTPQPVHYRPMFAAAGGALARSSLSFLSQSAAQAGVAERYGLAKTTAVVRGTRAVTKAQMIHNDWQPSITVDPETYQVVADGMLLTCEPAEVLPMAQRYFLF
>17986930
MTQISRQQYADLYGPTIGDKIRLGDSDLYVEIEKDLRATYGDELQYGGGKTLRDGMGSENFLTQEAGCLDLVITNVTVIDAIQGVVKADVGIRNGRIVGLGKAGNPSTMDGVTRGLVTGASTDAISGEHLILTAGGMDTHVHYIAPQQVEAALSNGITTLWGGGIGPVDGTNGVTTTNGPWNLEMMLRSIEGLPINFGIQGKGNSTGIAPLIEQLEAGAAGFKVHEDYGATPATIRACLSVADEYDVSVAVHTDTLNESGYVEDTIAAFDGRSVHTYHSEGAGGGHAPDLLKVVGQNNILPSSTNPTLPCGKNSVAELFDMIMVCHNLNPRIPSDVAFAESRVRAETIVAESVLHDMGAISMIGSDSQAMGRIGETYLRAIQTADAMKKARGPLPEDAPGNDNFRVLRYIAKVTINPALTAGVGDVIGSIESGKFADLVLWEPAFFGVKPKLVLKGGLVAWANMGDPNASLPTPQPMYYRPMFAAYGSALQKTSITFVSRAAYDKGVADRFGLQRLVMPVSGTRVIGKAHMVRNSYLPNIEVDPQTFAVKVDGVHATVKPPQSISLNQLYFFS
>17987935
MPARISRATYAQMFGPTVGDKVRLADTDLIIEVERDLTTYGEEVKFGGGKVIRDGMGQSQLSRAEGAMDTVITNALILDHSGIYKADIGLLDGRIALIGKAGNPDTQPGISIIIGPGTEIIAGEGKIVTAGGIDTHVHFISPQQVDEALNAGITCMVGGGTGPAHGTLATTCTPGPWHIARLIQSFDGLPMNIGVFGKGNASLPGALEEMVRAGACGLKLHEDWGCTPAAIDNCLSVADHFDVQVAIHTDTLNEGGFVEDTLNAFKGRTIHSFHTEGAGGGHAPDIIRVCQYPNVLPASTNPTRPYTVNTIAEHLDMLMVCHHLSPAIPEDIAFAESRIRKETIAAEDILHDMGAFSIISSDSQAMGRVGEMIIRCWQTADKMKKQRGSLPDDRPGNDNYRARRYIAKYTINPAIAHGMAHEIGSVEVGKRADLVLWNSAFFGVKPDMVLLGGWIATAPMGDANGSIPTPQPMHTRPMFGSFGKALTNTSITFVSQAAMDEGLREKIGVDKQLVAVVNTRGGIGKHSMILNNAMPQMEVDPETYEVRADGELLTCEPVDVVPMAQRYFLF
>19070377
MPYKISRAAYAGMFGPTTGDKVRLADTELFIEIEKDFTTYGEEVKFGGGKVIRDGMGQSQVTRADGAVDTVITNAVIVDHSGIYKADIGLKDGRIVAIGKAGNPDMQPGVNIIVGPGTEAIAAEGKIITAGGMDSHIHFIAPQQIEEALMSGMTCMLGGGTGPAHGTLATTCTPGPWHLARMIEAADAFPMNLAFAGKGNASLPGALTEMVLAGATSLKLHEDWGTTPGAIDCCLSVADEYDVQVMIHTDTLNESGFVEDTIGAIKGRTIHAFHTEGAGGGHAPDIIKICGQPNVIPSSTNPTRPYTVNTIAEHLDMLMVCHHLSPSIPEDIAFAESRIRKETIAAEDILHDIGAFSIISSDSQAMGRVGEVAIRTWQTADKMKRQRGRLKEEKGDNDNFRVRRYIAKYTINPAIAHGLSREIGSVEVGKRADLVLWNPAFFGVKPDMVLLGGSIAAAPMGDPNASIPTPQPVHYRPMFASYGKSLTNSSVTFVSQASLDAGLKGRLGVAKELVAVKNTRGGISKASMIHNDLTPEIEVDPETYEVRANGELLTCEPATVLPMAQRYFLF
>19310948
MKISRHAYADTYGPTTGDRVRLADTDLWIKVERDLTTYGDEVKFGGGKVIRDGMGQSQLSRDQVMDLAITNALIVDHWGIIKADVGIKDGRIAAIGKAGNPDTQPNVNINIWRPATEVIDGEGKIFTAGGIDSHVHFICPQLVEEAANLGGDYPDWLAGTGPATGTNATTCTPGSWNIGRMLQAADAFPINMGFLGKGNASLPQSLEEQVRAGVLGLKLHEDWGTTPAAIDNCLSVAERFDVQVTIHTDTLNESGFVEDTIAAFKDRTIHTYHTEGAGGGHAPDIIKACGEANVLPSSTNPTTPFTANTVDEHLDMLMVCHHLDPSIPEDVAFAESRIRRETISAEDALHDMGALSMHGSDSQAMGRVGEVILRTWQSASVMKRDRGTLPEDKGDHDNFRIKRYIAKYTHNPAITHGIAHEIGSIEVGKLADLVLWKPAFFGVKPSLVLKGGVIVTAPMGDPNASIPTPQPVHYRPMFGSFGGSRTASCVSFVSQAGLDEGIGEKLGLQKRLVAVKNIRGLRKSDLIHNNALPRIEVDPQNYQVRADGQLLWFEPSKVLPMAQRYFLF
>19338960
MKKISRKEYASMYGPTTGDKVRLGDTDLIAEVEHDYTIYGEELKFGGGKTLREGMSQSNNPSKEELDLIITNALIVDYTGIYKADIGIKDGKIAGIGKGGNKDMQDGVKNNLSVGPATEALAGEGLIVTAGGIDTHIHFISPQQIPTAFASGVTTMIGGGTGPADGTNATTITPGRRNLKWMLRAAEEYSMNLGFLAKGNASNDASLADQIEAGAIGFKIHEDWGTTPSAINHALDVADKYDVQVAIHTDTLNEAGCVEDTMAAIAGRTMHTFHTEGAGGGHAPDIIKVAGEHNILPASTNPTIPFTVNTEAEHMDMLMVCHHLDKSIKEDVQFADSRIRPQTIAAEDTLHDMGIFSITSSDSQAMGRVGEVITRTWQTADKNKKEFGRLKEEKGDNDNFRIKRYLSKYTINPAIAHGISEYVGSVEVGKVADLVLWSPAFFGVKPNMIIKGGFIALSQMGDANASIPTPQPVYYREMFAHHGKAKYDANITFVSQAAYDKGIKEELGLERQVLPVKNCRNITKKDMQFNDTTAHIEVNPETYHVFVDGKEVTLNQSIK
>19856524
MFKISRKNYSDLYGITTGDSVRLGDTNLWVKVEKDLTTYGEESVFGGGKTLREGMGMNSTMKLDDKLGNAEVMDLVITNALILDYTGIYKADIGIKNGKIASIGKSGNPHLTDGVDMVVGISTEVSAGEGKIYTAGGLDTHVHWLEPEIVPVALDGGITTVIAGGTGMNDGTKATTVSPGKFWVKSALQAADGLPINAGFLAKGQGMEDPIFEQIVAGACGLKIHEDWGATGNAIDLALTVAEKTDVAVAIHTDTLNEAGFVEHTIAAMKGRTIHAYHTEGAGGGHAPDILESVKYAHILPASTNPTIPYTVNTIAEHLDMLMVCHHLNPKVPEDVAFADSRIRSQTIAAEDLLHDMGAISIMSSDTLAMGRIGEVVTRSWQMAHKMKAQFGALKGDSEFNDNNRVKRYVAKYTINPAIAHGIDSYVGSIEVGKLADIVAWEPKFFGAKPYYVVKMGVIARCVAGDPNASIPTCEPVIMRDQFGTYGRSLTSTSVSFVSKIGLENGIKEEYKLEKELLPVKNCRSINKKSMKWNSATPNLEVDPQTFDAAVDYNDLENWLEQPAAELAKKLKKTANGKYVLDAEPLTEAPLAQRYFLF
>21219743
MPELSRTAYADLFGPTTGDRVRLADTDLFVEIEEDRSGGPGRSGDEAVFGGGKVLRESMGQGRTTRAQGAPDTVITGALIIDHWGIVKADIGIRDGRITGIGKAGNPDTMDGVHPDLVIGPETEIVAGNGKIVTAGGIDTHVHFIAPGAVDEALASGVTTLIGGGTGPAEGSKATTVTPGAWHLAWMFAALESSPVNIGFLGKGSTMSKESMRDQLRAGVLGFKIHEDWGATPAVISACLDVCEESGVQLAVHSDTLNEAGFVGDTFDAVAGRTLHAFHVEGAGGGHAPDMITAVSLPNMLPASTNPTRPHTVNTVEEHLDMLMVCHHLNPAVPEDLAFAESRIRPSTIAAEDILHDMGAISIMSSDAQAMGRIGEVILRTWQTAHVMKRRRGFLPGDTRADNLRARRYVAKYTINPAVAQGIEHEVGSVETGKLADLVLWDPRFFGAKPQLVIKGGQIAYAQMGDANASIPTPQPVLPRPMYGALGTAPATNSVNFVSEQAVEDGLPERLGLGRAFVPIRSTRGRTKADMRQNDALPRVEVAADSFAVTIDGELVEPAPVTELPLAQRYFLF
>21637179
MKKISRKEYVSMYGPTTGDKVRLGDTDLIAEVEHDYTIYGEELKFGGGKTLREGMSQSNNPSKEELDLIITNALIVDYTGIYKADIGIKDGKIAGIGKGGNKDMQDGVKNNLSVGPATEALAGEGLIVTAGGIDTHIHFISPQQIPTAFASGVTTMIGGGTGPADGTNATTITPGRRNLKWMLRAAEEYSMNLGFLAKGNASNDASLVDQIEAGAIGFKIHEDWGTTPSAINHALDVADKYDVQVAIHTDTLNEAGCVEDTMAAIAGRTMHTFHTEGAGGGHAPDIIKVAGEHNILPASTNPTIPFTVNTEAEHMDMLMVCHHLDKSIKEDVQFADSRIRPQTIAAEDTLHDMGIFSITSSDSQAMGRVGEVITRTW
>21637192
MKKISRKEYVSMYGPTTGDKVRLGDTDLILEVEHDCTTYGEEIKFGGGKTIRDGMGQTNSPSSHELDLVITNALIVDYTGIYKADIGIKNGKIHGIGKAGNKDXQDGVCNRLCVGPATEALAAEGLIVTAGGIDTHIHFISPQQIPTAFASGITTMIGGGTGPADGTNATTITPGRWNLKEMLRASEEYAMNLGYLGKGNVSFEPAXIDQLEAGAIGXKIHEDWGSTPSAINHALNIADKYDVQVAIHTDTLNEAGCVEDTLEAIAGRTIHTFHTEGAGGGHAPDVIKMAGEFNILPASTNPTIPFTKNTEAEHMDMLMVCHHLDKNIKEDVEFADSXIRPQTIAAEDKLHDMGIFSITSSDSQAMGRVGEVITRTWQT
>21637202
MKKISRKEYVSMYGPTTGDKVRLGDTDLILXVEHDCTTYGEEIKFGGGKTIRDGMAQTNSPSSHELDLVLTNALIVDYTGIYKADIGIKNGKIHGIGKAGNKDMQDGVCNNLCVGPATEALAAEGLIVTAGGIDTHIHFISPQQIPTAFASGITTMIGGGTGPADGTNATTITPGRWNLKTMLRASXEYAMNLGYLGKGNVSYEPSLVDQLEAGAIGFKIHZDWGSTPAAIHHCLNVABKYBVQVAIHTDTLNEAGCVEDTLQAIAGRTIHTFHTEGAGGGHAPDVIKMSGEFNILPASTNPTIPFTVNTEAEHMDMLMVCHHLDKNIKEDVQFADSRIRPQTIAAEDKLHDMGIFSITSSDSQAXGRVXEVITRTW
>21637205
MKKISRKEYVSMYGPTTGDKVRLGDTDLILEVEHDCTTYGEEIKFGGGKTIRDGMAQTNSPSSHELDLVLTNALIVDYTGIYKADIGIKNGKIHGIGKAGNKDMQDGVCNNLCVGPATEALAAEGLIVTAGGIDTHIHFISPQQIPTAFASGITTMIGGGTGPADGTNATTITPGRWNLKTMLRASEEYAMNLGYLGKGNVSYEPSLVDQLEAGAIGFKIHEDWGSTPAAIYHCLNVADKYDVQVAIHTDTLNEAGCVEDTLQAIAGRTIHTFHTEGAGGGHAPDVIKMSGEFNILPASTNPTIPFTVNTEAEHMDMLMVCHHLDKNIKEDVQFADSRIRPQTIAAEDKLHDMGIFSITSSDSQAMGRVGEVITRTWQTADKNKKE
>21637208
MKKISRKEYVSMYGPTTGDRVRLGDTDLILEVEHDCTTYGEEIKFGGGKTIRDGMSQTNSPSSYELDLVLTNALIVDYTGIYKADIGIKDGKIAGIGKAGNKDMQDGVDNNLCVGPATEALAAEGLIVTAGGIDTHIHFISPQQIPTAFASGVTTMIGGGTGPADGTNATTITPGRANLKSMLRAAEEYAMNLGFLAKGNVSYEPSLRDQIEAGAIGFKIHEDWGSTPAAIHHCLNVADEYDVQVAIHTDTLNEAGCVEDTLEAIAGRTIHTFHTEGAGGGHAPDVIKMAGEFNILPASTNPTIPFTKNTEAEHMDMLMVCHHLDKSIKEDVQFADSRIRPQTIAAEDQLHDMGIFSITSSDSQAMGRVGEVITRTWQTADKNK
>21637244
MKKISRKEYVSMYGPTTGDKVRLGDTDLIAEVEHDYTIYGEELKFGGGKTLREGMSQSNNPSKEELDLIITNALIVDYTGIYKADIGIKDGKIAGIGKGGNKDMQDGVKNNLSVGPATEALAGEGLIVTAGGIDTHIHFISPQQIPTAFASGVTTMIGGGTGPADGTNATTITPGRRNLKWMLRAAEEYSMNLGFLAKGNASNDASLADQIEAGAIGFKIHEDWGTTPSAINHALDVADKYDVQVAIHTDTLNEAGCVEDTMAAIAGRTMHTFHTEGAGGGHAPDIIKVAGEHNILPASTNPTIPFTVNTEAEHMDMLMVCHHLDKSIKEDVQFADSRIRPQTIAAEDTLHDMGIFSITSSDSQAMGRVGEVITRTWQ
>22125140
MGDTNLFIEIEKDLRGYGEESVYGGGKSLRDGMGANNNLTRDNGVLDLVITNVTIVDARLGVIKADVGIRDGKIAGIGKSGNPGVMDGVTQGMVVGVSTDAISGEHLILTAAGIDSHIHLISPQQAYHALSNGVATFFGGGIGPTDGTNGTTVTPGPWNIRQMLRSIEGLPVNVGILGKGNSYGRGPLLEQAIAGVVGYKVHEDWGATANALRHALRMADEVDIQVSVHTDSLNECGYVEDTIDAFEGRTIHTFHTEGAGGGHAPDIIRVASQTNVLPSSTNPTLPYGVNSQAELFDMIMVCHNLNPNVPADVSFAESRVRPETIAAENVLHDMGVISMFSSDSQAMGRVGENWLRILQTADAMKAARGKLPEDAAGNDNFRVLRYVAKITINPAITQGVSHVIGSVEVGKMADLVLWDPRFFGAKPKMVIKGGMINWAAMGDPNASLPTPQPVFYRPMFGAMGKTLQDTCVTFVSQAALDDGVKEKAGLDRQVIAVKNCRTISKRDLVRNDQTPNIEVDPETFAVKVDGVHATCEPIATASMNQRYFFG
>22297549
MSYRIDRQTYAETYGPTVGDRLRLADTDLIIEIEHDYTHYGDEVKFGGGKVIRDGMGQSPIANAEGAVDVVITNAVILDWWGVVKADVGIKDGKIYKIGKAGNPYTQEGVDIIIGPGTEAIAGEGMILTAGGIDAHIHFICPQQIATAIAAGITTMIGGGTGPATGTNATTCTPGPWNIYRMLQAADAFPVNLGFLGKGNSSQPQGLIEQVQAGVVGLKLHEDWGSTPNAIDTCLSVAEDYDIQVAIHTDTLNESGFVEDTIAAFKNRTIHAYHTEGAGGGHAPDIIKLCGQANVLPSSTNPTRPYTVNTLDEHLDMLMVCHHLDPSIPEDVAFAESRIRRETIAAEDILHDLGAFSIISSDSQAMGRVGESIIRTWQTAHKMKVQRGHLRDPQRPGVDHDNFRARRYVAKYTINPAITHGIAEYVGSVEVGKIADLCLWKPAFFGVKPELVIKGGVIAYAQMGDANASIPTPQPVHMQPMFASYGGCRTTTSVTFMSQAGIANNIPEQLGLQKTVLPVGHIRQLRKADLKLNDYLPHIEVDPETYEVRADGELLTCEPATVLPLAQRYFLF
>22831365
MNHFNRRQVLPAVPHLLNIIQVEATLPNGTKLVTVHDPIANENGDLEEALYGSFLPVPSLDKFAESKEEHKIPGEIICADGRLTLNPGRKAVFLKVVNHGDRPIQVGSHYHFIEVNPYLTFDRRKAYGMRLNIAAGDSVRFEPGDHKTVNLVSIGGNKIIRGGNAIADGPVNEANCKAAMEIVCRREFGHKEEEEASEGVTTGDPDCPFTKAIPREEYANKYGPTIGDKIRLGDTDLIAEIEKDFALYGDESVFGGGKVIRDGMGQSSGHPPAMSLDTVITSAVIIDYTGIIKADIGIKDGLIASIGKAGNPDIMNGVFPNMIIGVNTEVICGEGLIVTAGGIDCHVHYICPQSLDEAISSGITTVVGGGTGPTDGSRATTCTPAPTQMKLMLQSTDDIPLNFGFTGKGSGSHPDELHEIIKAGAMGLKLHEDWGCTPAAIDNCLAVAEQHDIQVNIHTDTVNESGFVEHTIAAFNGRTIHTYHSEGAGGGHAPDIIKVCSMKNVLPSSTNTTRPLTSNTVDEHLDMLMVCHKLNREIPEDLAFASSRVREQTIAAEDILHHIGGISIISSDAQAVGRIGEVISCTWQTADKMKAERGPLQPDGSDNDNFRIKRYIAKYTINPAIVNGISQYVGSVEVGKLADLVIWKPSFFGAKPDIVIKGGSIAWADMGDPNGSIPTPEPVLMRPMYGTLGKAGSALSIAFVSKAALDLGVKVLYGLNKGWNP
>22976226
MSVKISRQAYAEMFGPTTGDRLRLADTDLVIEVERDFTIYGEEVKFGGGKVIRDGMGQSQRMSKDCVDTVVTNALIIDHWGIVKADIGLKHGRIAAIGKAGNPDIQPGVTIIVGPGTEVIAGEGMIVTAGGIDTHIHFICPQQIEEALMSGVTTMIGGGTGPATGTYATTVTPGPWYMERMLQAADAYPMNIGFLGKGNASLAAPLTEQVEAGAIGLKLHEDWGTTPQAIDTCLSVADATDTQVAIHTDTLNEGGFVEATIAAFKGRTIHTYHTEGAGGGHAPDIIKVCGEANVLPSSTNPTRPYTVNTLDEHLDMLMVCHHLDPAIAEDIAFAESRIRRETIAAEDILHDLGAFSMISSDSQAMGRVGEVIIRTWQTAHKMAAQRGKLPGDPHDARGGHDNFRVKRYIAKYTINPALTHGIAHEVGSIEVGKWADLVFWKPAFFGVKPSLILKGGMIAAAAMGDPNASIPTPQPVHYRPMFASAGGALPRSSLTFVSQAALAANVGERYGLAKTLTAVRGTRTVSKRDMVHNDWQPHVTVDPETYQVVADGQLLTCEPATVLPMAQRYFLF
>22988607
MTLRIGRRAYAEMFGPTTGDRVRLADTELLIEVERDFTTYGEEVKFGGGKVIRDGMGQSQRVHADVVDTVVTNAVILDHWGIVKADIGIRNGRIAAIGKAGNPDIQPNVTIAIGASTEVIAGEGLIVTAGGIDTHIHFISPQQIEEALASGVTTMLGGGTGPATGTNATTCTPGPWHLERMLQAADGYPMNLGFLGKGNVSQPQPALEQIAAGAIGLKLHEDWGTTPAAIDNCLSVADDTDTQVAIHTDTLNEAGFVEATVAAFKGRTIHTYHTEGAGGGHAPDIIKVCGEANVLPSSTNPTRPYTVNTLEEHLDMLMVCHHLDPSIAEDIAFAESRIRRETIAAEDILHDLGALSMLSSDSQAMGRVGEVIIRTWQTAHKMKVQRGALPEDNARHDNFRAKRYVAKYTINPAITHGIAHEVGSIEPGKWADLVFWEPAFFGIKPSLILKGGMIAMAQMGDPNASIPTPQPVHYREMFATRGGALSRTSLTFVSQMAADAGVAERYGLNKRIVAVRNCRNISKADMIHNAWRPAISVDPETYQVIADGQLLTCEPATVLPMAQRYFLF
>23000615
MVATGPYRLVRTTTLPRPTPPYSLTGSGPGATGWIFRRARRSVLSRGRRGMLPWCPMVGGGRWWVLMAWSTANWRTKPMAYTLDRGSYAAMFGPTVGDRVRLADTELIIEVEQDYTTYGEEVKFGGGKVIRDGMGQSQHSRQEGAVDTVITNALIVDHWGIVKADVGIKDGRICAIGKAGNPDVQPNVDIIIGPGTEAIAGEGRILTAGGIDAHIHWICPQQIEDALHSGITTMLGGGTGPAEGTNATTCTPGPWHIARMLQAAEGLPMNMGFFGKGNASRPQGLEEQLRAGACGLKLHEDWGTTPSAIDVCLSVAEKWDVQVAIHTDTLNESGFVENTTAAFKGRTIHAFHTEGAGGGHAPDIIKLCGEANVLPSSTNPTRPFTRNTLDEHLDMLMVCHHLDSRIPEDVAFAESRIRRETIAAEDILHDLGAFSMIASDSQAMGRVGEVIIRTWQTADKMKRQRGALPEERGQNDNQRVKRYIAKYTINPAITHGIAHYVGSVAVGKLADLVLWKPMFFGVKPDLVLKCGTIASAAMGDPNASIPTPQPVHYRPMFGAFGGALTHSAVNFVSQAGLDGEIAQQFGLRKTLLPVVGCRTIGKADMVHNSATPHMEVDPETYEVRADGRLLTCEPATVLPLAQRYFLF
>23020534
MCLKRRKSWGSRGWNNMSVKISGKDYAGMYGPTKGDRVRLADTDLIIEIEEDYTVYGDECKFGGGKSIRDGMGQSPSAARDDKVLDLVITNAIIFDTWGIVKGDIGIKDGKIAGIGKAGNPKVMSGVSEDLIIGASTEVITGEGLIVTPGGIDTHIHFICPQQIETALFSGITTMIGGGTGPADGTNATTCTPGAFNIRKMLEAAEDFPVNLGFLGKGNASFETPLIEQIEAGAIGLKLHEDWGTTPKAIDTCLKVADLFDVQVAIHTDTLNEAGFVENTIAAIAGRTIHTYHTEGAGGGHAPDIIKIASRMNVLPSSTNPTMPFTVNTLDEHLDMLMVCHHLDSKVKEDVAFADSRIRPETIAAEDILHDMGVFSMMSSDSQAMGRVGEVIIRTWQTAHKMKLQRGALPGEKSGCDNIRAKRYLAKYTINPAITHGISQYVGSLEKGKIADLVLWKPAMFGVKPEMIIKGGFIIAGRMGDANASIPTPQPVIYKNMFGAFGKAKYGTCVTFVSKASLENGVVEKMGLQRKVLPVQGCRNISKKYMVHNNATPEIEVDPETYEVKVDGEIITCEPLKVLPMAQRYFLF
>23027998
MSKISRRAYADMYGPTVGDKVRLADTALWIQVEKDFTIYGEEVKFGGGKVIRDGMGQSQATSDKTPDTVITNALILDHWGIVKADVAIKNGRISAIGKAGNPDIQPGVTIIVGPCTEVIAGEGQILTAGAIDSHIHFICPQQIDEALMSGTTTMIGGGTGPATGTNATTCTPGKWHIGKMLQAGESFAMNLGFLGKGNASLPGGLNEQLEAGALGLKLHEDWGTTPASIDNCLTVAENYDVQVAIHTDTLNESGFVEDTLAAFKGRTIHTYHTEGAGGGHAPDIIKACGSSNVLPSSTNPTRPYTVNTVDEHLDMLMVCHHLDPNIPEDVAFADSRIRKETIAAEDILHDLGAFSMIASDSQAMGRVGEVICRTWQTAHKMKVQRGLLPEDEGTGADNFRAKRYIAKYTINPALAHGVAHEVGSIEVGKLADIILWKPAFFGVKPSLIIKGGAIAAAPMGDPNASIPTPQPVHYRKMFGAYGQACKQTSVSFVSQAAIDASISDYFQLERRLVAVKNCRSVTKADMVHNAYQPHMEVDPETYEVRADGQLLTCEPAEELPMAQRYFLF
>23039910
MSYRMNRRTYAETFGPTVGDRVRLADTELFIQVEKDYTTYGDEVKFGGGKVIRDGMGQSPISREGGAVDLVITNALILDWWGVVKADIGIKDGKIHKIGKAGNPYIQDRVDIIIGPSTEIIAGEGHIITAGGIDSHIHFICPQQIEIAIASGITTMIGGGTGPATGTNATTCTPGQWNIWMMLQAADAFPMNLGFLGKGNSAKPEGLIEQIKAGAMGLKLHEDWGTTPAAIDTCLSVADEYDVQVAIHTDTLNEAGFVENTIAAFKDRVIHTYHTEGAGGGHAPDIIKVCALKNVLPSSTNPTRPFTVNTLEEHLDMLMVCHHLDKNIPEDVAFAESRIRKETIAAEDILHDLGAFSAIASDSQAMGRVGEVIIRTWQTAHKMKVQRGILASEKKEVADNFRAKRYIAKYTINPAIMHGIADYVGSIEAGKLADICLWKPAMFGVKPEIVIKGGAIAWAQMGDPNASIPTPQPVYMRPMFGSFGGATSSTSLTFVSQEALDAEIPKKINLKTPAVAVSNTRNISKADMKLNEATPKIEVNPETYEVRADGELLTCEPAYVLPMTQRYFLF
>23058236
MKISRQAYADMFGPTVGDKVRLADTELWIEVEQDFTTYGEEVKFGGGKVIRDGQGQSQLLAAEVVDTVITNALIIDHWGIVKADVGLKDGRIAAIGKAGNPDVQPGVTIAIGASSEVIAGEGMILTAGGIDTHIHFICPQQIEEALMSGVTTMIGGGTGPATGTNATTCTSGPWHLARMLQAADAFPMNIGLTGKGNASLPEPLIEQVKAGAIGLKLHEDWGTTPASIDNCLSVADQYDVQVAIHTDTLNESGFVETTLGAFKGRTIHTYHTEGAGGGHAPDIIKACGFANVLPSSTNPTRPFTRNTIDEHLDMLMVCHHLDPSIAEDVAFAESRIRRETIAAEDILHDLGAFSMISSDSQAMGRVGEVITRTWQTADKMKKQRGPLPQDGEGNDNFRAKRYIAKYTINPAITHGISHEVGSVEVGKWADLVLWRPAFFGVKPTLILKGGAIAASLMGDANASIPTPQPVHYRPMFASYGGSLHATSLTFISQAAQASGLPEALGLKKKIAVVKGCRDVQKTDLIHNDYLPNIDVDPQTYQVKADGVLLWCEPAETLPMAQRYFLF
>23101955
MKISRQAYADMFGPTLGDRVRLADTELWIEVEQDFTVYGEEVKFGGGKVIRDGMGQGQLESAAVVDTLITNALILDHWGIVKADVGLKDGRIAAIGKAGNPDIQPGVTIAVGAATEVIAGEGMILTAGGIDSHIHFICPQQIEEALMSGITTMIGGGTGPATGTNATTVTPGPWHIARMLQAADAFPMNLGFTGKGNASLPGPLAEQIEAGAIGLKLHEDWGTTPAAIDNCLSVADRYDVQVAIHTDTLNESGFVETSLAAFKDRTIHTYHTEGAGGGHAPDIIKACGLPNVLPSSTNPTRPFTRNTIDEHLDMLMVCHHLDPSIAEDVAFAESRIRRETIAAEDILHDLGAFSMISSDSQAMGRVGEVIVRTWQTADKMKKQRGPLPEDVAGHDNFRVKRYVAKYTINPAITHGISHEVGSVEVGKWADLVLWRPAFFGVKPSLILKGGAIAASLMGDANASIPTPQPVHYRPMFASFAGSRHATSITFVSQAALAAGVPERLGLHKRIGVVKGCRNVRKKDLIHNGATPTIEVDPQTYQVKADGQLLWCEPAEVLPLAQRYFLF
>23126033
MPYRMDRRAYAETYGPTVGDRIRLADTELFIEVEQDFTSYGDEVKFGGGKVIRDGMGQSPIANADGAVDLVITNALILDWWGIVKADIGIKDGKIFKIGKAGNPYIQDNVDIIIGPGTEALAGEGMILTAGGIDAHIHFICPQQIEVAIASGITTMIGGGTGPATGTNATTCTPGPWNIYRMLQAADAFPVNLGFLGKGNASKPQGLVEQVAAGAMGLKLHEDWGTTPAAIDTCLSVAATYDVQVAIHTDTLNEAGFVEDTIAAFKNRVIHTYHTEGAGGGHAPDIIKVCGQANVLPSSTNPTRPYTLNTLDEHLDMLMVCHHLDPAIAEDVAFAESRIRRETIAAEDILHDLGAFSMISSDSQAMGRVGEVIIRTWQTSHKMKVQRGILNPQGNEQKADNFRAKRYVAKYTINPAIAHGIAQYVGSVEEGKLADLCLWHPAFFGVKPEIVIKGGMIAWSQMGDANASIPTPQPVYMRPMFGSFAGARHATSLTFVSQAALENEIPSQLGLQKAAVAVSGTRQLSKRDMKLNDALPHIEVDPETYQVRADGELLICEPATVLPMAQRYFLF
>23136289
MSYILSRKSYADMFGVTTGDKITLGDTNLLVRVEKDLTVYGEECKFGGGKVLRDGMGQASGYKSDDVLDLLITNALIIDYTGIYKADIGIKNGHIKAIGKSGNPHIMPGVHPDMIAGTVTEVIAGEGMIITAGGIDNHIHYICPQQMNEALASGITTFIGGGTGPATGTKATTCTPGAFHIEMMLKATDNIPMNIGFLGKGNTSHPEEIEEQIKAGALGLKLHEDWGTTPAAIDNCLSVAEKYDVQVCIHTDTLNESGFVESSRAAFKGRTIHTYHTEGAGGGHAPDIIVLCGDPDVLPSSTNPTKPFTVNTIDEHLDMLMVCHHLDRNIPEDVSFAESRIRGETIAAEDILHDMGALSMLSSDSQAMGRVGEVICRTWQTAHKMKEQRGLLEEDKQIDADNFRVKRYIAKYTINPAIAHGCSHVIGSVEVGKLADLVVWQPDFFGSRPELILKGGVIVQAQMGDPNASIPTPQPFFSRPMFGAMGKATGATSLAFVSAASEETVNGYGLNKKVTPVVGCRSVKKKDMKLNDFLPDIKVDAETYKVTVNGEWITCAPAKKLPLAQLYNLF
>23501177
MPARISRATYAQMFGPTVGDKVRLADTDLIIEVERDLTTYGEEVKFGGGKVIRDGMGQSQLSRAEGAMDTVITNALILDHSGIYKADIGLLDGRIALIGKAGNPDTQPGISIIIGPGTEIIAGEGKIVTAGGIDTHVHFISPQQVDEALNAGITCMVGGGTGPAHGTLATTCTPGPWHIARLIQSFDGLPMNIGVFGKGNASLPGALEEMVRAGACGLKLHEDWGCTPAAIDNCLSVADHFDVQVAIHTDTLNEGGFVEDTLNAFKGRTIHSFHTEGAGGGHAPDIIRVCQYPNVLPASTNPTRPYTVNTIAEHLDMLMVCHHLSPAIPEDIAFAESRIRKETIAAEDILHDMGAFSIISSDSQAMGRVGEMIIRCWQTADKMKKQRGSLPDDRPGNDNYRARRYIAKYTINPAIAHGMAHEIGSVEVGKRADLVLWNPAFFGVKPDMVLLGGWIATAPMGDANGSIPTPQPMHTRPMFGSFGKARTNTSITFVSQAAMDEGLREKIGVDKQLVAVVNTRGGIGKHSMILNNAMPQMEVDPETYEVRADGELLTCEPVDVVPMAQRYFLF
>23502230
MTQISRQQYADLYGPTIGDKIRLGDSDLYVEIEKDLRATYGDELQYGGGKTLRDGMGSENFLTQEAGCLDLVITNVTVIDAIQGVVKADVGIRNGRIVGLGKAGNPSTMDGVTRGLVTGASTDAISGEHLILTAGGMDTHVHYIAPQQVEAALSNGITTLWGGGIGPVDGTNGVTTTNGPWNLEMMLRSIEGLPINFGIQGKGNSTGIAPLIEHLEAGAAGFKVHEDYGATPAAIRACLSVADEYDVSVAVHTDTLNESGYVEDTIAAFDGRSVHTYHSEGAGGGHAPDLLKVVGQNNILPSSTNPTLPCGKNSVAELFDMIMVCHNLNPKIPSDVAFAESRVRAETIVAESVLHDMGAISMIGSDSQAMGRIGETFLRAIQTADAMKKARGPLPEDAPGNDNFRVLRYIAKVTINPALTAGVGDVIGSIESGKFADLVLWEPAFFGVKPKLVLKGGLVAWANMGDPNASLPTPQPMYYRPMFAAYGSALQKTSITFVSRAAYDKGVADRFGLQRLVMPVSGTRVIGKAHMVRNSYLPNIEVDPQTFAVKVDGVHATVKPPQSISLNQLYFFS
