# Supplementary material for: HMM-ModE: implementation, benchmarking and validation with HMMER3
Source: BMC Res Notes. 2014 Jul 30;7:483. doi: 10.1186/1756-0500-7-483 (PMC4236727; doi:10.1186/1756-0500-7-483)
Supplement: Additional file 5 — Sequences belonging to the gold standard families used in this study. [file 1756-0500-7-483-S5.zip › Additional_file_5/Enolase/chloromuconate_cycloisomerase_10.seq]

>116506
MKIEAIDVTLVDVPASRPIQMSFTTVQKQSYAIVQIRAGGLVGIGEGSSVGGPTWSSECAETIKVIIETYLAPLLIGKDATNLRELQHLMERAVTGNYSAKAAIDVALHDLKARSLNLPLSDLIGGAIQQGIPIAWTLASGDTQRDIAIAEEMIERRRHNRFKIKLGVRSPADDLRHIEKIIERVGDRAAVRVDINQAWDENTASVWIPRLEAAGVELVEQPVARSNFDALRRLSADNGVAILADESLSSLASAFELARHHCVDAFSLKLCNMGGVANTLKVAAIAEASGIASYGGTMLDSSIGTAAALHVYATLPTMPFECELLGPWVLADTLTQTQLEIKDFEIRLPSGPGLGVDIDPDKLRHFTRAG
>135651
MKIDAIEAVIVDVPTKRPIQMSITTVHQQSYVIVRVYSEGLVGVGEGGSVGGPVWSAECAETIKIIVERYLAPHLLGTDAFNVSGALQTMARAVTGNASAKAAVEMALLDLKARALGVSIAELLGGPLRSAIPIAWTLASGDTKRDLDSAVEMIERRRHNRFKVKLGFRSPQDDLIHMEALSNSLGSKAYLRVDVNQAWDEQVASVYIPELEALGVELIEQPVGRENTQALRRLSDNNRVAIMADESLSTLASAFDLARDRSVDVFSLKLCNMGGVSATQKIAAVAEASGIASYGGTMLDSTIGTSVALQLYSTVPSLPFGCELIGPFVLADTLSHEPLEIRDYELQVPTGVGHGMTLDEDKVRQYARVS
>141917
MKIEAIDVTLVDVPASRPIQMSFTTVQKQSYAIVQIRAGGLCGIGEGSSVGGPTWSSECAETIKVIIETYLAPLLIGKDATNLRELQHLMERAVTGNYSAKAAIDVALHDLKAHSLNLPLSDLIGGAIQQGIPIAWTLASGDTQRDIAIAEEMIERRRHNRFKIKLGVRSPADDLRHIEKIIERVGDRAAVRVDINQAWDENTASVWIPRLEAAGVELVEQPVARSNFDALRRLSADNGVAILADESLSSLASAFELARHHCVDAFSLKLCNMGGVANTLKVAAIAEASGIASYGGTMLDSSIGTAAALHVYATLPTMPFECELLGPWVLADTLTQTQLEIKDFEIRLPSGPGLGVDIDPDKLRHFTRAG
>150773
MKIDAIEAVIVDVPTKRPIQMSITTVHQQSYVIVRVYSEGLVGVGEGGSVGGPVWSAECAETIKIIVERYLAPHLLGTDAFNVSGALQTMARAVTGNASAKAAVEMALLDLKARALGVSIAELLGGPLRSAIPIAWTLASGDTKRDLDSAVEMIERRRHNRFKVKLGFRSPQDDLIHMEALSNSLGSKAYLRVDVNQAWDEQVASVYIPELEALGVELIEQPVGRENTQALRRLSDNNRVAIMADESLSTLASAFDLARDRSVDVFSLKLCNMGGVSATQKIAAVAEASGIASYGGTMLDSTIGTRLHSAYLRFHASVRLRTVGPFVLADTLSHEPLEIRDYELQVPTGVGHGMTLDEDKVRQYARVS
>2935031
MPNLTVSGVRTTIVDLPILRPHRFANHSIDAQTYLLVEVVTDAGFVGLGEGVSPGGPWWGGESIEGQKQIIDCYLAPALIGSDVEDLAGTRRQLDRIAFANLFAKAALETALLDAIGQAHNVALSTLLGGATRTELPLRWPLSGAGTGGTLEEAAERVAAGYRRIKFKMGALAPREDIDRVGELVDKIGDGVDYLGDPNGTWDLRTATWAVRELEAIGLSAVEQPVERRDVRGLAELRSRADRIDIMADESVCVPADALEVVRERACDSVAVKPGKAGGLRAAALIAAILDTASIGPYGGTALESPVGTAASAHLFATFPRLLHGCELVGPLLLADSVITEPLAYTDGILTVPTGPGLGVRLDHDKVDRYRRR
>3643989
MKIEAIDVTLVDVPASRPIQMSFTTVQKQSYAIVQIRAGGLVGIGEGSSVGGPTWSSECAETIKVIIETYLAPLLIGKDATNLRELQHLMERAVTGNYSAKAAIDVALHDLKARSLNLPLSDLIGGAIQQGIPIAWTLASGDTQRDIAIAEEMIERRRHNRFKIKLGVRSPADDLRHIEKIIERVGDRAAVRVDINQAWDENTASVWIPRLEAAGVELVEQPVARSNFDALRRLSADNGVAILADESLSSLASAFELARHHCVDAFSLKLCNMGGVANTLKVAAIAEASGIASYGGTMLDSSIGTAAALHVYATLPTMPFGCELLGPWVLADTLTQTQLEIKDFEIRLPSGPGLGVDIDPDKLGHFTRAG
>11270764
MKIEAIDVTLVDVPASRPIQMSFTTVQKQSYAIVQIRAGGLVGIGEGSSVGGPTWSSECAETIKVIIETYLAPLLIGKDATNLRELQHLMERAVTGNYSAKAAIDVALHDLKARSLNLPLSDLIGGAIQQGIPIAWTLASGDTQRDIAIAEEMIERRRHNRFKIKLGVRSPADDLRHIEKIIERVGDRAAVRVDINQAWDENTASVWISRLEAAGVELVEQPVARSNFDALRRLSADNGVAILADESLSSLASAFELARHHCVDAFSLKLCNMGGVANTLKVAAIAEASGIASYGGTMLDSSIGTAAALHVYATLPTMPFGCELLGPWVLADTLTQTQLEIKDFEIRLPSGPGLGVDIDPDKLRHFTRAG
>14209510
MKIDAIDALIVDVPTRRPIQMSMTTVHQQSYVIVRVRAEGLVGVGEGGSVGGPVWSAECAETIKTIVEQYLAPHLVGTDAFNVSAALQTMARAVTGNASAKAALEMALLDLKARALGVSIAELLGGRLRNSIPIAWTLASGDTKRDIDSAIEMIEKRRHNNFKIKLGFRSPADDLIHMEALSKELGSRASLRVDVNMAWDEQVASIYIPELEALGVDLIEQPVARDNTRALRRLSETNRVAIMADESLSTLTSAFDLARDRSVDVFSLKLCNMGGVTATQKVAAVAEASGIASYGGTMLDSTIGTSAALQLYSTVPSLPYGCELLGPFVLADTLSQEALEIRDFELQVPTGIGHGMTLDEEKVRRYARVN
>23094408
MTTTITEMSATIVDLPSRRPHKFAATTMHHQSIVLVRVRDSDGGEGIGEAVTPGGPWWGGESVETIKTIIDQYLAPVIIGRDPSTIGVASQSMDGLVFGNSVAKAAIETALWTSAERRSRIPVSDLLGGLRRKRIPITWAFSAGSASDLIDEAAQKLDVGHRSFKFKMGAEPADTDSRRVLDVLECIPDECAVIVDPNGRWSELEAHRWLPILADAGVTVAEQPIARWNTDGLARLRDKLSIPIMADESVTTVQQAIALADAGAVSAFAIKIPKSGGLSRAREIAAIAEASGLACFGAATPESSVMGAISAQLYGTMPDLSVGCELFGPGLLIDEVVTEPLKYDRGELLIPTGPGSGVNLDEERLRKYSRD
>48788203
MKIEAIDVTLVDVPASRPIQMSFTTVQKQSYAIVQIRAGGLVGIGEGSSVGGPTWSSECAETIKVIIETYLAPLLIGKDATNLRELQHLMERAVTGNYSAKAAIDVALHDLKARSLNLPLSDLIGGAIQQGIPIAWTLASGDTQRDIAIAEEMIERRRHNRFKIKLGVRSPADDLRHIEKIIERVGDRAAVRVDINQAWDENTASVWIPRLEAAGVELVEQPVARSNFDALRRLSADNGVAILADESLSSLASAFELARHHCVDAFSLKLCNMGGVANTLKVAAIAEASGIASYGGTMLDSSIGTAAALHVYATLPTMPFGCELLGPWVLADTLTQTQLEIKDFEIRLPSGPGLGVDIDPDKLRHFTRAG
