# Supplementary material for: HMM-ModE: implementation, benchmarking and validation with HMMER3
Source: BMC Res Notes. 2014 Jul 30;7:483. doi: 10.1186/1756-0500-7-483 (PMC4236727; doi:10.1186/1756-0500-7-483)
Supplement: Additional file 5 — Sequences belonging to the gold standard families used in this study. [file 1756-0500-7-483-S5.zip › Additional_file_5/Enolase/muconate_cycloisomerase_14.seq]

>115713
MTSVLIERIEAIIVHDLPTIRPPHKLAMHTMQTQTLVLIRVRCSDGVEGIGEATTIGGLAYGYESPEGIKANIDAHLAPALVGLPADNINAAMLKLDKLAKGNTFAKSGIESALLDAQGKRLGLPVSELLGGRVRDSLEVAWTLASGDTARDIAEAQHMLEIRRHRVFKLKIGANPLAQDLKHVVAIKRELGDSASVRVDVNQYWDESQAIRACQVLGDNGIDLIEQPISRINRSGQVRLNQRSPAPIMADESIESVEDAFSLAADGAASIFALKIAKNGGPRAVLRTAQIAEAAGIALYGGTMLEGSIGTLASAHAFLTLRQLTWGTELFGPLLLTEEIVNEPPQYRDFQLHIPRTPGLGLTLDEQRLARFARR
>151125
MTSVLIERIEAIIVHDLPTIRPPHKLAMHTMQSQTLVLIRVRCSDGVEGIGEATTIGGLAYGYETPEGIKANIDAHLAPALVGLPADNINAAMLKLDKLAKGNTFAKSGIESALLDAQGKRLGLPVSELLGGRVRDSLEVAWTLASGDTARDIAEAQHMLEIRRHRVFKLKIGANPLAQDLKHVVAIKRELGDSASVRVDVNQYWDESQAIRACQVLGDNGIDLIEQPISRINRSGQVRLNQRSPAPIMADESIESVEDAFSLAADGAASIFALKIAKNGGPRAVLRTAQIAEAAGIALYGGTMLEGSIGTLASAHAFLTLRQLTWGTELFGPLLLTEEIVNEPPQYRDFQLHIPRTPGLGLTLDEQRLARFARR
>607908
MTSALIERIDAIIVDLPTIRPHKLAMHTMQQQTLVVLRVRCSDGVEGIGEATTIGGLAYGYESPEGIKANIDAHLAPALIGLAADNINAAMLKLDKLAKGNTFAKSGIESALLDAQGKRLGLPVSELLGGRVRDSLEEAWTLASGDTARDIAEARHMLEIRRHRVFKLKIGANPVEQDLKHVVTIKRELGDSASVRVDVNQYWDESQAIRACQVLGDNGIDLIEQPISRINRGGQVRLNQRTPAPIMADESIESVEDAFSLAADGAASIFALKIAKNGGPRAVLRTAQIAEAAGIGLYGGTMLEGSIGTLASAHAFLTLRQLTWGTELFGPLLLTEEIVNEPPQYRDFQLHIPRTPGLGLTLDEQRLARFARR
>1633161
MTSALIERIDAIIVDLPTIRPHKLAMHTMQQQTLVVLRVRCSDGVEGIGEATTIGGLAYGYESPEGIKANIDAHLAPALIGLAADNINAAMLKLDKLAKGNTFAKSGIESALLDAQGKRLGLPVSELLGGRVRDSLEVAWTLASGDTARDIAEARHMLEIRRHRVFKLKIGANPVEQDLKHVVTIKRELGDSASVRVDVNQYWDESQAIRACQVLGDNGIDLIEQPISRINRGGQVRLNQRTPAPIMADESIESVEDAFSLAADGAASIFALKIAKNGGPRAVLRTAQIAEAAGIGLYGGTMLEGSIGTLASAHAFLTLRQLTWGTELFGPLLLTEEIVNEPPQYRDFQLHIPRTPGLGLTLDEQRLARFARR
>3891690
ALIERIDAIIVDLPTIQQTLVVLRVRCSDGVEGIGEATTIGGLAYGYESPEGIKANIDAHLAPALIGLAADNINAAMLKLDKLAKGNTFAKSGIESALLDAQGKRLGLPVSELLGGRVRDSLEVAWTLASGDTARDIAEARHMLEIRRHRVFKLKIGANPVEQDLKHVVTIKRELGDSASVRVDVNQYWDESQAIRACQVLGDNGIDLIEQPISRINRGGQVRLNQRTPAPIMADESIESVEDAFSLAADGAASIFALKIAKNGGPRAVLRTAQIAEAAGIGLYGGTMLEGSIGTLASAHAFLTLRQLTWGTELFGPLLLTEEIVNEPPQYRDFQLHIPRTPGLGLTLDEQRLARFAR
>4579699
MSSVTIEQIETCLVDLPTIRPHKLSVATMYGQTLMLVKVYCTDGAVGIGEGTTIAGMAYGPESPEAMKLAIDAYFAPALVGKDATRIQTLMAHLGKLVKINHFAKSALETALLDAHGKRLGVAVSELLGGRRRERLPVAWTLASGDTSRDIAEAEQMIEVRRHNVFKLKIGAKELKTDIKHVAEIKRAVGERAAVRVDVNMAWSETQAAWAIPALADAGCELVEQPVASAAALARLMRRFPVALMADEILQGPDSAFEIARVNGADVFAIKIEQSGGLFAAQRVAAIADAAGIELYGGTMLEGAFSTVASAHLFASFANLQWGTELFGPLLITEEILTKPLDYSDYQLTVPDGPGLGIELDEEKVRRFTRDGLIKVTKA
>5915882
MTDLSIVSVETTILDVPLVRPHKFATTSMTAQPLLLVAVTTAGGVTGYGEGVVPGGPWWGGESVETMQAIVERYIVPVLLGRGVDEITGIMPDIERVVANARFAKAAVDVALHDAWARSLGVPVHTLLGGAFRKSVDVTWALGAAPAEEIIEEALDLVESKRHFSFKLKMGALDPAVDTARVVQIAQALQGKAGVRIDVNARWDRLTALKYVPRLVEGGVELIEQPTPGEQLEVLAELNRLVPVPVMADESVQTPHDALEVARRGAADVIALKTTKCGGLQKSREVVAIAKAAGIACHGATSIEGPIGTAASIHFACAEPGIDFGTELFGPLLFSEELLQEPIRYADGQVFLPEGPGLGVELNMDAVKTWTRN
>6014740
MSSVTIERIETCLVDLPTIRPHKLSVATMYGQTLMLVKVYCTDGAVGIGEGTTIAGMAYGPESPEAMKLAIDAYFAPALVGKDATRIQTLMAHLGKLVKINHFAKSALETALLDAHGKRLGVAVSELLGGRRRERLPVAWTLASGDTSRDIAEAEQMIEVRRHNVFKLKIGAKELKTDIKHVAEIKRVVGEHAAVRVDVNMAWSETQAAWAIPALADAGCELVEQPVASAAALARLMRRFPVALMADEILQGPDNAFEIARVNGADVFAIKIEQSGGLFAAQRVAAIADAAGIELYGGTMLEGAFSTVASAHLFASFANLQWGTELFGPLLITEEILTKPLDYSDYQLTVPDGPGLGIELDEEKVRRFTRDGLIKVTKA
>11270756
MIATPVKIESVETILVELPTIRPHRLSVATMNCQTLVLVRIRCADGVVGVGEGTTIGGLAYGEESPESIKVNIDTYFAPLLKGLDATRPGAAMATLRGLFQGNRFARSAVETALFDAHGAGLGVPLSELFGGRIRDSVDVAWTLASGDTTRDIDEAERVFEAKRHRVFKLKIGSRALADDVAHVVAIQKALQGRGEVRVDVNQAWTESEAIWAGKRFAEAGVALIEQPIAAENRAGLKRLTDLAQVPIMADEALHGPADAFALASARAADVFAVKIAQSGGLSGAANVAAIALAANIDLYGGTMLEGAVGTIASAQLFSTFGELKWGTELFGPLLLTEEILTEPLRYENFVLHLPQGPGLGITLDWDKIDRLRRDTRRAQRSP
>12862418
MSQVLIESVETIIVDLPTIRPHKLAMHTMQHQTLVVIRLRCSDGIEGLGESTTIGGLAYGNESPESIKQNIDSHLAPLLIGQDAANINAAMLRLDKAAKGNTFAKSGLESALLDAQGKRLGLPVSELLGGRVRDGLEVAWTLASGDTAKDIAEAQHMLEIRRHRIFKLKIGAGEVDRDLKHVIAIKQALGDTASVRVDVNQAWDESVALRACRILGDNGIDLIEQPISRINRSGQVRLNQRSPAPIMADESIESVEDAFSLAADGAASIFALKIAKNGGPRAVLRTAQIAEAAGIALYGGTMLEGSIGTLASAHAFVTLKQLTWHTELFGPLLLTEEIVTEAPVYRDFQLHVPRTPGLGLALDEERLAFFRRK
>13660733
MTSALIERIEAIIVDLPTIRPHKLAMHTMQQQTLVVLRVHCSDGVEGIGEATTIGGLAYGYESPEGIKANIDAHLAPALIGLAADNINAAMLRLEKLAKGNTFAKSGIESALLDAQGKRLGLPVSELLGGRVRESLEVAWTLASGDTARDIAEAQHMLEIRRHRVFKLKIGANPVEQDLKHVVAIKRELGDSASVRVDVNQYWDESQAIRACQVLGDNGIDLIEQPISRINRGGQVRLNQRSPAPIMADESIESVEDAFSLAADGAASIFALKIAKNGGPRAVLRTAQIAEAAGIALYGGTMLEGSIGTLASAHAFLTLRQLTWGTELFGPLLLTEEIVNEPPQYRDFQLHIPRTPGLGLTLDEQRLARFARR
>26990423
MTSVLIEHIDAIIVDLPTIRPHKLAMHTMQQQTLVVLRLRCSDGVEGIGEATTIGGLAYGYESPEGIKANIDAYLAPALIGLPADNINAAMLKLDKLAKGNTFAKSGIESALLDAQGKRLGLPVSELLGGRVRDSLEVAWTLASGDTARDIAEAQHMLDIRRHRVFKLKIGANPVAQDLKHVVAIKRELGDSASVRVDVNQYWDESQAIRACQVLGDNGIDLIEQPISRINRAGQVRLNQRSPAPIMADESIESVEDAFSLAADGAASIFALKIAKNGGPRAVLRTAQIAEAAGIALYGGTMLEGSIGTLASAHAFLTLRQLTWGTELFGPLLLTEEIVNEPPQYRDFQLHIPHTPGLGLTLDEQRLARFARR
>48729290
MDTEMNRILIENLSAIIVDLPTIRPHKLAMHTMQNQTLVILRLRCSDGVEGIGEATTIGGLAYGYESPESIKANIDAHLAPALIGMDADNINVAMQKLDKIAKGNTFAKSAIESALLDAQGKRLGLPVSELLGGRVRDSLEVAWTLASGDTARDIAEAEQMLEARRHRIFKLKIGANPLEQDLKHVVAIKKALGERASVRVDVNQYWDESQAIRGCRVLGDNGIDLIEQPISRVNRSGQIRLNQRSLAPIMADESIESVEDAFSLAADGAASVFALKIAKNGGPRAVLRTAQIAEAAGIALYGGTMLEGSVGTLASAHAFLTLRQLTWDTELFGPLLLTEDIVTERPQYRDFHLHIPRTPGLGLTLDEERLARFRRH
>48733237
MSQVLIHSLSAIIVDLPTIRPHKLAMHTMQKQTLVILRLQCSDGIEGIGEATTIGGLSYGYESPESIKANVDAHLAPALVGMAADNINAAMQKLDKIAKGNTFAKSGIESALLDAQGKRVGMAVSELLGGRVRDSLEVAWTLASGDTARDIAEAEQMLELRRHRIFKLKIGANPLEQDLKHVVAIKKALGDRASVRVDVNQYWDESQAIRGCQVLGENGIDLIEQPISRVNRSGQVRLNQRGPAPIMADESIESVEDAFSLAADGAASVFALKIAKNGGPRAVLRTAQIAEAAGIALYGGTMLEGAIGTLASAHAFLTLKHLTWDTELFGPLLLTEDIVVERPQYRDFQLLVPSTPGLGLALDEDRLAHFRRS
