# Supplementary material for: HMM-ModE: implementation, benchmarking and validation with HMMER3
Source: BMC Res Notes. 2014 Jul 30;7:483. doi: 10.1186/1756-0500-7-483 (PMC4236727; doi:10.1186/1756-0500-7-483)
Supplement: Additional file 5 — Sequences belonging to the gold standard families used in this study. [file 1756-0500-7-483-S5.zip › Additional_file_5/Vicinal_Oxygen_chelate/23dihydroxybiphenyldioxygenase_23.seq]

>115106
MVAVTELGYLGLTVTNLDAWRSYAAEVAGMEIVDEGEGDRLYLRMDQWHHRIVLHASDSDDLAYLGWRVADPVEFDAMVAKLTAAGISLTVASEAEARERRVLGLAKLADPGGNPTEIFYGPQVDTHKPFHPGRPMYGKFVTGSEGIGHCILRQDDVPAAAAFYGLLGLRGSVEYHLQLPNGMVAQPYFMHCNERQHSVAFGLGPMEKRINHLMFEYTDLDDLGLAHDIVRARKIDVALQLGKHANDQALTFYCANPSGWLWEFGWGARKAPSQQEYYTRDIFGHGNEAAGYGMDIPLG
>115107
MSIRSLGYMGFAVSDVAAWRSFLTQKLGLMEAGTTDNGDLFRIDSRAWRIAVQQGEVDDLAFAGYEVADAAGLAQMADKLKQAGIAVTTGDASLARRRGVTGLITFADPFGLPLEIYYGASEVFEKPFLPGAAVSGFLTGEQGLGHFVRCVPDSDKALAFYTDVLGFQLSDVIDMKMGPDVTVPVYFLHCNERHHTLAIAAFPLPKRIHHFMLEVASLDDVGFAFDRVDADGLITSTLGRHTNDHMVSFYASTPSGVEVEYGWSARTVDRSWVVVRHDSPSMWGHKSVRDKALRATKHEQQPE
>115108
MSIERLGYLGFAVKDVPAWDHFLTKSVGLMAAGSAGDAALYRADQRAWRIAVQPGELDDLAYAGLEVDDAAALERMADKLRQAGVAFTRGDEALMQQRKVMGLLCLQDPFGLPLEIYYGPAEIFHEPFLPSAPVSGFVTGDQGIGHFVRCVPDTAKAMAFYTEVLGFVLSDIIDIQMGPETSVPAHFLHCNGRHHTIALAAFPIPKRIHHFMLQANTIDDVGYAFDRLDAAGRITSLLGRHTNDQTLSFYADTPSPMIEVEFGWGPRTVDSSWTVARHSRTAMWGHKSVRGQR
>1017439
MSIKTLGYMGFAVSDVAAWRSFLTQKLGLMDAGTTDNGDLFRVDSRAWRIAVQQGEVDDLAYAGYEVADAAGLAQMADKLKQAGIAVTTGDASLARRRGVTGLITFADPFGLPLEIYYGASELFEKPFLPGAAVSGFLTAEQGLGHFVRCVPDSDKALAFYTDVLGFRLSDVIHMKLGPDVTVPAYFLHCNERHHTLAIAAFPLPKRIHHFMLEVASLDDVGFAYDRVDADGLITSTLGRHTNDHMVSFYAATPSGLEVEYGWSARTVDRSWSVVRHDSTSMWGHKPARKKA
>1311145
SIRSLGYMGFAVSDVAAWRSFLTQKLGLMEAGTTDNGDLFRIDSRAWRIAVQQGEVDDLAFAGYEVADAAGLAQMADKLKQAGIAVTTGDASLARRRGVTGLITFADPFGLPLEIYYGASEVFEKPFLPGAAVSGFLTGEQGLGHFVRCVPDSDKALAFYTDVLGFQLSDVIDMKMGPDVTVPAYFLHCNERHHTLAIAAFPLPKRIHHFMLEVASLDDVGFAFDRVDADGLITSTLGRHTNDHMVSFYASTPSGVEVEYGWSARTVDRSWVVVRHDSPSMWGHKSVRDKAAARNKA
>1311368
SIERLGYLGFAVKDVPAWDHFLTKSVGLMAAGSAGDAALYRADQRAWRIAVQPGELDDLAYAGLEVDDAAALERMADKLRQAGVAFTRGDEALMQQRKVMGLLCLQDPFGLPLEIYYGPAEIFHEPFLPSAPVSGFVTGDQGIGHFVRCVPDTAKAMAFYTEVLGFVLSDIIDIQMGPETSVPAHFLHCNGRHHTIALAAFPIPKRIHHFMLQANTIDDVGYAFDRLDAAGRITSLLGRHTNDQTLSFYADTPSPMIEVEFGWGPRTVDSSWTVARHSRTAMWGHKSVRGQR
>1352082
MSVQRLGYLGIEVSDVDAWRTYATMRLGAMEAPAPEGTARFRLDSRAWRFMVTPGPADDLSVAGYEVDSEGALMQVKTRLEAYGVKVTSESSELAAERGVLGLISCVDPAGTRLEIYYGGTEMFEVPFASPTGVKEFRTDDQGMGHYVLAVPDVDAALDFYVQGLGFHLSDVIDWQVSPEVSVRLHFLHCNGRHHTLAVVGMPSDKKMHHLMIETTNLDDVGLAYDRCVEDDAVILTLGRHTNDHMVSFYGATPSGFAVEFGWGSRVVEPGWSVVRYDAISIWGHKIMRGE
>1395175
MAFISNLGYVVIGSKKLAEWEDFAVNLLGMQVGRSEPGKLLALRLDDMQQRIIIEDGEEEDLRAAGWAFKTSQDLRAFVRRLQEQGLPVQERSKEEAENRRVEKLYTLPDPNGFTQEFFCGAYAAHSNQPFSSQKLRGVGFKTGDLGIGHVLIRAKDYDQSMDFYQEGLGLRLSDIIRAEVRPGYVAEAAFFHTVGGRHHSLATGAVNIPKVLGHMMVELHSLDDVGLAYDRCRAAGLNFARELGHHPNDQMTSFYVETPSGFSIEYGWGGLVVDDETWSVKTYNQFSDWGHARPGQAVRKHFDLSVSVPIYQGESKCLP
>1854493
MSIERLGYLGFAVKDVPAWDYFLTQNVGLMAAGAAGDAALYRADQRAWRIAVQPGELDDLAYAGLEVDDAAALERMADKLRQAGVAFTRGDEALMQQRKVMGLLCLQDPFGLPLEIYYGPAETFDQPFLPSAPVSGFVTGDQGIGHFVRCVPDTAKAMAFYTEVLGFVLSDIIDIQMGPEMSVPAHFLHCNGRHHTIALAAFPIPKRIHHFMLQANTIDDVGYAFDRLDAAGRITSLLGRHTNDHTISFYADTPSPMIEVEFGWGPRTVDSSWTVVRHNRTAMWGHKSVRGQR
>2282588
MSIKSLGYLGFAATDVAAWQKFLTQKLGLMDAGVVDAAALFRADSHAWRIAVQPGESDDLAFAGFEVADDAALARMGDKLRQAGVEVCVGDADGACRRGVLGMLSFTDPFGLLLEIYYGATEVYESPLVPAAGVTGFVTGEQGLGHFVRCVPEAEKALAFYVGVLGFQLSDVIDMKMGAGVTIPTYFLHCNERHHTLALAAFPLPKRIHHFMLEVRTIDEVGFAYDRLDTDGLITSTLGRHTNDHMVSFYAATPCAGVEVEYGWGARMVDASWSVARHDHPSMWGHKSVRRNS
>2317687
MDIRGLGYVTVASTDLTRWSDYATGVLGMMVDAGAHERLYLKMDERPYRILVERADRDGYGACGWEVAGKAAFEQAIAELQQADVEVRRGSASDAASRKVQELALFADPDGNRHELFWGPLQDFAPFISPAGVSGFVTSALGMGHAVLPAPSFDRCLDFYQRVMGFGLSDLMKVRFTPDPAEPEKRIHFLHCNNARHHFPGVVRMPDPSGCVHLMVEVRELDDVGRALDRMTAHGVKLSATFGRHTNDDMTSFYMQTPGGFDLEYGCGGKVMDWEVHTPFESTVVSHWGHDFSVGRR
>2673755
MSIRSLAYMRIEATDMAAWREYGLKVLGMVEGKGSDPDALYLRMDDFPARLVIFPGEQDRLSVSGWETANAAELQEVRDNLSAAGVAFKEGTAEQLQDRRVDELITFEDPSGNTLEAFHGAALEHRRVVSPYGHKFVTGEQGLGHVVLSTTDDEASLRFYRDVLGFRLRDSMRLPPQMVGRPADGKPAWLRFFGCNPRHHSLAFLPMPTPSGIVHLMIEVENSDDVGLCLDRALRKKVKMSATLGRHVNDLMLSFYMKTPGGFDIEFGCEGRQVEDESWIARESTAVSLWGHDFSVGMQP
>3059181
MTHTDIKGLGYVKISTNDMARWRTFAFDVLGFAKGSGPDENALYLRLDERAARIVVVEGERDEIVNIGWEVADHAALRRVQEALEKNGTEVEQLSLAEADARRVEEVIAFTDPGGAAIEVFHGAILDHSPVVTPFGARFVTGSQGLGHVVLPVMDSAASFDFYTEVLGFYPRGAFRLPAPPEFGPLRIRFMGVNERHHSLALCPAPHGGAPGLIHIMVEVDTLDAVGQALDRVMKDGFSVSSTLGRHTNDKMISFYVRAPGGWDIEFGTEGARVDQDSYSSEEITADSYWGHDWSGSEPLAAM
>3059192
MTPLKELAYVVYQSSNLSDWERFGVDLLGMQLAHKDADSLRLRTDQKPYRWIIEHGPAEDLVVSGYEVESGAALDELIDKISSAGFEIKEGGPALAASRGVDRMVLTTDPMGNRLELVTGFADADTPFQSELLLGEFVTGSGGAGHQVLMSHGVPRETYLAFYNDLLGFKVSDIIIEEISPGIVADLIFLHCNPRHHTVAFGDMPSPKKTHHFMVEVTDIRDVGLAYDRCMDARQPFEMTLGMHPNDHMFSFYVRTPSGFSVEYGWGGLLIDDATWEVKTLNRMDTWGHHRPARVAELLTEAATPTQTGASK
>3059196
MIQELSYIGVASPRAQDWRKYGTGLLGAKLSPDGPDGAIRLAVDDVNYRIAVHPGKVDEFLYAGWAMANESDLHSFAAHLDRSGIMLHDGNPDLLAERQVAELVWFTDPWGTRHEISWGKASTPLSFTPGRVMRGGFVTGDQGLGHIVLQVPNIEEANKFYVDVLGFRLSDRITNDQFTVRFYHVNGRHHSLALAEYPGHVGFNHLMLEVECMDDLGRLIDLLDSHDTEVMQTLGRHTNDLMTSIYIGSPSGLQIEYGFGGLTVDDLSWVARTYNQPSYWGHKRPAETSKRVPGIIRPLTAAPSAP
>3059198
MGIRSLAYMRIGATDMAAWREYGLKILGMIEGKGVDAESLYLRMDDFPARLVIVPNDTDRLLVSGWETANAAELQDIRDRLSAAGVPFKEGTAEQLKDRRVVEMIAFEDTSGNSLEVFHGAALEHRRIVSPYGHRFVTGEQGLGHVVLTTDDDDASLRFYRDVLGFKLRDSMRLPPQMVGRPADGDPAWLRFLGCNPRHHSLAFLPLPNPTGIVHLMLEVENSDDVGLCLDRALRKKVKMSATLGRHVNDEMLSFYMKTPGGFDIEFGCEGLEVEDENWIARESTAVSLWGHDFTVGMKP
>3059202
MTEIRGLGYLRIQTQDVARWRELVVDGLGLAVGSGPEADGLYLRLDERRARLIVLPGETDKALAVGWEVRDQFALQRVREAVEKAGVEVEVLSEVDASYRDAEQVIAFDDPNGNRVEVFFGPVLDHSPLVTPHGGRFVTGDQGLGHVVLPVTRFDEAYTFYTEVLGFLPRGSIRLGGIDAPPPARRVRFMGVNQRHHSLALCPAPPVDEPGLVHLMMEAETLDAVGQALDRVAKLGFSISSTLGRHTNDKMVSFYVRAPGGWDLEFGCEGMLVDEAFYTAEEITADSYWGHDWSESEPLAAFTPKS
>3618271
MPSPIVALGYLGFYAQDLAAWEEWATQIFGFAKVRAPEGISSDHLYLRIDERQWRFAVEPGTEGRVAFIGWEAADANALEEVHRRLTAQGIEVVRDAELARKRCVQDLIRCEDPDGFRLEFFHGHLVSREPFVSPRGIGFVTGDMGLGHILITVSDIEKSKAFYLDLLGFRMSDYIVFGGNKVHFTHINPRHHSLAFVQTSDRIARLGHFMVEADDVDAVGFALDRLYASTWQLKETLGRHTNDRMLSFYCENPSGSQTEFGWGGRKIAHPGWLVETYDATAFWGHKVPGTEYSDRGPQSPREGI
>3913216
MALVTGIGYIGIGVSDLPAWEEFAETIGFQIRERGEDGTLYLRMDKAHHRVAVHPTGEDDLTYVGWQVADENGFDELERTLRAAGVPVEMAGEDDAELRGVARLMRFEDPSGIKSEAYYGLVSEPEVPYVSPYAVDFVTEDQGFGHIVVMVDDYDETMRFYREVLGLQTSDLVKVGAGGVQTRMAFMRCNPRQHSLAFWAGDSTTRLNHFMLQTQTLDQTGMTLDRCFHGGIPATNLGRHVNDYAVSFYITTPSGFMIEYGWGVREVVSDYPVDKYRSVSIWGHRNLDGIHYTQALPPEAAESPAEQHLVEEPVAAAV
>7433174
MPHIRALGYVGFETLLINEWKHFATEILGLQIGEELADGTLVLRSDSYKARIFLHPGPSEDILYAGWETFKAEELQALRDNLTARGIPFTEGSESEARARCVLELIRFKDADGNVVEAFFGATEFQHEPFISPKGVTFITGQQGFGHIVLSTDDYEGQVKFYHETLGFLISDYNDLLLPGRPPAHITFFHVNGRHHSLALGNMPLPKRFNHFMLEASSLDDVGFALDRAKNAGAHILMDLGRHSNDKVISFYVMTPSGWAVEFGWGSLIVDDEIWHVTHHPEPSIWGHKFTPPAHI
>8843720
MSIKSLGYLGFAATDVAAWQKFLTQKLGLMDAGVVDAAALCRADSHAWRIAVQPGESDDLAFAGFEVADDAALARMGDKLRQAGVEVCVGDADALRRRGVLGMLSFTDPFGLLLEIYYGATEVYESPLVPAAGVTGFVTGEQGLGHFVRCVPEAEKALAFYVGVLGFQLSDVIDMKMGAGVTIPTYFLHCNERHHTLALAAFPLPKRIHHFMLEVRTIDEVGFAYDRLDTDGLITSTLGRHTNDHMVSFYAATPCAGVEVEYGWGARMVDASWSVARHDHPSMWGHKSVRRNS
>8978312
MSIRSLAYMRIEATDMSAWREYGLKVLGMVEGKGSDPDALYLRMDDFPARLVIFPGEHDRLSVSGWETANAAELQEVRDNLSAAGVAFKEGTAEQLQDRRVDELITFEDPSGNTLEAFHGAALEHRRVVSPYGHKFVTGEQGLGHVVLSTTDDEASLRFYRDVLGFRLRDSMRLPPQLVGRPADGKPAWLRFFGCNPRHHSLAFLPMPTPSGIVHLMIEVENSDDVGLCLDRALRKKVKMSATLGRHVNDLMLSFYMKTPGGFDIEFGCEGRQVEDESWIARESTAVSLWGHDFSVGMQP
>24899150
MTAEIAKFGHIALITPNLEKSVWFFRDIVGLEEVDRQGDTIFLRAWGDWEHHTLSLTPGNRARVDHIAWRTKRPEDVETFAEQLKAKGTEVQWIEPGEEKGQGKAIRFRLPNGYPFEIYYDVEKPKAPEGKKSRLKNNVYRPSYGIAPRRIDHVNVWTTNPSEIHQWLKDNMGFKMREYIRLNNGFVAGGWMSVTPLVHDIGVMVDPKGQPNRLHHFAYYLDNVTDILRAADILREHDITIEMGGPGRHGISQAFFLYVKDPGSGHRLELFSGGYLIFDPDWEPIEWQEHELQEGLIWYGPEMKPGGPMDDTTEC
