# Supplementary material for: HMM-ModE: implementation, benchmarking and validation with HMMER3
Source: BMC Res Notes. 2014 Jul 30;7:483. doi: 10.1186/1756-0500-7-483 (PMC4236727; doi:10.1186/1756-0500-7-483)
Supplement: Additional file 5 — Sequences belonging to the gold standard families used in this study. [file 1756-0500-7-483-S5.zip › Additional_file_5/Vicinal_Oxygen_chelate/catechol23dioxygenase_32.seq]

>118688
MKKGVMRPGHVQLRVLNLESALAHYRDLLGLIEMDRDEQGRVYLKAWTEVDKFSVVLREADQPGMDFMGFKVIDEDCLNRLTQDLLNYGCLIETIPAGELKGCGRRVRFQTPSGHFFELYADKEYTGKWGLEEINPEAWPRNLKGMRAVRFDHCLLYGDELQATYALFTEVLGFYLAEQVIDDDGTRVAQFLSLSTKAHDVAFIHCPEKGKFHHVSFFLETWEDVLRAADLISMTDTSIDIGPTRHGLTHGKTIYFFDPSGNRNEVFCGGDYNYQDHKPVTWLAKDLGKAIFYHDRVLNERFLTVLT
>127817
MNKGVMRPGHVQLRVLDMGKALEHYVELLGLIEMDRDDQGRVYLKAWTEVDKFSVVLREADEPGMDFMGFKVVDEDSLNRLTDDLLNFGCLIENVAAGELKGCGRRVRFQAPSGHHFELYADKEYTGKWGVSEVNPEAWPRDLKGMAAVRFDHCLLYGDELQATYELFTEVLGFYLAEQVVDADGIRLAQFLSLSTKAHDVAFIHHAEKGKFHHASFFLDTWEDVLRAADLISMTDTSIDIGPTRHGLTQGKTIYFFDPSGNRCEVFCGGNYNYPDHKPVTWLAKDVGKAIFYHDRVLNERFMTVMT
>139842
MNKGIMRPGHVQLRVLDMSKALEHYVELLGLIEMDRDDQGRVYLKAWTEVDKFSVVLRERDEPGMDFMGFKVVDEDALRQLERDLTAYGCAVEQLPAGELNSCGRRVRFQAPSGHHFELYADKEYTGKWGVNEVNPEAWPRDLKGMAAVRFDHCLLYGDELPATYDLFTKVLGFYLAEQVLDENGTRVAQFLSLSTKAHDVAFIHHPEKGRLHHVSFHLETWEDVLRAADLISMTDTSIDIGPTRHGLTHGKTIYFFDPSGNRSEVFCGGNYSYPDHKPVTWLAKDLGKAIFYHDRVLNERFMTVLT
>151128
MALTGVIRPGYVQLRVLDLDEAIIHYRDRIGLNFVNREGDRAFFQAFDEFDRHSIILREADQAGMDVMGFKVAKDADLDHFTERLLDIGVHVDVIPAGEDPGVGRKIRFNTPTQHVFELYAEMALSATGPAVKNPDVWVVEPRGMRATRFDHCALNGVDIASSAKIFVDALDFSVAEELVDETSGARLGIFLSCSNKAHDVAFLGYPEDGKIHHTSFNLESWHDVGHAADIISRYDISLDIGPTRHGITRGQTIYFFDPSGNRNETFSGGYIYYPDNPQRLWQAENAGKAIFYYEKALNDRFMTVNT
>403537
MNKGVMRPGHVQLRVLDMSKALEHYVELLGLIEMDRDDQGRVYLKAWTEVDKFSLVLREADEPGMDFMGFKVIDDECLVRLTQDLIDYGCLIETIPAGELRGCGRRVRFQASSGHHFELYADKEYTGKWGVNEVNPEAWPRDLKGMAAVRFDHCLLYGDELPATYDLFTKVLGFYLAEQVLDENGTRVAQFLSLSTKAHDVAFIHHPEKGRLHHVSFHLETWEDVLRAADLISMTDTSIDIGPTRHGLTHGKTIYFFDPSGNRSEVFCGGNYSYPDHKPVTWLAKDLGKAIFYHDRVLNERFMTVLT
>540972
MKKGVMRPGHVQLRVLNLEAALTHYRDLLGLIEMDRDEQGRVYLKAWSEVDKFSVVLREADQPGMDFMAFKVLDEDCLNRLTEDLLNYGCLVESIAAGELKGCGRRVRFRAPSGHFFELYADKQYTGKWGVEEINPEAWPRDLKGMRAVRFDHCLMYGDELQATYELFTEVLGFYLAEQVIDDNGTRMAQFLSLSTKAHDVAFIHCPEKGKFHHVSFFLETWEDVLRARDLISMTDTSIDIGPTRHGLTHGKTIYFFDPSGNRNEVFCGGDYNYQDQKPVTWLAKDLGKAIFYHDRVLNERFLTVLT
>953231
MGVLRIGMRPVVAGSFGQHHRLQAPRFDLGLQLVEVGILLDLVGEVVEAGLIRRREDERILVPLVPALEVDVAGVVLHRHLHAEHVFVVPHGGGHVHHLQAGMLQFNLPSGHEMRLYAMKEVVGTEVGSRNPDPWPDNLKGAGVHWLDHALLMCELNPEAGVNTVADNTRFMQEVLGFFLTEQVVVGPDGCVQAAARLARSTTPHDIAFVGGPRSGLHHIAFFLDSWHDVLKAADVMAKNQTKIDVAPTRHGITRGQTIYFFDPSGNRNETFAGLGYLAQPDRPVTTWSEDKLWTGIFYHTGDTLVPSFTDVYT
>1085686
MMMKKGVMRPGHVHVRVLNLESALAHYCDLLGLIEMDRDEQGRVYLKAWTEVDKFSVVLREADQPGMDFMGFKVIDEDCLNRLTQDLLNYGCLIETIPAGELKGCGRRGGFQAPSGHFFELYADKEYTGKWGLEEINPEAWPRNLKGMRRVRFDHCLLYGDELQATYALFTEVLGFYLAEQVVDDNGTRIQFLSLSTKAHDVAFIQHTEKGRFHHASFFLETWEDVLRARDLISMTDTSIDIGPTRHGLTHGKTIYFFEPLGNRNEVFCGGDYNYQDHKPVTWLAKDLGKVIFYHDRVLNERFLTVLT
>1707308
MNKGVMRPGHVQLRVLDMSKALEHYVELLGLIEMDRDDQGRVYLKAWTEVDKFSLVLREADEPGMDFMGFKVIDDECLVRLTQDLIDYGCLIETIPAGELRGCGRRVRFQASSGHHFELYADKEYTGKWGVNEVNPEAWPRDLKGMAAVRFDHALMYGDQLPATYDLFTKVLGFYLAEQVLDENGTRVAQFLSLSTKAHDVAFIHHPEKGRLHHVSFHLETWEDVLRAADLISMTDTSIDIGPTRHGLTHGKTIYFFDPSGNRNEVFCGGDYNYPDHKPVTWTTDQLGKAIFYHDRILNERFMTVLT
>1707312
MKKGVMRPGHVHVRVLNLESALAHYRDLLGLIEMDRDEQGRVYLKAWTEVDKFSVVVREADQPGMDFMGFKVLDEDYLNRLTEDLLNYGCLVESMPAGELKGCGRRVRFRAPSGHFFELYADKEYTGKWGLAEVNPEAWPRNLKGMRAVRFDHCLLYGDELQATYELFTEVLGFYLAEQVIDDDGTRVAQFLSLSTKAHDVAFIHCPEKGKFHHVSFFLETWEDVLRAADLISMTDTSIDIGPTRHGLTHGKTIYFFDPSGNRNEVFCGGDYNYQDHKPVTWLAKDLGKAIFYHDRVLNERFMTVLT
>1722889
MKKGVMRPGHVQLRVLNLEAALTHYRDLLGLIEMDRDEQGRVYLKAWSEVDKFSVVLREADQPGMDFMGFKVTDDACLTRLAGELLEFGCQVEEIPAGELKDCGRRVRFLAPSGHFFELYAEKEYTGKWGIEEVNPEAWPRDLKGMRAVRFDHCLMYGDELQATYELFTEVLGFYLAEQVIEDNGTRISQFLSLSTKAHDVAFIQHAEKGKFHHVSFFLETWEDVLRAADLISMTDTSIDIGPTRHGLTHGKTIYFFDPSGNRNEVFCGGDYNYPDHKPVTWTADQLGKAIFYHDRILNERFMTVLT
>2120670
MSKGIMRPGHVQLRVLDMSKALEHYVELLGLIEMDRDDQGRVYLKAWTEVDKFSVVLRERDEPGMDFMGFKVVDEDALRQLERDLTAYGCAVEQLPAGELNSCGRRVRFQAPSGHHFELYADKEYTGKWGVNEVNPEAWPRDLKGMAAVRFDHCLLYGDELPATYDLFTKVLGFYLAEQVLDENGTRVAQFLSLSTKAHDVPFIHHPEKGRLHHVSFHLETWEDVLRAADLISMTDTSIDIGPTRHGLTHGKTIYFFDPSGNRSEVFCGGNYSYPDHKPVTWLAKDLGKAIFYHDRVLNERFMTVLT
>2147172
MALTGVLRPGYVQLRVLDLDEAIQHYRDRIGLNLVSVEGGRAFFQAFDEFDRHSIILREADSAGLDRMAFKVARDADLDHFAERLLDIGVHVDVIAAGEDPGVGRKIRFNTPTSHVFDLYAEMELSESGPAVRNPDVWIAEPRGMRATRFDHCALNGVDISASAKIFVEALDFSVAEELVDETSGVRMGIFLSCSNKAHDVAFLGYPEDGRIHHTSFFLDSWHDVGHAADIISRYDISLDIGPTRHGITRGQTIYFFDPSGNRNETFSGGYTYYPDNPRRMWQAENAGKAIFYYEKALNDRFMTVNT
>2627152
MKKGVMRPGHVQIRVLDMDEAVKHYKDLLGLIEMDRDDQGRVYLKAWTEVDKFSVVLREADEPGMDFMGFKCLSEEVVDQLRGELAAFGCEIEDVPEDELKDCGRRVRFIAPTGHSFEIYATKKQTGKWGVGNHNPEAWPRGLEGMKATRFDHCLLYGPNLDETLNLFRDVLGFDLAEQVMAPDGKRVSQFLTVSTKAHDIAFIHHEEPGKFHHASFFLETWQDVLKAADLLSMTDTSIDIGPTRHGLTHGQTIYFFDPSGNRNEVFAGGDYHYPDHEPVTWDAEELGKAIFYHDRVLNERFMTVLT
>3046913
MGEGIMRLGFVSVNVTDLEAARKHYVEVMGMQMTDRTENEIYLKGWDEYDHHSIVLRQSNRAGLDKMAFKVHTYEDMEQLEKQLQQYGASVQRVSKGENHKVGEGLRFRLPSGHTMELFVEMEYKGKALPQVNPAPWPEGLIGVGAPRIDHLLITAERPHETVDFLMKALNFYMSEKVVENERSETPIAAWLFRSYTPHDIAIIPGKDEKLHHFAFWLDEFNELRKAGDVFSKHDVPIDVGIERHGITRGQTIYYFDPSGNRNEVFTGGYIAYPDMPVVKWTVDQLARGIFYFNHRQEWIEGFTGVTT
>3293055
MNKGIMRPGHVQLRVLDMNKALEHYVELLGLIEMDRDDQGRVYLKAWTEVDKFSVVLREADEPGMDFMGFKVVDEDALRQLERDLTAYGCAVEQLPAGELNSCGRRVRFQAPSGHHFELYADKEYTGKWGVNEVNPEAWPRDLKGMAAVRFDHCLLYGDELPATYDLFTKVLGFYLAEQVLDENGTRVAQFLSLSTKAHDVAFIHCPEKGKFHHVSFFLETWEDVLRAADLISMTDTSIDIGPTRHGLTHGKTIYFFDPSGNRNEVFCGGDYNYQDHKPVTWLAKDLGKAIFYHDRVLNERFMTVLT
>3929478
MGVMRIGHASLKVMDMDAAVRHYENVLGMKTTMKDKAGNVYLKCWDEWDKYSVILTPSDQAGMNHLAYKVEKEADLEALQQKIEAWGVKTTMLDEGTLPSTGRMLQFKLPSGHEMRLYASKEFVGTDVGNINPDPWPDGLKGAGAHWLDHCLLVCEMNPEAGINTVADNTRFMTEALDFFLTEQVLVGPEGNMQATTFMARTTKPHDIAFVGGPTSGLHHIAFFLDSWHDVLKAADVMGKNKVRIDVAPTRHGLTRGETIYFFDPSGNRNETFAGLGYLAQRDRPVTTWTEDQLGSAIFYHTGYLVPSFTDVYT
>4104766
MNKGIMRPGHVQLRVLDMSKALEHYVELLGLIEMDRDDQGRVYLKAWTEVDKFSVVLREADEPGMDFMGFKVVDEDALRQLERDLTAYGCAVEQLPAGELNSCGRRVRFQAPSGHHFELYADKEYTGKWGVNEVNPEAWPRDLKGMAAVRFDHCLLYGDELPATYDLFTKVLGFYLAEQVLDENGTRVAQFLSLSTKAHDVAFIHHPEKGRLHHVSFHLETWEDVLRAADLISMTDTSIDIGPTRHGLTHGKTIYFFDPSGNRSEVFCGGNYSYPDHKPVTWLAKDLGKAIFYHDRVLNERFMTVLT
>4160464
MSIMRVGHVSINVMDMAAAVKHYENVLGLKTTMQDNAGNVYLKCWDEWDKYSLILTPSDRAGMNHVAYKVTKDSDLDAFQARIEAAGTKTTMMPDGTLPSTGRMLVFKLPSTHEMRLYAMKENVGTEVGSINPDPWPDSIKGAGAHWLDHVLLTCEFDPGTGVNRVADNTRFFIDVLDFFQTEQLTVGPDGSFQSVSFLSCSSKPHDIAFADAPTPGLHHISYFLDSWHDILKAGDVMAKNKVRIDASPTRHGFTRGQTIYFFDPSGNRNETFAGLGYQAQRDRPVTTWTEDQAGRAVFFHTGEMVSSFIDVYT
>6048987
MGVMRIGHVSVKVMDVEAAMKHYVNVVGMDVTHRDSDGTTYLKCWDEWDKYSVVLIPSDRAMLHHIAYKVETEADLDVLGKRVRDAGVEVTEVPAGQLPFCGRSVRFRLPSAQTMYLYAQKEFLGKDVGVKNPDPWPDTKHGIGAHWLDHCLILGELDPEKGINRVEETFRLLTDALDFHLSERIMAGPNYSVMAGAFMFRSCKPHDIAIVGAPTNGFHHLSFFLDDWKDVLLAGDILSKNRTRIELLPSRHGITRGETVYFYDPSGIRNETFAGLGYQAYPDMPVITWTEDELARAIFYTSREWVESFSTAYIPV
>6048992
MGVMRIGHASLKVMDMALAIKHYENVLGMKRTMEDEHGNVYLKCWDEWDKYSVILTASDQAGLNHVAYKVEHDADLDALQKRIEAYGFKTQMLPEGTLPSTGRMLQFNLPSGHEMRLFATKEYVGTGVGTTNPDPWPDDVKGAGAHWLDHCLLMCEVNPEMGVNRVAENTRFMKECLDFYLAEQVMVGPDSSIQAGTWMFRTSTPHDIAFVGGSRNGLHHIAFFLDSWHDVLKSADVMAKNKVKIDVAPTRHGITRGETIYFFDPSGNRNETFAGLGYLAQPDRPVTTWTEEHLGSGIFYHTGELVQSFTEVYT
>7109222
MNKGVMRPGHVQLRVLDMSKALEHYVELLGLIEMDRDDQGRVYLKAWTEVDKFSLVLREADEPGMDFMGFKVVDEDALRQLERDLMAYGCAVEQLPAGELNSCGRRVRFQAPSGHHFELYADKEYTGKWGLYDVNPEAWPRDLKGMAAVRFDHALMYGDELPATYDLFTKVLGFYLAEQVLDENGTRVAQFLSLSTKAHDVAFIHHPEKGRLHHVSFHLETWEDLLRAADLISMTDTSIDIGPTRHGLTHGKTIYFFDPSGNRNEVFCGGDYNYPDHKPVTWTTDQLGKAIFYHDRILNERFMTVLT
>7450252
MALTGVLRPGHVALRVLELEPALKHYTEVLGLIETARDAQGRVFLKAWDEHDHHSVVLREADSPGMDYMGFRVDSGHTLERLAQEVEQSGLASDCKWIAAGEHPHTGVRFRFTIPTGHAIELFADKLGCKTGDLNPDPWPDDLRGMAPSRFDHCLLYGDDVDGTVKLFRDVLGFSLAEQVVAGADGEMLIGAFLTCSNKAHDIAFIRHPEKNRFHHASFLLDNWSEVLKAADIISKKDVSLDIGPTRHGITRGATIYFFDPSGNRNEVFSGGYIHYPDKPTITWTDNELGRAIFYHDRKLNEAFLNVLT
>7450253
MNKGVMRPGHVQLRVLDMSKALEHYVELLGLIEMDRDDQGRVYLKAWTEVDKFSLVLREADEPGMDFMGPKVIDDECLVRLTQDLIDYGCLIETIPAGELRGCGRRVRFQASSGHHFELYADKEYTGKWGVNEVNPEAWPRDLKGMAAVRFDHALMYGDQLPATYDLFTKVLGFYLAEQVLDENGTRVAQFLSLSTKAHDVPFIHHPEKGRLHHVSFHLETWEDVLRAADLISMTDTSIDIGPTRHGLTHGKTIYFFDPSGNRNEVFCGGDYNYPDHKPVTWTTDQLGKAIFYHDRILNERFMTVLT
>7450254
MSVMRIGHASLKVMDMALAIKHYENVLGMKRTMEDEHGNVYLKCWDEWDKYSVILTPSDQAGLNHVAYKVEHDADLNALQKRIERYGIKTQMLPEGTLPSTGRMLQFNLPSGHEMRLFATKEYVGTGVGTHNPDPWPDDVKGAGAHWLDHCLLMCELNPETGVNRVAENTRFMKECLDFYLAEQVMVGPDSSIQAATWMFRTSTPHDIAFVGGLSNGLHHIAFFLDSWHDVLKSADVMAKNKVKIDVAPTRHGITRGETIYFFDPSGNRNETFAGLGYLAQPDRPVTTWTEEHLGSGIFYHTGELVQSFTEVYT
>7450255
MGVMRIGHASLKVMDMDAAVRHYENVLGMKTTMKDKAGNVYLKCWDEWDKYSVILTPSDQAGMNHLAYKVEKEADLEALQQKIEAWGVKTTMLDEGTLPSTGRMLQFKLPSGHEMRLYASKEFVGTDVGNINPDPWPDGLKGAGAHWLDHCLLMCEMNPEAGINTVADNTRFMTEALDFFLTEQVLVGPEGNMQAATWMARTTTPHDIAFVGGPRSGLHHIAFFLDSWHDVLKSADVMAKTKTRIDVAPTRHGITRGETIYFFDPSGNRNETFAGLGYLAQRDRPVTTWTEDQLGSGIFYHTGYLVPSFTEVYT
>7672528
MGAILRLGRLELRVLDLEESVKYYTDVIGLEVTGREENRVYLKAWDEYDHHSIILQKADTAGMDHMAFKVKDIYELEKLEYKIEQFGCTISRISKGARLAEGEAIRFQIPTGHYMELYTDIEQVGTKTGTLNPHPWPDGLKGIAPHRLDHALLTGDDLKTATRFFTEVLGFKQTERIITVDGEDLVGSFLSATNKAHDVAFVKGPDGKFHHAGFYVDNWYEVLKAADILTKNDVQVEITPTRHGITRGQTVYFFDPSGNRNEAFASGYMSYADFPTITWTEDKIGAGIFYHRRELVESFSKALT
>9711697
MALTGVIRPGYVQLRVLDLDEAMTHYRDRIGLNFVNRDGDRAFFQAFDEFDRHSIILREADQAGMDVMGFKVAKDADLDHFAERLLDIGVHVDVIPAGSDPGVGRKIRFNTPTQHVFELYAEMELSATGPAVKNPDVWVVEPRGMRATRFDHCALNGVDISATAKIFVDALDFAVTEELVDEGSGTRLGIFLSCSNKAHDVAFLGYPEDGKIHHTSFNLESWHDVGHAADIISRYDISLDIGPTRHGITRGQTIYFFDPSGNRNETFSGGYIYYPDNPQRMWQAESAGKAIFYYEKALNDRFMTVNT
>10956982
MALTGVIRPGYVQLRVLDLDEAIGHYRDRIGLNFVNRDGDRAFFQAFDEFDRHSIILREADQAGMDVMGFKVVKDADLDHFAERLLDIGVHVDVIPAGSDPGVGRKIRFNTPTQHVFELYAEMELSATGPAVKNPDVWVVEPRGMRATRFDHCALNGVDISASAKIFVDALDFSVTEELVDEGSGTRLGIFLSCSNKAHDVAFLGYPEDGKIHHTSFNLESWHDVGHAADIISRYDISLDIGPTRHGITRGQTIYFFDPSGNRNETFSGGYIYYPDNPQRMWQAESAGKAIFYYEKALNDRFMTVNT
>20162473
MALTGVLRPGYVQLRVLDLDEAIQHYRDRIGLNLVSVEGGRAFFQAFDEFDRHSIILREADSAGLDRMAFKVARDADLDHFAERLLDIGVHVDVIAAGEDPPVGRKIRFNTPTSHVFDLYAEMELSESGPAVRNPDVWIAEPRGMRATRFDHCALNGVDISASAKIFVEALDFSVAEELVDETSGVRMGIFLSCSNKAHDVAFLGYPEDGRIHHTSFFLDSWHDVGHAADIISRYDISLDIGPTRHGITRGQTIYFFDPSGNRNETFSGGYTYYPDNPRRMWQAENAGKAIFYYEKALNDRFMTVNT
>21552577
MNKGVMRPGHVQLRVLNLESALAHYRDLLGLIEMDRDEQGRVYLKAWTEVDKFSVVLREADQPGMDFMGFKVIDEDCLNRLTQDLLNYGCLIETIPAGELKGCGRRVRFQTPSGHFFELYADKEYTGKWGLEEINPEAWPRNLKGMRAVRFDHCLLYGDELQATYALFTEVLGFYLAEQVIDDDGTRVAQFLSLSTKAHDVAFIHCPEKGKFHHVSFFLETWEDVLRAADLISMTDTSIDIGPTRHGLTHGKTIYFFDPSGNRNEVFCGGDYNYQDHKPVTWLAKDLGKAIFYHDRVLNERFMTVLT
>48768083
MGVMRIGHASLKVMDMALAIKHYENVLGMKRTMEDEHGNVYLKCWDEWDKYSVILTPSDQAGLNHVAYKVEHDADLDALQKRIEAYGFKTQMLPEGTLPSTGRMLQFNLPSGHEMRLFATKEYVGTGVGTTNPDPWPDDVKGAGAHWLDHCLLMCELNPETGVNRVAENTRFMKECLDFYLAEQVMVGPDSSIQAATWMFRTSTPHDIAFVGGPRNGLHHIAFFLDSWHDVLKSADVMAKNKVKIDVAPTRHGITRGETIYFFDPSGNRNETFAGLGYLAQPDRPVTTWTEEHLGSGIFYHTGELVQSFTEVYT
