# Supplementary material for: HMM-ModE: implementation, benchmarking and validation with HMMER3
Source: BMC Res Notes. 2014 Jul 30;7:483. doi: 10.1186/1756-0500-7-483 (PMC4236727; doi:10.1186/1756-0500-7-483)
Supplement: Additional file 5 — Sequences belonging to the gold standard families used in this study. [file 1756-0500-7-483-S5.zip › Additional_file_5/Haloacid_Dehydrogenase/p-type_91.seq]

>86207
NAIVRSLPSVETLGCTSVICSDKTGTLTTNQMSVCRMFILDKVEGDSCSLNEFTVTGSTYAPMGEVHKDDKLIKCSQYDGLVELATICALCNDSSLDYNEAKGVYEKVGEATETALTCLVEKMNVFDTDLKGLSRIERANACNSVIKQLMKKEFTLEFSRDRKSMSVYCTPNKPSRTSMSKMFVKGAPEGVIDRCTHVRVGNAKIPLSSGIKQKIMSVIREWGTGRDTLRCLALATHDNPPRKEEMNLEDSSNFINYETNLTFVGCVGMLDPPRIEVASSIKLCKQAGIRVIMITGDNKGTAVAICRRIGIFVEDEDVSTKAFTGREFDELSLAAQRDACHHARCFARVEPSHKSKIVEFLQSFDEITAMTGDGVNDAPALKKAEIGIAMGSGTAVAKTASEMVLADDNFSTIVAAVEEGRAI
>114331
QAIVQKLSAIESLAGVEILCSDKTGTLTKNKLSLHEPYTVEGVEPDDLMLTACLAASRKKKGLDAIDKAFLKSLINYPRAKAALPKYKVIEFQPFDPVSKKVTAIVESPEGERIICVKGAPLFVLKTVEDDHPIPEDVHENYQNTVAEFASRGFRSLGVARKRGEGHWEILGIMPCMDPPRDDTAATVNEARRLGLRVKMLTGDAVGIAKETCRQLGLGTNIYDADRLGLSGGGDMAGSEIADFVENADGFAEGFPTNKYNAVEILQSRGYLVAMTGDGVNDAPSLKKADTGIAVEGATDAARSAADIVFLAPGLSAIIDALKTSRQI
>114337
KAIVQKLSAIESLAGVEILCSDKTGTLTKNRLSLGEPYCVEGVSPDDLMLTACLASSRKKKGLDAIDKAFLKALRNYPKAKDQLSKYKVLDFHPFDPVSKKITAYVEAPDGQRITCVKGAPLWVFKTVQDDHEVPEAITDAYREQVNDMASRGFRSLGVARKADGKQWEILGIMPCSDPPRHDTARTIHEAIGLGLRIKMLTGDAVGIAKETARQLGMGTNVYNAERLGLSGGGDMPGSEVNDFVEAADGFAEVFPQHKYAVVDILQQRGYLVAMTGDGVNDAPSLKKADAGIAVEGASDAARSAADIVFLAPGLSAIIDALKTSRQI
>114342
NCVVKNLEAVETLGSTSVICSDKTGTLTQNRMTVSHLWFDNHIHTADTTEDQSGQTFDQSSETWRALCRVLTLCNRAAFKSGQDAVPVPKRIVIGDASETALLKFSELTLGNAMGYRDRFPKVCEIPFNSTNKFQLSIHTLEDPRDPRHLLVMKGAPERVLERCSSILIKGQELPLDEQWREAFQTAYLSLGGLGERVLGFCHLYLSEKDYPPGYAFDVEAMNFPSSGLCFAGLVSMIDPPRATVPDAVLKCRTAGIRVIMVTGDHPITAKAIAASVGIISEGSETVEDIAARLRVPVDQVNRKDARACVINGMQLKDMDPSELVEALRTHPEMVFARTSPQQKLVIVESCQRLGAIVAVTGDGVNDSPALKKADIGVAMGIAGSDAAKNAADMILLDDNFASIVTGVEQGRLI
>114385
NCLVKNLEAVETLGSTSTICSDKTGTLTQNRMTVAHMWFDGTITEADTTEDQSGAQFDKSSAGWKALVKIAALCSRAEFKPNQSTTPILKREVTGDASEAAILKCVELTTGETEAIRKRNKKICEIPFNSANKFQVSIHENEDKSDGRYLLVMKGAPERILERCSTIFMNGKEIDMTEELKEAFNNAYMELGGLGERVLGFCDYLLPLDKYPHGFAFNADDANFPLTGLRFAGLMSMIDPPRAAVPDAVAKCRSAGIKVIMVTGDHPITAKAIAKSVGIISEGNETVEDIAARLNIPVSEVNPRDAKAAVVHGGELRDITPDALDEILRHHPEIVFARTSPQQKLIIVEGCQRQGAIVAVTGDGVNDSPALKKADIGVAMGIAGSDVSKQAADMILLDDNFASIVTGVEEGRLI
>114388
NCLVKNLEAVETLGSTSTICSDKTGTLTQNRMTVAHMWFDNQIHEADTTENQSGISFDKTSLSWNALSRIAALCNRAVFQAGQDSVPILKRSVAGDASESALLKCIELCCGSVSQMRDRNPKIVEIPFNSTNKYQLSIHENDKADSRYLLVMKGAPERILDRCSTILLNGEDKPLNEEMKEAFQNAYLELGGLGERVLGFCHLKLSTSKFPEGYPFDVEEPNFPITDLCFVGLMSMIDPPRAAVPDAVGKCRSAGIKVIMVTGDHPITAKAIAKGVGIISEGNETVEDIAARLNIPVNQVNPRDAKACVVHGTDLKDLSHENLDDILHYHTEIVFARTSPQQKLIIVEGCQRQGAIVAVTGDGVNDSPALKKADIGVAMGIAGSDVSKQAADMILLDDNFASIVTGVEEGRLI
>179212
NCLVKNLEAVETLGSTSTICSDKTGTLTQNRMTVAHMWFDNQIHEADTTENQSGVSFDKTSATWLALSRIAGLCNRAVFQANQENLPILKRAVAGDASESALLKCIELCCGSVKEMRERYAKIVEIPFNSTNKYQLSIHKNPNTSEPQHLLVMKGAPERILDRCSSILLHGKEQPLDEELKDAFQNAYLELGGLGERVLGFCHLFLPDEQFPEGFQFDTDDVNFPIDNLCFVGLISMIDPPRAAVPDAVGKCRSAGIKVIMVTGDHPITAKAIAKGVGIISEGNETVEDIAARLNIPVSQVNPRDAKACVVHGSDLKDMTSEQLDDILKYHTEIVFARTSPQQKLIIVEGCQRQGAIVAVTGDGVNDSPALKKADIGVAMGIAGSDVSKQAADMILLDDNFASIVTGVEEGRLI
>179253
GILIKGGEPLEMAHKVKVVVFDKTGTITHGTPVVNQVKVLTESNRISHHKILAIVGTAESNSEHPLGTAITKYCKQELDTETLGTCIDFQVVPGCGISCKVTNIEGLLHKNNWNIEDNNIKNASLVQIDASNEQSSTSSSMIIDAQISNALNAQQHKVLIGNREWMIRNGLVINNDVNDFMTEHERKGRTAVLVAVDDELCGLIAIADTVKPEAELAIHILKSMGLEVVLMTGDNSKTARSIASQVGITKVFAEVLPSHKVAKVKQLQEEGKRVAMVGDGINDSPALAMANVGIAIGTGTDVAIEAADVVLIRNDLLDVVASIDLSRKT
>179734
NNLVRHLDACETMGNATAICSDKTGTLTTNRMTVVQAYVDDVHYKEIPDPSSINTKTMELLINAIAINSAYTTKILPPEKEGALPRQVGNKTECGLLGFVLDLKQDYEPVRSQMPEEKLYKVYTFNSVRKSMSTVIKLPDESFRMYSKGASEIVLKKCCKILNGAGEPRVFRPRDRDEMVKKVIEPMACDGLRTICVAYRDFPSSPEPDWDNENDILNELTCICVVGIEDPVRPEVPEAIRKCQRAGITVRMVTGDNINTARAIAIKCGIIHPGEDFLCLEGKEFNRRIRNEKGEIEQERIDKIWPKLRVLARSSPTDKHTLVKGIIDSTHTEQRQVVAVTGDGTNDGPALKKADVGFAMGIAGTDVAKEASDIILTDDNFSSIVKAVMWGRNV
>205632
NCLVKNLEAVETLGSTSTICSDKTGTLTQNRMTVAHMWFDNQIHEADTTENQSGVSFDKTSATWFALSRIAGLCNRAVFQANQENLPILKRAVAGDASESALLKCIEVCCGSVMEMREKYTKIVEIPFNSTNKYQLSIHKNPNASEPKHLLVMKGAPERILDRCSSILLHGKEQPLDEELKDAFQNAYLELGGLGERVLGFCHLLLPDEQFPEGFQFDTDEVNFPVDNLCFVGLISMIDPPRAAVPDAVGKCRSAGIKVIMVTGDHPITAKAIAKGVGIISEGNETVEDIAARLNIPVNQVNPRDAKACVVHGSDLKDMTSEELDDILRYHTEIVFARTSPQQKLIIVEGCQRQGAIVAVTGDGVNDSPALKKADIGVAMGIVGSDVSKQAADMILLDDNFASIVTGVEEGRLI
>224905
QAIVQKLSAIESLAGVEILCSDKTGTLTKNKLSLHEPYTVEGVSPDDLMLTACLAASRKKKGLDAIDKAFLKSLKQYPKAKDALTKYKVLEFHPFDPVSKKVTAVVESPEGERIVCVKGAPLSALKTVEEDHPIPEDVHENYENKVAELASRGFRALGVARKRGEGHWEILGVMPCMDPPRDDTAQTVSEARHLGLRVKMLTGDAVGIAKETCRQLGLGTNIYNAERLGLGGGGDMPGSELADFVENADGFAEVFPQHKYRVVEILQNRGYLVAMTGDGVNDAPSLKKADTGIAVEGATDAARSAADIVFLAPGLSAIIDALKTSRQI
>358960
NCLVKNLEAVETLGSTSTICSDKTGTLTQNRMTVAHMWFDNQIHEADTTEDQSGTSFDKSSHTWVALSHIAGLCNRAVFKGGQDNIPVLKRDVAGDASESALLKCIELSSGSVKLMRERNKKVAEIPFNSTNKYQLSIHETEDPNDNRYLLVMKGAPERILDRCATILLQGKEQPLDEEMKEAFQNAYLELGGLGERVLGFCHYYLPEEQFPKGFAFDCDDVNFTTDNLCFVGLMSMIDPPRAAVPDAVGKCRSAGIKVIMVTGDHPITAKAIAKGVGIISEGNETVEDIAARLNIPVSQVNPRDAKACVIHGTDLKDFTSEQIDEILQNHTEIVFARTSPQQKLIIVEGCQRQGAIVAVTGDGVNDSPALKKADIGVAMGIAGSDVSKQAADMILLDDNFASIVTGVEEGRLI
>397973
KVIVKRLNAIQNFGAMDVLCTDKTGTLTQDNIFLEHHLDVSGVKSSRVLMLAWLNSSSQSGARNVMDRAILRFGEGRIAPSTKARFIKRDELPFDFVRRRVSVLVEDAQHGDRCLICKGAVEEMMMVATHLREGDRVVALTETRRELLLAKTEDYNAQGFRVLLIATRKLDGSGNNPTLSVEDETELTIEGMLTFLDPPKESAGKAIAALRDNGVAVKVLTGDNPVVTARICLEVGIDTHDILTGTQVEAMSDAELASEVEKRAVFARLTPLQKTRILQALQKNGHTVGFLGDGINDAPALRDADVGISVDSAADIAKESSDIILLEKDLMVLEEGVIKGRET
>416665
GILIKGGEALEGAAHLNSIILDKTGTITQGRPEVTDVIGPKEIISLFYSLEHASEHPLGKAIVAYGAKVGAKTQPITDFVAHPGAGISGTINGVHYFAGTRKRLAEMNLSFDEFQEQALELEQAGKTVMFLANEEQVLGMIAVADQIKEDAKQAIEQLQQKGVDVFMVTGDNQRAAQAIGKQVGIDSDHIFAEVLPEEKANYVEKLQKAGKKVGMVGDGINDAPALRLADVGIAMGSGTDIAMETADVTLMNSHLTSINQMISLSAAT
>416666
GLLLKNRNAMEQANDLDVIMLDKTGTLTQGKFTVTGIEILDEAYQEEEILKYIGALEAHANHPLAIGIMNYLKEKKITPYQAQEQKNLAGVGLEATVEDKDVKIINEKEAKRLGLKIDPERLKNYEAQGNTVSFLVVSDKLVAVIALGDVIKPEAKEFIQAIKEKNIIPVMLTGDNPKAAQAVAEYLGINEYYGGLLPDDKEAIVQRYLDQGKKVIMVGDGINDAPSLARATIGMAIGAGTDIAIDSADVVLTNSDPKDILHFLELAKET
>461547
NCLVKHLEAVETLGSTSVICSDKTGTLTQNRMTVAHMWFDKMIVEADTTEDQSGIAHDKGSLTWKSLAKVAALCSRAEFKPNQNDVAVLRKECTGDASETAILKFVELSVGNVMDIRAKNKKVTEIPFNSTNKYQVSVHEQENSSGYLLVMKGAPEKVLERCSTILINGEEQPLKDDVIEIYNKAYDELGGLGERVLGFCHYYLPVDQYPKGFLFKTEEEQNFPLEGLCFLGLLSMIDPPRAAVPDAVSKCRSAGIKVIMVTGDHPITAKAIAKGVGIISEGNECEEDIALRLNIPLEDLSEDQKKSAKACVIHGAKLKDIKNEELDKILCDHTEIVFARTSPQQKLIIVEGCQRQGAIVAVTGDGVNDSPALKKADIGVAMGIAGSDVSKQAADMILLDDNFASIVTGVEEGRLI
>584791
ESLIRRLPAVETLGSVTTICSDKTGTLTQNKMVVQQIHTLDHDFTVTGEGYVPAGHFLIGGEIIVPNDYRDLMLLLAAGAVCNDAALVASGEHWSIVGDPTEGSLLTVAAKAGIDPEGLQRVLPRQDEIPFTSERKRMSVVVADLGETTLTIREGQPYVLFVKGSAELILERCQHCFGNAQLESLTAATRQQILAAGEAMASAGMRVLGFAYRPSAIADVDEDAETDLTWLGLMGQIDAPRPEVREAVQRCRQAGIRTLMITGDHPLTAQAIARDLGITEVGHPVLTGQQLSAMNGAELDAAVRSVEVYARVAPEHKLRIVESLQRQGEFVAMTGDGVNDAPALKQANIGVAMGITGTDVSKEASDMVLLDDNFATIVAAVEEGRIV
>584792
GILIKSAESLELAQTIQTVILDKTGTLTQGQPSVTDFLAIGDRDQQQTLLGWAASLENYSEHPLAEAIVRYGEAQGITLSTVTDFEAIPGSGVQGQVEGIWLQIGTQRWLGELGIETSALQNQWEDWEAAGKTVVGVAADGHLQAILSIADQLKPSSVAVVRSLQRLGLQVVMLTGDNRRTADAIAQAVGITQVLAEVRPDQKAAQVAQLQSRGQVVAMVGDGINDAPALAQADVGIAIGTGTDVAIAASDITLISGDLQGIVTAIQLSRAT
>584820
GILVRGGDVLEQLARIKHFVFDKTGTLTQGQFELIEIQPLADVDPDRLLQWAAALEADSRHPLATALQTAAQAANLAPIAASDRQQVPGLGVSGTCDGRSLRLGNPTWVQVATAKLPTGSAAATSIWLADDQQLLACFWLQDQPRPEAAEVVQALRSRGATVQILSGDRQTTAVALAQQLGLESETVVAEVLPEDKAAAIAALQSQGDAVAMIGDGINDAPALATAAVGISLAAGSDIAQDSAGLLLSRDRLDSVLVAWNLSQMG
>604515
NCLVKNLEAVETLGSTSTICSDKTGTLTQNRMTVAHMWYDETIHECDTTETQTSQEKRTGASFEALVRIASLCNRAEFKAGQQDTPILRRDCTGDASEIALLKFTELTQGNVIAVREKNKKIAEIPFNSTNKYQVSIHDNGDHYLLVMKGAPERILDVCSTIFLNGKESELTDKLREDFNTAYLELGGMGERVLGFCDFVLPADKFPKGFKFDVEEVNFPLKNLRFVGLMSMIDPPRAAVPDAVAKCRSAGIKVVMVTGDHPITAKAIAKSVGIISDGTETVEDIAIRRGIPVEEVNPREAKAAVIHGSDLREMSEDQLAEIIKYHSEIVFARTSPQQKLMIVEGFQKQGQIVAVTGDGCNDSPALKKADIGVAMGIAGSDVSKQAADMILLDDNFASYVVGVEEGRLI
>1096610
NCVVKNLEAVETLGSTSVICSDKTGTLTQNRMTVSHLWFDNHIHSADTTEDQSGQSFDQTSDTWRALSKVVSLCNRAFFKSGQDGIPVPKRIVIGDASETALVKFSEITVGNVMEYRERFKKVTEVPFNSTNKFQLSIHELQDPLDLRYLMVMKGAPERILERCSTIMIKGQELPLDEQWKEAFQTAYMDLGGLGERVLGFCHLYLNEKEYSRGFNFDTEEMNFPTSGLCFAGLISMIDPPRATVPDAVMKCRTAGIRVIMVTGDHPITAKAIAASVGIISEGSETVEDIAARLRIPVEQVNKRDARACVINGGQLKEMSSEELVEALKLHPEMVFARTSPQQKLIIVESCQKLGAIVAVTGDGVNDSPALKKADIGVAMGIAGSDAAKNAADMILLDDNFASIVTGVEQGRLI
>1346734
QAIVQKLSAIESLAGVEILCSDKTGTLTKNKLSLHEPYTVEGVDPDDLMLTACLAASRKKKGLDAIDKAFLKSLISYPRAKAALTKYKLLEFHPFDPVSKKVTAIVESPEGERIICVKGAPLFVLKTVEEEHPIPEDVRENYENKVAELASRGFRALGVARKRGEGHWEILGVMPCMDPPRDDTAQTVNEARHLGLRVKMLTGDAVGIAKETCRQLGLGTNIYNAERLGLGGGGDMPGSELADFVENADGFAEVFPQHKYNVVEILQQRGYLVAMTGDGVNDAPSLKKADTGIAVEGATDAARSAADIVFLAPGLSAIIDALKTSRQI
>1709664
KAIVSRLASIEELAAMDILCSDKTGTLTLNILTVDEPLPVGDTPKEDIVFHAFLACSEAKTKMQSIRQSQTIVVIPIQMLTTLVMKSLNITHSTQKIKKQWVFVNANGKQFKTAKGAPQIILREADNYKQVGEAVEKEIENLADRGYRALGVSVSYDAPDFKVWHFEGLIPLFDPPRHDTEDTIKRALEMGVSVKMITGDQLAIAKETARRLGMGGNLFTIPYLENNDLGISEGEVIEMADGFAEMWPEHKYKVVDQLQKRKHVVGMTGDGVNDAPALKKAQIGIAVAGATDAARSVSDIVLTSSGLSVIIDAIISSRKI
>2118236
NNLVRHLDACETMGNATAICSDKTGTLTMNRMTVVQAYINEKHYKKVPEPEAIPPNILSYLVTGISVNCAYTSKILPPEKEGGLPRHVGNKTECALLGLLLDLKRDYQDVRNEIPEEALYKVYTFNSVRKSMSTVLKNSDGSYRIFSKGASEIILKKCFKILSANGEAKVFRPRDRDDIVKTVIEPMASEGLRTICLAFRDFPAGEPEPEWDNENDIVTGLTCIAVVGIEDPVRPEVPDAIKKCQRAGITVRMVTGDNINTARAIATKCGILHPGEDFLCLEGKDFNRRIRNEKGEIEQERIDKIWPKLRVLARSSPTDKHTLVKGIIDSTVSDQRQVVAVTGDGTNDGPALKKADVGFAMGIAGTDVAKEASDIILTDDNFTSIVKAVMWGRNV
>3288523
KAIVRRLPSVETLGSVNVICLDKTGTLTANHMTVSKIWCLGSMENKTNCLALSKVKERPIKMEQDVATTLRIGNICNNGTYSQEHLKYLGNPTDIAILESLQHFGINDCRNSVNKINEIPFNSKRKFMAVKTIDANDKVVVYVKGAFEKIVEKSINYIGRDGKVHKLKPNDKAIINDAAVALASEGLRTLAFAELEVSATHGDKEFNEDMVEGLTFTGLIAMNDPPRPTVRSAIEELLQGSVHVIMITGDAENTAVSIARQIGIPVINPEYGLQVISWNQMTDDQLASVIDHVNVFARATPEHKLNIVRALQKRGHIVAMTGDGVNDAPALKLADIGVSMGKMGTDVAKEASDMVLTDDDFSTILTAIEEGKGI
>3746336
NAIVRSLPSVETLGCTSVICSDKTGTLTTNQMSVCKMFVFNKVEGNGIQTQQFEITGSTYAPEGDVYLGGKKVKTCDYEGLEEMATICAMCNDSSVDYNDTKGLYEKVGEATETALTVLCEKMNFFNTSRGGMSLREQGTVCNHVIQQMWSKEFTLEFSRDRKSMSVFCTPNKPTKVPGGSKMFAKGAPEGLLDRCTHVRVGKDKVPMSPAIKNEIMKYTKIYGTGRDTLRCLALATIDAPPRREDMDLEDARKFIQYETNMTFVGVVGMLDPPRMEVFDSIKNCRKAGIRVIVITGDNKATAEAICRRIGVFGENESTEGMSYTGREFDDLSPEEQRLAVMKSRLFARVEPAHKSKIVEYLQGEGEISAMTGDGVNDAPALKKAEIGIAMGSGTAVAKSASEMVLADDNFATIVSAVEEGRAI
>3777495
RAIVKKLPSVETLGSVNVICSDKTGTLTQNHMTISKVWTVDMKNSHLNLEKKDDVSASLTKDVKYMLETGNLCNNAKYSVEKEKYLGNPTDIAIIESLSKFGMEDLRNTRVRSSELPFNSSRKYMAISSHFGDKAKSETFAKGAIEKIVGMSKMYYAKDGEIKPLTEEVTKLIFKMADELASDGLRVLGFARNSKAFDKEPSDLVFCGLMGMNDPPRPQVSQSIASLIRGGVHVIMITGDSEVTATNIARKIGMPLSDPERSVLNGDKIDSMSEEDLADAIQSVSVFARTTPEHKVSIVRALQMRGDIVAMTGDGVNDAPALKLADIGIAMGKNGTDVAKEAADMVLTDDDFSTILHAIREGKGI
>3859490
NAIVRSLPSVETLGCTSVICSDKTGTLTTNQMSVCRMFIFSKADDKAPEVHHFEITGSKYAPEGEVFLNGQKVESGEYDGLVEVANICAMCNDSAIDYNETKHVYEKVGEATETALCCLVEKMNVYKTSKSGLSKKDLSMVCNHQIQAMWNKEFTLEFSRDRKSMSVYLQVKPAFASKVPNTAGSGETGPRMFVKGAPEGVLDRCTFVRIGNKKVPMTPPLKAEIVKHVASYGTGRDTLRCLALATCDAPVNKAQMDLEDSTKFVKYEQNLTFVGVVGMLDPPRMEVFDSIARCRKSGIRVIMITGDNKATAEAICRRIGIFSEDEPTTGKSFTGREFDALPIEEQREACRRARLFARVEPMHKSKIVEFLQEDGEVSAMTGDGVNDAPALKKAEIGIAMGSGTAVAKSAADMVLADDNFNSIVLAVEEGRAI
>3913100
KAIVRKLPSVETLGSVNVICSDKTGTLTRNHMSCTTCWTVDMGDLANAVTLKPGQSHTEADPKAVAALKNSVSLANMLKVGNLCNNSKFNREAGHLVGNATDIALIEVLDYFGLEDTRETRKRVAEVPFSSSRKWMLTSTTTGDSSTPMISVKGAGEVIAPFCEYYCKKDGKTAPFNDDMRKKVTEIASEMSNDGLRIIAFAYKQGKYEEGSEEAPEGLVFAGLMGLYDPPRPDVPRAIRRLTTGGVRVVMITGDSAATALSIGRRIGMPLMPGTQSVVEGSKLATMSDQALDECLQTASIFARTSPEDKMKIVKGFQRRGDVVAMTGDGVNDAPALKLADIGIAMGQGGTDVAKEAADMILTDDDFATILSAIEEGKGI
>4165126
NALVRDLPSVETSAGGTVIWSDKTGTLTTDMMSVMEIFTLGLDGNPREYELKDSRFNVMPNVVTCGGKPVTSALETDGALSMLTNIAVLCNDASLHYNTTNGQVEKIGEATEAALLVMSEKLAHATDPTAVCAFRKLAEQKWKKNTTLEFTRQRKSMSEHATSTAGAKLNSLFVKGAPEEVLRRSTHVMQVDGVVIPLSDALRSRIIAEIDAMSGSEHALRCIGFAFKSTQPVRELKLSDPSTFEQIESDLTFVGACGMLDPPRAEVREAIDNCRTAGIRVVVITGDRKETAEAICRKLGLLLKTETSGLSYTGAEFEGMNPAEKRKAVMSAVLFSRTDPSHKMQLVKLLQEQKLICARTGDGVNDAPALKKADIGIAMGSGTQVAKAASKMVLAEDNFATVVKAVGEGRAI
>4887141
GIQEAANLNLLLVDKTGTITTNQPQVVQFKNLSARSDQQLLRLAASATDSRHPSVVDQAIVNFAHRYQLKRLPQQEFKPFDASVGYAEALVGEAPTVVRVRIGALSRLYELTAQQPALAIDQLDLTRGRSVAVMINNVLQGVLILQDQPRPDSAAALKRIQHRGVKTIMLTGDNLKTAQAVADAVGLKGQVVSYQTFKTHSRPLAQVAGIAEVVPENKLAIVKAMHRAGYVVGMTGDGVNDAPALKQSEVGIAVDNATDLAKRSAKFVLLTGGLANILTILDNGHRV
>5915706
NCLVKNLEAVETLGSTSVICSDKTGTLTQNRMTVAHLWFDSQIFTADTSESQSNQAFDQSSGTWASLSKIIALCNRAEFRPGQENVPIMKRVVVGDASETALLKFSEVILGDVMEIRKRNRKVAEIPFNSTNKFQLSIHETEDPGDPRFLMVMKGAPERILEKCSTIMINGQEQPLDKNNANAFHTAYMELGGMGERVLGFCHLYLPAHEFPENYSFDVDTMNFPTSNLCFVGLLSMIDPPRSTVPDAVAKCRSAGIKVIMVTGDHPITAKAIAKSVGIISANSETVEDIAKRCNIAVEQVNKQDARAAVVTGMELKDMTPEQLDEILANYPEIVFARTSPQQKLIIVEGCQRQNAVVAVTGDGVNDSPALKKADIGIAMGIAGSDAAKNAADMVLLDDNFASIVTGVEEGRLI
>6321271
KAIVRRLPSVETLGSVNVICSDKTGTLTSNHMTVSKLWCLDSMSNKLNVLSLDKNKKTKNSNGNLKNYLTEDVRETLTIGNLCNNASFSQEHAIFLGNPTDVALLEQLANFEMPDIRNTVQKVQELPFNSKRKLMATKILNPVDNKCTVYVKGAFERILEYSTSYLKSKGKKTEKLTEAQKATINECANSMASEGLRVFGFAKLTLSDSSTPLTEDLIKDLTFTGLIGMNDPPRPNVKFAIEQLLQGGVHIIMITGDSENTAVNIAKQIGIPVIDPKLSVLSGDKLDEMSDDQLANVIDHVNIFARATPEHKLNIVRALRKRGDVVAMTGDGVNDAPALKLSDIGVSMGRIGTDVAKEASDMVLTDDDFSTILTAIEEGKGI
>6325221
QAIVQKLSAIESLAGVEILCSDKTGTLTKNKLSLHEPYTVEGVSPDDLMLTACLAASRKKKGLDAIDKAFLKSLIEYPKAKDALTKYKVLEFHPFDPVSKKVTAVVESPEGERIVCVKGAPLFVLKTVEEDHPIPEDVHENYENKVAELASRGFRALGVARKRGEGHWEILGVMPCMDPPRDDTAQTINEARNLGLRIKMLTGDAVGIAKETCRQLGLGTNIYNAERLGLGGGGDMPGSELADFVENADGFAEVFPQHKYRVVEILQNRGYLVAMTGDGVNDAPSLKKADTGIAVEGATDAARSAADIVFLAPGLSAIIDALKTSRQI
>6563304
NANVRKLPAVETLGCCSVICSDKTGTLTEGKMTAINAVTICKNSSLSDENNKLTKTFDFYPTKGFEPCGGLFDSNELTSEKKKEIVIAKNQNTSYDKVLYNYGNPSNKSVIVDKTRSLMFAAYLNSYDTTLSRDPKTLKWGIHGNMSEGPIVVAAAKVGYSFINNPNHKSYLDNFQRLDDLEVTFNSSRKMKITFYKLKTVNVFENVYLDKPGKVYTHVALIKGAPDRLLDRSTHLLEETSMKKVQVSWNSTITQEERNVLIKKNLELSQKALRVLSICIKPLTDQNIEELKKLEDADERLKYVNYDENGGFIPMGYVASFDPPRPGVKEAIQTCREAQVKVIMITGDQKPTAVAIGKLIGLIEEKSEQVEDINSLAIECSELHINKNPNEPILPNDQLDEFTDKILIYSRAQPEDKITIVQSLKRKGYLVAMTGDGVNDAPALKAADIGVAMGINGTEVAKGASEMILIDDNFCTVVSAIDVGRTI
>6680758
GVLIKGGKPLEMAHKIKTVMFDKTGTITHGVPRVMRFLLLADVATLPLRKVLAVVGTAEASSEHPLGVAVTKYCKEELGTETLGYSTDFQAVPGCGISCKVSNVEGILARSDLTAHPVGVGNPPTGEGAGPQTFSVLIGNREWMRRNGLTISSDISDAMTDHEMKGQTAILVAIDGVLCGMIAIADAVKPEAALAIYTLKSMGVDVALITGDNRKTARAIATQVGINKVFAEVLPSHKVAKVQELQNEGKKVAMVGDGVNDSPALAQADVGIAIGTGTDVAIEAADVVLIRNDLLDVVASIHLSKRT
>6688831
NNLVRVLKACETMGNATTVCSDKTGTLTQNKMTVVATTLGKSLSFGGTDKPLEEPDSDKEKINNGANGSEAPNTVPNVPVANFIRELSKTTKKILNQANAVNSTAFEGDEDGEKTFIGSKTEVALLTFCRDHLGAAPVEEERKNADVVQVVPFDSKYKLMATVVRLPNGKYRAYVKGASELLLERCNTVIANPSEDELRTAELTDADRKMFLHTISSYAGQTLRTIGSSYRDFDNWPPPELSGHGELTADEFAKVHHDMTLVAIFGIKDPLRPQVIDAIQDCRRAGVYVRMVTGDNLLTGKAIAKECGIYKPEEGGMAMEGPAFRRLSEDKLKEVVPHLQVLARSSPEDKRILVRTLKELGETVAVTGDGTNDAPALKMADIGFAMGIAGTEVAKEAASIILMDDNFASIVKGISWGRAV
>6688835
NAIVRKMPKVETLGSVNVVCSDKTGTLTTNHMTTVKMWFFGTDDALDVDSDDEATETKPDPAMLRILRIGNIANNARLAMQYTENGAGARAVLSSTQGKNAPSTYTRWVGQPTDIAMLDLLDRFKEHDVRDSIGPRVSETPFSSERKWMGVTIGSEGGKSDKEFAYIKGSIDKVLDACDTYLSKDGREFVMDTNRRQEAIDAAEKMASRGLRVLAFASGPVTKPAKNKSPATNTVEEQYRGLTFAGLVGMSDPPRPGVSRSIRKLMRGSVKVIMITGDAETTAVAIGKQLGMSVTTPAVGTSGVRSVLRGDEIDAMTDEELAAAMDHTTIFARTNPDHKLKIVKALQSRGDIVAMTGDGVNDAPALKKADIGIAMGKHGTDVAKEAADMILTDDDFSTILHAIEEGKAI
>6691153
KAIVTRITAIEELAGVTILCSDKTGTLTTNKLTIDKENVKCYSKWDVEGVCLLAAYASRTENQDAIDGCVVGTLPDPKQARGGIQLLDFKPFNPVDKRTEITYRDDMDGGKLKRATKGMTGIIIELCSRGKTNELEDQLEADVEEFARRGLRALAVAYEDVAGDDPSAEGNGFELVGLLSIFDPPRSDTKKTIDDAMALGVKVKMVTGDQLAIAKETGRRLGLGDHMYPAKVLKEGPEAGGKHANLDEMIMDADGFAGVFPEHKFEIVKRIQNLGHLCAMTGDGANDAPALSRANVGIAVEGATDAARGAADIVLTEPGLSTIVHAIYGSRVI
>7141342
GAIMRRLPSVETLGSVNVVCSDKTGTLTLNHMTVTKMWHFDCPEPFEVHNDISSLTPGPAARTVLRIGNIANNARLSRVHANSPASASSAAVLSSTDDRASGSIRSRWVGQPTDVAILDLLDTFGEDDVRERISARVAETPFSSERKWMGVIIGNGTSGDNVAYIKGALEQVLTRCDTYLTKDGREVILDEPRRQSIRHAAEHMAAEGLRVLAFASGAVRDTSRGRAFGSRSGTPVSKSSSQSDDDDRYNGLVFAGLVGMNDPPRKDVHKSIRRLMAGGVRVIMITGDAETTAVAIAKKLGMPVSDAPGSRPVMNGHEIDRMSTQELAQAISSTSVFARTSPDHKMKIVRALQSRGDVVAMTGDGVNDAPALKKADIGISMGKLGTDVAKEAADMILTDDDFSTILRAIEQGKGI
>7493907
NVIVRKLDSLEALGGINDICSDKTGTLTMGKMIARKVWIPNVGSYLVQNSNEPFNPTVGDISFNENSPKFIKETDDELDFIPHLPSPTPILFEKWLHIATLANIASLNQIQNEMDGSIEWEAHGDATEIAINVFTTRLGYTRDKLIGDSLEHLNEFPFDSSIKRMSTVYKDKDGNSTVYTKGAVERVLSCCKYWYNPELTALSEEDKLLIESNMNALSSEGLRVLAFAQREINISKENVSNREVVESNLIFLGLIGIYDPPRPESAKSVKLCHKAGINVHMLTGDHPGTAKAIAQEVGILPHNLYHYREEVVKVMVMIANEFDSLSDDEIDNLPVLPLVIARCAPQTKVRMIEALHRRGKFVAMTGDGVNDSPSLKKADVGIAMGLNGSDVAKDASDIVLTDDNFASILNAIEEGRRM
>7494088
NNQVRRLCACETMGCATQICSDKTGTLTQNLMSVVQGYIGLQRFNVRDPGDVPTPIVLRNVPAASRDLLVEGLSLNSSSEKVVCRTGRDGESVARPYWQWRADKGNKTDNALLDFVDRVLLQDGDPTDMTSRPHQRVRAGSRHGFAIFPFTSERKFMSVVVAGPGGVLTAAREGRVGPRAGNVRPLRFRFGCGGGATDGCDADKDRCADPFPPLTTRTARSVWLMGVSMAKAFPRASYGAAGVGCARGHSGPSAAGGTRRGAEVQQAGVTVRMCTGDNLDTAVAISRSAHLQPFTWRCGNDRKEFRSLVYDAYGSSANMEKFWPILDRMVVMARSQPLDKQLLVLMLMMRGEVVAVTGDGTNDAPALRLANVGFVMRSGTDIAVKSSDIVLLDDNFRSVQRAVVWGRTV
>7522600
HVIVRKLDSLEALGGINDICSDKTGTLTQGKMIARKTWIPNVGTFNVGNSNDPFNPKAGEVSFVNLSPKFIEETDEEIDFKQKLPSPFPENFNNWLLTATLANIATLNQSRDEETGELVWKAHGDATEIAIQVFTSRLNYGRDSLIENYEHLAEFPFDSSIKRMSAVYQSLQTNQIKVYTKGAVERVLNCCTHWYGHEENDELYDNQQLKELTDDDKHLIESNMNALSTQGLRVLAFATKDITNSSIDLSNRESIESNLIFQGLIGIYDPPRPETAGSVKSCHNAGINVHMLTGDHPGTAKAIAQEVGILPHNLYHYSEEVVKAMCMTANEFDSLSDDEIDKLPVLPLVIARCAPQTKVRMIEALHRRGKFVAMTGDGVNDSPSLKKADVGIAMGLNGSDVAKDASDIVLTDDNFASILNAIEEGRRM
>7531048
GVLIKDAEALERFSKGDTLIVDKTGTLTEGKPKLTDIAAFGRVGEDRLLSLAASLERGSEHPLAEAIVSGAEERGVPFVEVTGFEAKTGKGVQGIADGTMVALGNSAMLADLGIDPAALSEKTEALRGDGKTVMFVVFDGALAGLVAVADRIKPTTAAAIQALHDSGLKIIMATGDNERTARAVAKSLGIDEVRADVLPEGKKALIDELRSKGAIIAMAGDGVNDAPALAAADVGIAMGTGADVAMESAGITLVKGDLTGIVRARRLAEAT
>7531049
GILFRKGEALQSLRDADVVAVDKTGTLTKGRPELTDLVAAEGFEPDEVLCLVASLETLSEHPIAEAIVSAAKSRGIATVAVSAFEATPGFGVSGTVSGRRVLVGADRALVKNGIDITGFADEAERLGSGGKSPLYAAIDGRLAAIVAVSDPVKESTPQAIKSLHALGLKVAMVTGDNRRTAEAIAKKLGIDEVVAEVLPEGKVDAVRKLRQGGRSVAFIGDGINDAPALAEADVGIAVGTGTDIAIESADVVLMSGDLNGVAKALALSKAT
>8100498
QNYVRRLAACEIMGGANEICSDKTGTLTKNQMTVTQFWDGEKTFCIPSSRGEQTPGADPLSTGAEGEDVGDDMSLHAQDASRRGYIPLSAHSTAASSASPHFAKSSCGGAAVSEGLAELQEKNFKWEVLMQAIALNSTAFLETEEVVVAQGTGEETRFTQVKHVGSPTECALLAFQDERCGGDYASTRRLYLGEDEVELIAREDFSSDRKMMTSVVRILKNSGDSTGATSPASPGLLRVFVKGAGERVLAQCSSVLVADQVIPLTPERKAEVEKTVVDAMAAEALRTICLAYRDIDPEREPDWRERCAAPHQMFMKGETQLTCLGIAGIEDPVRDEVPGAVAQCQRAGIKVRMVTGDNIITAKAIAKRCEIFHEESGGLAMLGPDFTRAIGGVVCQTCQTEVCACATDAKTAEEQNKPLRVDVVRDLDAFDKIWTRLEVLARSQPSDKYALVTALKQKGRVVAVTGDGTNDAPALKKADVGFAMGLSGKEVAKQAADIVMLDDNFTCIVKAVKWGRNV
>8745541
GILAKGGGVAFQDGANVNIVCFDKTGTLTKGELTITDFHFPDKSSIAKTFALQAARDLEVPSHHPLGKAVKSFVTSYDGKSLTANKIPQVETVPGKGLRGQIIYDEGDDIWNEYKPTQAILGNEKLMEENDIEFTEKERQWLKKWKGECKSVILVGLQCESYFKDSKFHLALIMAARDQLRPETKKVIEFLKHKDIECWMITGDNKLTADAIAKEIGIENVVSEVLPDEKEAQIKKIRQLNSGGKKEPVIAMIGDGINDAPALASADVGIALSSGADLAVTSSDFILLNKIHPLVSLATLLDICSKV
>10720391
GLFFKDAKSLEKARLVNTIVFDKTGTLTNGKPVVKSVHSKIELLELLSLANSIEKSSEHVIAKGIVEYAKEHNAPLKEMSEVKVKTGFGISAKTDYQGTKEIIKVGNSEFFNPINTLEIQENGILVLVGRAINEKEDELLGAFVLEDLPKKGVKEHVAQIKNLGINTFLLSGDNRENVKKCALELGIDGYISNAKPQDKLNKIKELKEKGRIVMMVGDGLNDAPSLAMSDVAVVMAKGSDVSVQAADIVSFNNDIKSVYSAIKLSQAT
>11096277
NCLVKNLEAVETLGSTSTICSDKTGTLTQNRMTVAHMWFDNQIHEADTTEDQSGASFDKSSGTWLALARVAALCNRAVFKAGQESLPILKRDVAGDASESALLKCIELSCGSVKAMRDKNKKVAEIPFNSTNKYQLSVHELDESEENHYLLVMKGAPERILDRCSTILQQGKEQPMDEELKEAFQNAYLELGGLGERVLGFCHLVMPGDKYPKGFAFDTDDINFQTDNLCFVGLMSMIDPPRAAVPDAVGKCRSAGIEVIMVTGDHPITAKAIAKGVGIISEGNETVEDIAARLNIPVSQVNPRDAKACVIHGTDLKDLSQDQMDEVLKNHTEIVFARTSPQQKLIIVEGCQRQGAIVAVTGDGVNDSPALKKADIGVAMGISGSDVSKQAADMILLDDNFASIVTGVEEGRLI
>12044396
NCLVKNLEAVETLGSTSTICSDKTGTLTQNRMTVAHMWFDNTIIEADTSEDQSGCQYDKTSDGWKALSRIAALCNRAEFKTGQEDVPILKREVNGDASEAALLKCVELAIGDVRGWRSRNKKVCEIPFNSTNKYQVSIHETQDKNDLRYLLVMKGAPERILERCSTIFMNGEEKPLDEEMKESFNNAYLELGGLGERVLGFCDYVLPSDKYPLGYPFDADAVNFPVHGLRFVGLMSMIDPPRAAVPDAVAKCRSAGIKVIMVTGDHPITAKAIAKSVGIISEGNETVEDIAQRLNIPIKEVDPREAKAAVVHGSELRDMTSEQLDDVLIHHTEIVFARTSPQQKLIIVEGCQRMGAIVAVTGDGVNDSPALKKADIGVAMGIAGSDVSKQAADMILLDDNFASIVTGVEEGRLI
>12643614
NAIVRSLPSVETLGCTSVICSDKTGTLTTNQMSVCRMFILDKVEGDTCSLNEFSITGSTYAPIGEVQKDDKPVKCHQYDGLVELATICALCNDSALDYNEAKGVYEKVGEATETALTCLVEKMNVFDTELKGLSKIERANACNSVIKQLMKKEFTLEFSRDRKSMSVYCTPNKPSRTSMSKMFVKGAPEGVIDRCTHIRVGSTKVPMTPGVKQKIMSVIREWGSGSDTLRCLALATHDNPLKREEMHLEDSANFIKYETNLTFVGCVGMLDPPRIEVASSVKLCRQAGIRVIMITGDNKGTAVAICRRIGIFGQDEDVTSKAFTGREFDELSPSAQRDACLNARCFARVEPSHKSKIVEFLQSFDEITAMTGDGVNDAPALKKSEIGIAMGSGTAVAKTASEMVLADDNFSTIVAAVEEGRAI
>12643673
NAIVRSLPSVETLGCTSVICSDKTGTLTTNQMCVTKMFIVKSVDGDHVDLNAFDISGSKYTPEGEVSHGGSKTNCSAYDGLVELATICALCNDSSLDYNESKKIYEKVGEATETALCCLVEKMNVFNSNVKNLSRIERANACCTVIKQLMKKNFTLEFSRDRKSMSVYCTPAKGDGGAKMFVKGAPEGVIDRCAYVRVGTTRVPLTSAIKEKIMAVIRDWGTGRDTLRCLALATRDTPLKVEEMNLEDSTKFADYETDMTFVGCVGMLDPPRKEVTGSIELCRDAGIRVIMITGDNKGTAIAICRRIGIFKEDEDVSNKAYTGREFDDLPSQDQAEAVRRACCFARVEPSHKSKIVEFLQGNDDITAMTGDGVNDAPALKKAEIGIAMGSGTAVAKSASEMVLADDNFSSIVAAVEEGRAI
>12963455
NNLVRHLDACETMGNATAICSDKTGTLTMNRMTVVQAFLNDKHYRKIPDAESLPENLLNLLITGISVNCAYTSKILPPEKEGGLPRHVGNKTECALLGFLLDLKRDYQDVRNEIPEETLFKVYTFNSSRKSMSTVLKNNDGSYRMFSKGASEILLKKCFKILCADGEAKIFRPRDRDDMAKRVIEPMASEGLRTICMAYRDFPAEEHEPDWENENDILTGLTCIAVVGIEDPVRPEVPEAIRKCQRAGITVRMVTGDNINTARAIATKCGILHPGEDFLCVEGKEFNRRIRNEKGEIEQERIDKIWPKLRVLARSSPTDKHTLVKGIIDSTICEQRQVVAVTGDGTNDGPALKKADVGFAMGIAGTDVAKEASDIILTDDNFSSIVKAVMWGRNV
>12963457
NNLVRHLDACETMGNATAICSDKTGTLTTNRMTVVQAYVGDVHYKEIPDPGSISAKTLDVLVNAIAINSAYTSKVLPAEKEGGLKRQVGNKTECGLLGFVLDLKRDYQAVRANIPEEKLYKVYTFNSARKSMSTVVKLEDGSYRMYSKGASEIILKKCSQIQGGDGETRLFRPRDRDEMVKKVIEPMACDGLRTICIAYRDFSQSPEPDWDNENDILADLTCVAVVGIEDPVRPEVPEAIKKCQRAGITVRMVTGDNINTARAIAIKCGIIHPGEDFICIEGKEFNRRIRNEKGEIEQERIDKLWPKLRVLARSSPTDKHTLVKGIIDSTQVEQRQVVAVTGDGTNDGPALKKADVGFAMGIAGTDVAKEASDIILTDDNFSSIVKAVMWGRNV
>13506888
NVIVRKLDSLEALGGINDICSDKTGTLTMGKMIARKVWIPSTGTYAVTNSNEPFNPTVGDLSFADSSPKFIKETDEETDFASKLPEPTPKLFEKWLETATLANIATVDQVKGENGTPEWEANGDATEIAINVFTTRLGLSRKQMVEGNLKHIAEFPFDSSIKRMSVIYQNNQNSSFIYTKGAVERVLDCCSYWYGMDGKEDMLPLTEADKSIIELNMNALSSEGLRVLAFAQRSINIEKEDISKRESVESNLIFLGLIGIYDPPRPESAPSVKLCHKAGINVHMLTGDHHGTARAIAQEVGILPSNLYHYTEEVVKSMVMTANDFDALSNDEIDNLPVLPLVIARCAPQTKVRMIEALHRRGKFVAMTGDGVNDSPSLKKADVGIAMGLNGSDVAKDASDIVLTDDNFASILNAIEEGRRM
>14029252
NVIVRKLDSLEALGGINDICSDKTGTLTQGKMIAKRVWIPNVGTYSVDNLNEPYNPTVGDMSFTKYSPRYAKDADEEINFLPYLPDQPKNFENWLYTATLANIATINQAQDEDSGELVWKAHGDATEIAIQVFTTRLDYARVSLQGNYEHISEYPFDSTIKRMSAVYKSKENGETRVYTKGAVERILGICTHWLGHSDNYEEDYDANYDNSKPIEMTDDDRALIEDNMNALSSQGLRVLAFATRNATDSKDDLSDREQVEKDLTFQGLIGIYDPPRIETADSVKKCHKAGINVHMLTGDHPGTAKAIAQEVGILPHNLYHYSDEVVKSMCMTATQFDGLTDEEIDNLPVLPLVIARCAPQTKVRMIDALHRRKKFVAMTGDGVNDSPSLKKADVGIAMGLNGSDVAKDASDIVLTDDNFASILNAIEEGRRM
>14132780
GVLIKGAKVLEKITGVNIILFDKTGTLTTGEMSLVNFQPIMSKSSITISDWWKLVGSVECHSEHPIGRALTKSAKTNLNLNFDDDHFDTTVNDINVLIGLGIQANVTLANNPQTQFNVYVGNDKLIESKFPNLLNNIDEKLLHSANTVSHVIIDGEYSGYIELTDALKSGSWEVVNYLKTQGYIVGMVTGDNRGAALKIAQEVGIPFDNVFYEVSPIHKDNVITDLHNRLGGNQSSSVNVAFIGDGINDAPALAKADIGMAISSGTDIAIESADIVLIGGRSNQTDLHGVVNALQISTAT
>14285346
NNLVRHLDACETMGNATAICSDKTGTLTMNRMTVVQAYIGGTHYRQIPKPDDLPPNVLDLIVNSICINSAYTSKILPPEKEGGLPRQVGNKTECGLLGFVTDLKQDYQAVRSEMPEEKLFKVYTFNSVRKSMSTVIRKPEGGFRVFSKGASEIMLRKCDRILNKEGGIVPFKTKDRDNMVRNVIEPMASEGLRTIGIAYRDFDGEEPSWENENEIFTGLVCIAVVGIEDPVRPEVPDAINKCKRAGITVRMVTGDNVNTARAIATKCGILTPGDDFLCLEGKEFNRLIRNEKGEVEQEKLDKVWPRLRVLARSSPTDKHTLVKGIIDSNIGEQRQVVAVTGDGTNDGPALKKADVGFAMGIAGTDVAKEASDIILTDDNFTSIVKAVMWGRNV
>14285347
NNLVRHLDACETMGNATAICSDKTGTLTTNRMTVVQSYLGDTHYKEIPAPSALTPKILDLLVHAISINSAYTTKILPPEKEGALPRQVGNKTECALLGFILDLKRDFQPVREQIPEDQLYKVYTFNSVRKSMSTVIRMPDGGFRLFSKGASEILLKKCTNILNSNGELRGFRPRDRDDMVKKIIEPMACDGLRTICIAYRDFSAIQEPDWDNENEVVGDLTCIAVVGIEDPVRPEVPEAIRKCQRAGITVRMVTGDNINTARAIAAKCGIIQPGEDFLCLEGKEFNRRIRNEKGEIEQERLDKVWPKLRVLARSSPTDKHTLVKGIIDSTTGEQRQVVAVTGDGTNDGPALKKADVGFAMGIAGTDVAKEASDIILTDDNFTSIVKAVMWGRNV
>14285348
NNLVRHLDACETMGNATAICSDKTGTLTTNRMTAVQLYVGDVRYKEIPDPGVLPPKSLDLLVNAISINSAYTTKILPPDKEGGLPKQVGNKTECGLLGLVLELKRDYQPIRNQIPEEKLYKVYTFNSVRKSMSTVIKLPDGSFRMYSKGASEIVLKKCSHILNEVGEPRVFRPRDKDEMVKKVIEPMACDGLRTICVAYRDFSSNPEPNWDDENNILNDLTAICVVGIEDPVRPEVPNAIQKCQRAGITVRMVTGANINTARAIAIKCGIIHPGEDFLCIDGKEFNRRIRNEKGEVEQERIDKVWPKLRVLARSSPTDKHTLVKGIIDSTMADQRQVVAVTGDGTNDGPALKKADVGFAMGIAGTDVAKEASDIILTDDNFSSIVKAVMWGRNV
>14286104
NNLVRHLDACETMGNATAICSDKTGTLTMNRMTVVQAYINEKHYKKVPEPEAIPPNILSYLVTGISVNCAYTSKILPPEKEGGLPRHVGNKTECALLGLLLDLKRDYQDVRNEIPEEALYKVYTFNSVRKSMSTVLKNSDGSYRIFSKGASEIILKKCFKILSANGEAKVFRPRDRDDIVKTVIEPMASEGLRTICLAFRDFPAGEPEPEWDNENDIVTGLTCIAVVGIEDPVRPEVPDAIKKCQRAGITVRMVTGDNINTARAIATKCGILHPGEDFLCLEGKDFNRRIRNEKGEIEQERIDKIWPKLRVLARSSPTDKHTLVKGIIDSTVSDQRQVVAVTGDGTNDGPALKKADVGFAMGIAGTDVAKEASDIILTDDNFTSIVKAVMWGRNV
>14286105
NNLVRHLDACETMGNATAICSDKTGTLTMNRMTVVQAYIGGIHYRQIPSPDVFLPKVLDLIVNGISINSAYTSKILPPEKEGGLPRQVGNKTECALLGFVTDLKQDYQAVRNEVPEEKLYKVYTFNSVRKSMSTVIRNPNGGFRMYSKGASEIILRKCNRILDRKGEAVPFKNKDRDDMVRTVIEPMACDGLRTICIAYRDFDDTEPSWDNENEILTELTCIAVVGIEDPVRPEVPDAIAKCKQAGITVRMVTGDNINTARAIATKCGILTPGDDFLCLEGKEFNRLIRNEKGEVEQEKLDKIWPKLRVLARSSPTDKHTLVKGIIDSTVGEHRQVVAVTGDGTNDGPALKKADVGFAMGIAGTDVAKEASDIILTDDNFTSIVKAVMWGRNV
>14286115
NNLVRHLDACETMGNATAICSDKTGTLTTNRMTVVQAYVGDVHYKEIPDPSSINTKTMELLINAIAINSAYTTKILPPEKEGALPRQVGNKTECGLLGFVLDLKQDYEPVRSQMPEEKLYKVYTFNSVRKSMSTVIKLPDESFRMYSKGASEIVLKKCCKILNGAGEPRVFRPRDRDEMVKKVIEPMACDGLRTICVAYRDFPSSPEPDWDNENDILNELTCICVVGIEDPVRPEVPEAIRKCQRAGITVRMVTGDNINTARAIAIKCGIIHPGEDFLCLEGKEFNRRIRNEKGEIEQERIDKIWPKLRVLARSSPTDKHTLVKGIIDSTHTEQRQVVAVTGDGTNDGPALKKADVGFAMGIAGTDVAKEASDIILTDDNFSSIVKAVMWGRNV
>15375064
KAIVQKLTAIESLAGVDILCSDKTGTLTANQLSIREPYVNEGVDVNWMMAVAAIASNHNVKNLDPIDKVTILTLRRYPKAREILSRNWVTEKYTPFDPVSKRITTVCTCDGVRYVCAKGAPKAILNMSQCSEEEAAKFREKAAEFARRGFRSLGVAVQKEGEPWQLLGMYPMFDPPREDTAHTIAEAQHLGLSVKMLTGDALAIAKETCKMLALSTKVYDSERLIHGGLAGSAQHDLVEKADGFAEVFPEHKYQVVEMLQQRGHLTAMTGDGVNDAPSLKKADCGIAVEGSTEAAQAAADIVFLAPGLSTIVDAIKLARQI
>16197630
NCLVKNLEAVETLGSTSTICSDKTGTLTQNRMTVAHMWFDNQIHEADTTEDQSGCDFDKSSPTWFSLSRVGGLCNRAVFKAGQEEIPIRTRDTAGDASESALLKCVEILSGNVETLRENNRKVAEIPFNSTNKYQLSIHELEDSPTGHLLVMKGAPERILDRCSTIMINGEEFPIDDDWMDAFQGAYMELGGLGERVLGFCHLFLSPSQFPRGFEFDCDDVNFPVNQLCFLGLISMIDPPRAAVPDAVGKCRSAGIKVIMVTGDHPITAKAIAKGVGIISEGNETVEDIAERLNIPLSQVNPREAKACVVHGSDLKDMSSEYLDDILRNHTEIVFARTSPQQKLIIVEGCQRQGAIVAVTGDGVNDSPALKKADIGVAMGITGSDVSKQAADMILLDDNFASIVTGVEEGRLI
>17556548
GILIKGGEPLESVHKVTTIVFDKTGTITEGRPRVVQIASFVNPSTMSLKLITFLSGATEALSEHPIGNAVAAFAKQLLNEPTWPNTSRFHVSAGHGVTCRIDSIRQSFSSLALSGSTCEIPRLPDGQTITIPGTEVNLLQVSSKEVSQPNPDTANIVIGTERMMERHGIPVSEVVKMTLSEEQRKGHISVICAINAEVVAVISIADQVKKEASLAIYTLREMGLRVVLLTGDNSKTAESTAKQVGIDEVFAEVLPNQKQQKIKQLKGYKNKVAMVGDGVNDSPALAEANVGIAIAAGSDVAIESAGIVLVRNDLVDVVGAIKLSKMT
>18202616
NCLVKNLEAVETLGSTSTICSDKTGTLTQNRMTVAHMWFDNQIHEADTTENQSGASFDKSSPTWTALSRVAGLCNRAVFQAGQENTPILKRDVAGDASESALLKCIELCCGSVRDMREKNHKVAEIPFNSTNKYQLSVHKNANPSESRYILVMKGAPERILDRCTSIILQGKEQPLDEELKDAFQNAYLELGGLGERVLGFCHLALPDDQFPDGFQFDTEEVNFPTENLCFVGLISMIDPPRAAVPDAVGKCRSAGIKVIMVTGDHPITAKAIAKGVGIISEGNETVEDIAARLNIPVNQVNPRDAKACVIHGTDLKDMTEEQIDDILRHHTEIVFARTSPQQKLIIVEGCQRQGAIVAVTGDGVNDSPALKKADIGIAMGIAGSDVSKQAADMILLDDNFASIVTGVEEGRLI
>18203648
NAIVRSLPSVETLGCTSVICSDKTGTLTTNQMSVCRMFIMEKVEGTQCSLHEFSITGSTYAPEGQILKDEKPVRCGQYDGLVELATICALCNDSSLDYNESKKVYEKVGEATETALTCLVEKMNVFDTDTSKLSKVERANACNSVIKHLMRKECTLEFSRDRKSMSVYCTPTGPGHNSAGSKMFVKGAPESVIERCTHVRVGTAKVPLTPPVREKILSQIRDWGMGTDTLRCLALATHDAPVQRETMQLHDSTTFTHYETNLTFVGCVGMLDPPRKEVTSSIEMCRKAGIRVIMITGDNKGTAVAICRRIGIFTESEDVAGKAYTGREFDELSPEAQRQACREARCFARVEPAHKSRIVEYLQSFNEITAMTGDGVNDAPALKKAEIGIAMGSGTAVAKSAAEMVLSDDNFSTIVSAVEEGRAI
>18858297
NCLVKNLEAVETLGSTTTICSDKTGTLTQNRMTVAHMWFDSQIHEADTTENQSGTSFDRSSPTWAALARVAGLCNRAVFRAEQSHLPVLNRETAGDASESALLKCIELCCGSVIEMREKYRKICEIPFNSTNKYQLSVHKNPSSSGTKHLLVMKGAPERILDRCSTILINGKEQPMDDENKDSFQSAYVELGGLGERVLGFCQYNLPDDQFPEGFAFDPEDVNFPTENLCFLGLMSMIDPPRAAVPDAVAKCRSAGIKVIMVTGDHPITAKAIAKGVGIISEGNETVEDIAARMNIPVGEVNPREAKACVVHGGELKNMNDSDLDEILRYHTEIVFARTSPQQKLIIVEGCQRQGAIVAVTGDGVNDSPALKKADIGVAMGISGSDVSKQAADMILLDDNFASIVTGVEEGRLI
>18858299
NCLVKNLEAVETLGSTTTICSDKTGTLTQNRMTVAHMWFDNHIHIADTTENQTGASFDRSSATWSALARVAGLCNRAVFQSNQSHIPVLKRDTAGDASESALLKCIELSCGSVAEMRENYTKLAEIPFNSTNKYQVSIHKNPNSSEPKHLLVMKGAPERILERCSTIFIQGKEQPMDDEMKDAFQNAYLELGGLGERVLGFCHFCLPDDQFPEGFAFDTEEMNFPTENLCFVGLMSMIDPPRAAVPDAVAKCRSAGIKVIMVTGDHPITAKAIAKGVGIISEGNETVDDIAARLKIHIDEVNPRDAKACVIHGGELKNMTDEQLDDVLQHHTEIVFARTSPQQKLIIVEGCQRQGAIVAVTGDGVNDSPALKKADIGVAMGIAGSDVSKQAADMILLDDNFASIVTGVEEGRLI
>18858301
NCLVKNLEAVETLGSTSTICSDKTGTLTQNRMTVAHMWFDSQIHEADTTENQSGTTFDRSSPTWSALARVAGLCNRAVFLADQRNVPILKRDTAGDASESALLKCIELCCGSVNEMREKYTKIAEIPFNSTNKYQLSIHKNPNSSEPKHLLVMKGAPERILDRCSTILIQGKQQPLDEEMKDAFQNAYVELGGLGERVLGFCHFCLPDDQFPEGFAFDTEEVNFPTENLCFVGLMSMIDPPRAAVPDAVGKCRSAGIKVIMVTGDHPITAKAIAKGVGIISEGNETVEDIAARLNIPVGEVNPRDAKACVVHGGELKSMSEEELDDILKHHTEIVFARTSPQQKLIIVEGCQRQGAIVAVTGDGVNDSPALKKADIGVAMGIAGSDVSKQAADMILLDDNFASIVTGVEEGRLI
>19263746
NCLVKNLEAVETLGSTSTICSDKTGTLTQNRMTVAHMWFDNQIHEADTTENQSGVSFDKTSATWFALSRIAGLCNRAVFQANQENLPILKRAVAGDASESALLKCIEVCCGSVMEMREKYSKIVEIPFNSTNKYQLSIHKNPNASEPKHLLVMKGAPERILDRCSSILLHGKEQPLDEELKDAFQNAYLELGGLGERVLGFCHLLLPDEQFPEGFQFDTDDVNFPVDNLCFVGLISMIDPPRAAVPDAVGKCRSAGIKVIMVTGDHPITAKAIAKGVGIISEGNETVEDIAARLNIPVNQVNPRDAKACVVHGSDLKDMTSEELDDILRYHTEIVFARTSPQQKLIIVEGCQRQGAIVAVTGDGVNDSPALKKADIGVAMGIVGSDVSKQAADMILLDDNFASIVTGVEEGRLI
>20073360
NCLVKNLEAVETLGSTSTICSDKTGTLTQNRMTVAHMWFDNQIHEADTTEDQSGTSFDKSSHTWVALSHIAGLCNRAVFKGGQDNIPVLKRDVAGDASESALLKCIELSSGSVKLMRERNKKVAEIPFNSTNKYQLSIHETEDPNDNRYLLVMKGAPERILDRCATILLQGKEQPLDEEMKEAFQNAYLELGGLGERVLGFCHYYLPEEQFPKGFAFDCDDVNFTTDNLCFVGLMSMIDPPRAAVPDAVGKCRSAGIKVIMVTGDHPITAKAIAKGVGIISEGNETVEDIAARLNIPVSQVNPRDAKACVIHGTDLKDFTSEQIDEILQNHTEIVFARTSPQQKLIIVEGCQRQGAIVAVTGDGVNDSPALKKADIGVAMGIAGSDVSKQAADMILLDDNFASIVTGVEEGRLI
>20137385
NCLVKNLEAVETLGSTSIICSDKTGTLTQNRMTVAHLWFDDHIHIADTSEDQSHHSFEQTPETWNALCKIVSLCNRAEFKAGQDDVPIMKKVAVGDASETALLKFSEVITGNVMNIRSQNRKVCEIPFNSTNKFQLSIHETDDPQDQRLLLVMKGAPERILEKCSTIMIGGKELPLDESMKDSFQTAYMELGGLGERVLGFCHLYLPEEEYPSSYAFDIESMNFPTSNLCFVGLLSMIDPPRSTVPDAVTKCRSAGIKVIMVTGDHPITAKAIARSVGIISAGSETVDDIAKRLNIPVEQVNKREAKAAVVNGGELKDMSSEELDDILTNHAEIVFARTSPQQKLIIVEGCQRQNYVVAVTGDGVNDSPALKKADIGIAMGIAGSDAAKNAADMILLDDNFASIVTGVEEGRLI
>20137568
NCLVKNLEAVETLGSTSIICSDKTGTLTQNRMTVAHLWFDNQIFVADTSEDNLNQGFDQSSGTWTSLSKIIALCNRAEFKPGEESVPIMKRVVVGDASETALLKFSEVILGDVMEIRKRNHKVVEIPFNSTNKFQLSIHQTEDPNDKRFLLVMKGAPERILEKCSTIMINGKEQPLDKSMAQAFHTAYMELGGLGERVLGFCHFYLPADEFPETYSFDSESMNFPTSNLCFVGLLSMIDPPRSTVPDAVTKCRSAGIKVIMVTGDHPITAKAIAKSVGIISANSETVEDIAKRCNIAVEQVNKRDAKAAVVTGMELKDMSPEQLDELLANYPEIVFARTSPQQKLIIVEGCQRQDAVVAVTGDGVNDSPALKKADIGVAMGITGSDAAKNAADMILLDDNFSSIVTGVEEGRLI
>20501857
NCLVKNLEAVETLGSTSTICSDKTGTLTQNRMTVAHMWFDNQIHIADTTENQTGASFDRSSATWSALARVAGLCNRAVFQSNQSHLPVLRRETAGDASESALLKCIELCCGSVTGMRENYPKVAEIPFNSISKYQLSIHENPNSSEPKHLLVMKGAPERILDRCSTILIEGKEHPLDDEMKEDFQNAYVQLGGLGERVLGFCHFCLPDDQFPEGFAFDTEEMNFPTENLCFVGLMSMIDPPRAAVPDAVAKCRSAGIKVIMVTGDHPITAKAIAKGVGIISEGNETVDDIAARLKIHIDEVNPRDAKACVIHGGELKNMTDEQLDDVLQHHTEIVFARTSPQQKLIIVEGCQRQGAIVAVTGDGVNDSPALKKADIGVAMGIAGSDVSKQAADMILLDDNFASIVTGVEEGRLI
>20521652
NCLVKNLEAVETLGSTSTICSDKTGTLTQNRMTVAHMWFDNQIHEADTTEDQSGATFDKRSPTWTALSRIAGLCNRAVFKAGQENISVSKRDTAGDASESALLKCIELSCGSVRKMRDRNPKVAEIPFNSTNKYQLSIHEREDSPQSHVLVMKGAPERILDRCSTILVQGKEIPLDKEMQDAFQNAYMELGGLGERVLGFCQLNLPSGKFPRGFKFDTDELNFPTEKLCFVGLMSMIDPPRAAVPDAVGKCRSAGIKVIMVTGDHPITAKAIAKGVGIISEGNETVEDIAARLNIPMSQVNPREAKACVVHGSDLKDMTSEQLDEILKNHTEIVFARTSPQQKLIIVEGCQRQGAIVAVTGDGVNDSPALKKADIGIAMGISGSDVSKQAADMILLDDNFASIVTGVEEGRLI
>20877656
NCLVKNLEAVETLGSTSIICSDKTGTLTQNRMTVAHLWFDNQIFVADTSENQTKQAFDQSSGTWASLSKIITLCNRAEFRPGQESVPIMKRVVVGDASETALLKFSEVILGDVMDIRKRNHKVAEIPFNSTNKFQLSIHETEDPNDKRFLMVMKGAPERILEKCSTIMINGQEQPLDKSSADAFHTAYMELGGLGERVLGFCHLYLPADKFPQSYTFDVDSINFPTSNLCFVGLLSMIDPPRSTVPDAVSKCRSAGIKVIMVTGDHPITAKAIAKSVGIISANNETVEDIAKRRNIAVEQVNKSTGQQLWKPLAQLRKKAKAAVVTGMELKDMTPEQLDELLINYQEIVFARTSPQQKLIIVEGCQRQDAVVAVTGDGVNDSPALKKADIGIAMGIAGSDAAKNAADMVLLDDNFASIVTGVEEGRLI
>21618764
NCLVKNLEAVETLGSTSIICSDKTGTLTQNRMTVAHLWFDNQIFVADTSEDHSNQVFDQSSRTWASLSKIITLCNRAEFKPGQENVPIMKKAVIGDASETALLKFSEVILGDVMEIRKRNRKVAEIPFNSTNKFQLSIHEMDDPHGKRFLMVMKGAPERILEKCSTIMINGEEHPLDKSTAKTFHTAYMELGGLGERVLGFCHLYLPADEFPETYSFDIDAMNFPTSNLCFVGLLSMIDPPRSTVPDAVTKCRSAGIKVIMVTGDHPITAKAIAKSVGIISANSETVEDIAHRLNIAVEQVNKRDAKAAVVTGMELKDMSSEQLDEILANYQEIVFARTSPQQKLIIVEGCQRQDAVVAVTGDGVNDSPALKKADIGIAMGIAGSDAAKNAADMVLLDDNFASIVTGVEEGRLI
>22003413
GILIKDAEALERAHEVSSVVFDKTGTLTSGTPRIAHFSAVDGDENNLLTLAGALQRGSEHPLAKAVLDAAAERGLNVPDVSDSQALTGRGIAGTLDGRRLALGNRRMLDESALSTGELSASAEAWEREGRTLSWLIEQSPQPKVLGLFAFGDTLKPGALQAVQQLAARDIQSHLLTGDNSGSARVVAEALGIQNVHAEVLPADKAATVAELKKTSVVAMVGDGINDAPALAAADIGIAMGGGTDVAMHAAGITLMRGDPRLVPAALEISRKT
>23428513
NCLVKNLEAVETLGSTSTICSDKTGTLTQNRMTVAHMWFDNQIHEADTTEDQSGSGFDKSSGTWASLSRVAGLCNRAVFKSGQDELPILMRDTAGDASESALLKCIELCCGNVREMRARNRKVVEIPFNSTNKYQLSIHEVEDNPSGHLLVMKGAPERILDRCSTILIHGQEQPLDESWRDAFQNAYMELGGLGERVLGFCHLNLSSSQFPRGFTFDGEVPNFPTEQLCFLGLISMIDPPRAAVPDAVGKCRSAGIKVIMVTGDHPITAKAIAKGVGIISEGNETVEDIAERLNIPLSQVNPRDAKACVVHGSDLKDMSCEYLDDLLRNHTEIVFARTSPQQKLIIVEGCQRQGAIVAVTGDGVNDSPALKKADIGVAMGIAGSDVSKQAADMILLDDNFASIVTGVEEGRLI
>23478773
NANVRKLPAVETLGCCSVICSDKTGTLTEGKMTAINIVTFCKNSKLHDKNELTKTYDFYPTKGFDPSGGIFDSLELTSEIKKKIVLAKNKNISYDSILKNYGNPENKNLNVYKTRSLMLAAYLNSYDTTLSKNLKTGKWEIQGNMSEGPIVVAAAKAGYNIFNDSENDSENYLKKFKRLEDLEITFNSSRKMKVIFYKLIENNKFENINLKNHQKNVTYTHIAFIKGAPDKLIDISTNLLKETQEEIQVSWDKQINENEKLILTNKNIELSQKALRVLAVCIKPLTDKQIEQLRTYEDADERLQFIKTDEQGGFIPLGYIASFDPPRSGVKEAIQTCRNAQVKVIMITGDQKTTAIAIGKLIGLINNKKSEDEIRDNEQHGVDNNGSSSSNGDMIQAIECSELHINKNPNEPILPDDELDKFVDNILIYSRAQPEDKITIVQSLKRKGYLVAMTGDGVNDAPALKAADIGVAMGINGTEVAKGASEMILIDDNFCTVVSAIDVGRTI
>24648576
NCLVKNLEAVETLGSTSTICSDKTGTLTQNRMTVAHMWFDNQIIEADTTEDQSGVQYDRTSPGFKALSRIATLCNRAEFKGGQDGVPILKKEVSGDASEAALLKCMELALGDVMNIRKRNKKIAEVPFNSTNKYQVSIHETEDTNDPRYLLVMKGAPERILERCSTIFINGKEKVLDEEMKEAFNNAYMELGGLGERVLGFCDFMLPSDKYPNGFKFNTDDINFPIDNLRFVGLMSMIDPPRAAVPDAVAKCRSAGIKVIMVTGDHPITAKAIAKSVGIISEGNETVEDIAQRLNIPVSEVNPREAKAAVVHGAELRDVSSDQLDEILRYHTEIVFARTSPQQKLIIVEGCQRMGAIVAVTGDGVNDSPALKKADIGVAMGIAGSDVSKQAADMILLDDNFASIVTGVEEGRLI
>27461071
NNQVRRLCACETMGNATQICSDKTGTLTQNRMTVVQGYIGMRRFRVSNPGDPSSTVNLEGVSSDAQSLLMLGLALNSSSEKELLPGNVGAESDLLSRWTWRTDKGNKTDQAILDFVDRVLISVPGSCNDKELPHQKLRMTNCSRGFAIFPFTSERKFMTAVVAGADGVVMQYVKGGSDRVLGMCNRYLSSEGREEPLTEEVTEMITEQIRSIAGDANRTIGVAYGRIGTDGAVPEEEPEGPFVWLALLGIQDPLRPEVVDAVRMCQRAGVTVRMCTGDNLDTAVAISRQCGIYNRLRGDLALTGKDFRNLVYDTYGDEANMEKFWPVLDRMMVMGRSQPLDKQLLVLMLMLRGEVVAVKGDGTNDAPALRLANVGFVMRSGHGYSGEVRCIVLLDDNFRSVQRAVVWGRTV
>27886529
NAIVRSLPSVETLGCTSVICSDKTGTLTTNQMSVCKMFIIDKVDGDICLLNEFSITGSTYAPEGEVLKNDKPVRPGQYDGLVELATICALCNDSSLDFNEAKGVYEKVGEATETALTTLVEKMNVFNTDVRSLSKVERANACNSVIRQLMKKEFTLEFSRDRKSMSVYCSPAKSSRAAVGNKMFVKGAPEGVIDRCNYVRVGTTRVPLTGPVKEKIMAVIKEWGTGRDTLRCLALATRDTPPKREEMVLDDSARFLEYETDLTFVGVVGMLDPPRKEVTGSIQLCRDAGIRVIMITGDNKGTAIAICRRIGIFGENEEVADRAYTGREFDDLPLAEQREACRRACCFARVEPSHKSKIVEYLQSYDEITAMTGDGVNDAPALKKAEIGIAMGSGTAVAKTASEMVLADDNFSTIVAAVEEGRAI
>27924347
NCLVKNLEAVETLGSTSVICSDKTGTLTQNRMTVAHLWFDNHIHSADTSEEQTYHSFEQTSETWTALIKIVSLCNRAEFKAGQGDVPIMKKVVVGDASETALLKFSEVITGNIMEVRNRNKKVTEIPFNSTNKFQLSIHKTDDPQDKRFLLVMKGAPERILDQCSTIMIGGKEQPLDENMKESFQTAYMELGGLGERVLGFCHLYLPEDEYPDSYPFDTESMNFPTSNLCFVGLMSMIDPPRSTVPDAVSKCRSAGIKVIMVTGDHPITAKAIAKSVGIISAGSETVEDIAKRLNIPVEQVNKREAKAAVVNGGELKDMSSEDLHDILYHHSEIVFARTSPQQKLIIVEGCQKQNAVVAVTGDGVNDSPALKKADIGIAMGIAGSDAAKNAADMILLDDNFASIVTGVEEGRLI
>28277239
NAIVRSLPSVETLGCTSVICSDKTGTLTTNQMSVCRMFVLDKVDGDICSLNEFSITGSTYAPEGEVLKNDKTVKAGQYDGLVELATICALCNDSSLDFNESKGVFEKVGEATETALTTLVEKMNVFNTDVRSLSKVERANACNSVIKQLMKKEFTMEFSRDRKSMSVYCTPAKASRAAVGNKMFVKGAPEGVIDRCNYVRVGTTRVPLTSAIKDTILTVIKEWGTGRDTLRCLALATRDTPPKREDMVLEDSTKFVDYETDLTFVGCVGMLDPPRKEVMGSIKLCREAGIRVIMITGDNKGTAIAICRRIGIFGENDDVSRLAFTGREFDDLPPAEQREACKRASCFARVEPSHKSKIVEFLQSFDEITAMTGDGVNDAPALKKAEIGIAMGSGTAVAKTASEMVLADDNFSTIVAAVEEGRAI
>28277456
NCLVKNLEAVETLGSTSTICSDKTGTLTQNRMTVAHMWFDNQIHEADTTENQSGTSFDRSSATWAALARVAGLCNRAVFLAEQENIPILKRDVAGDASESALLKCIELCCGSVKEMREKYNKISEIPFNSTNKYQLSIHQNPNSNNTESKHLLVMKGAPERILDRCSSILIQGKEQPLDDEMKDAFQNAYLELGGLGERVLGFCHFNLPDEQFPEDFQFDTEEVNFPTENLCFIGLMSMIDPPRAAVPDAVGKCRSAGIKVIMVTGDHPITAKAIAKGVGIISEGNETVEDIAARLNIPINEVNPRGAKACVIHGGDLKDLSPEQLDDVLKHHTEIVFARTSPQQKLIIVEGCQRQGAIVAVTGDGVNDSPALKKADIGVAMGIAGSDVSKQAADMILLDDNFASIVTGVEEGRLI
>28277523
NAIVRSLPSVETLGCTSVICSDKTGTLTTNQMSVCRMFIIDKAEGENCSLTEFTISGSTYAPEGDVCLDNRIVKCSQYDGLVELATICALCNDSSLDFNESKGVYEKVGEATETALTCLVEKMNVFDTDVRNLSKIERANACNAVIKQLMKKEFTLEFSRDRKSMSVYCSPNKAKSSSSKMFVKGAPEGVIDRCAYVRVGGSKVPLTQGIKDKIMSVIREYGTGRDTLRCLALATRDNPLKKEEMVLSDTARFADYESDLTFVGCVGMLDPPRTEVAASIKLCRHAGIRVIMITGDNKGTAVAICRRIGIFSDDDDVHRMAFTGREFDDLSPHAQREAVTVARCFARVEPSHKSKIVEFLQGFDEITAMTGDGVNDAPALKKAEIGIAMGSGTAVAKTASEMVLADDNFSTIVAAVEEGRAI
>28373105
NAIVRSLPSVETLGCTSVICSDKTGTLTTNQMSVCRMFVVAEADAGSCLLHEFTISGTTYTPEGEVRQGDQPVRCGQFDGLVELATICALCNDSALDYNEAKGVYEKVGEATETALTCLVEKMNVFDTDLQALSRVERAGACNTVIKQLMRKEFTLEFSRDRKSMSVYCTPTRPHPTGQGSKMFVKGAPESVIERCSSVRVGSRTAPLTPTSREQILAKIRDWGSGSDTLRCLALATRDAPPRKEDMELDDCSKFVQYETDLTFVGCVGMLDPPRPEVAACITRCYQAGIRVVMITGDNKGTAVAICRRLGIFGDTEDVAGKAYTGREFDDLSPEQQRQACRTARCFARVEPAHKSRIVENLQSFNEITAMTGDGVNDAPALKKAEIGIAMGSGTAVAKSAAEMVLSDDNFASIVAAVEEGRAI
>50513993
NAIVRSLPSVETLGCTSVICSDKTGTLTTNQMSVCKMFIIDKVDGDFCSLNEFSITGSTYAPEGEVLKNDKPIRSGQFDGLVELATICALCNDSSLDFNETKGVYEKVGEATETALTTLVEKMNVFNTEVRNLSKVERANACNSVIRQLMKKEFTLEFSRDRKSMSVYCSPAKSSRAAVGNKMFVKGAPEGVIDRCNYVRVGTTRVPMTGPVKEKILSVIKEWGTGRDTLRCLALATRDTPPKREEMVLDDSSRFMEYETDLTFVGVVGMLDPPRKEVMGSIQLCRDAGIRVIMITGDNKGTAIAICRRIGIFGENEEVADRAYTGREFDDLPLAEQREACRRACCFARVEPSHKSKIVEYLQSYDEITAMTGDGVNDAPALKKAEIGIAMGSGTAVAKTASEMVLADDNFSTIVAAVEEGRAI
