# Supplementary material for: HMM-ModE: implementation, benchmarking and validation with HMMER3
Source: BMC Res Notes. 2014 Jul 30;7:483. doi: 10.1186/1756-0500-7-483 (PMC4236727; doi:10.1186/1756-0500-7-483)
Supplement: Additional file 7 — Modified Profile HMM database of the GPCRs generated using our method. It can be directly used to mine sequences using ‘hmmsearch’ with –cut_ga option from the HMMER package. [file 1756-0500-7-483-S7.zip]

Archive with 1 entries (1 files):
- gpcr_ModE_profiles_2012_05.hmm
