# Supplementary material for: HMM-ModE: implementation, benchmarking and validation with HMMER3
Source: BMC Res Notes. 2014 Jul 30;7:483. doi: 10.1186/1756-0500-7-483 (PMC4236727; doi:10.1186/1756-0500-7-483)
Supplement: Additional file 7 — Modified Profile HMM database of the GPCRs generated using our method. It can be directly used to mine sequences using ‘hmmsearch’ with –cut_ga option from the HMMER package. [file 1756-0500-7-483-S7.zip › gpcr_ModE_profiles_2012_05.hmm]

HMMER3/b [3.0 | March 2010]
NAME  Acetylcholine_muscarinic_1
LENG  625
ALPH  amino
RF    no
CS    no
MAP   yes
DATE  Thu Jun  6 08:31:07 2013
NSEQ  34
EFFN  1.033447
CKSUM 1231840343
GA    311.5   0.0
STATS LOCAL MSV      -12.7458  0.69704
STATS LOCAL VITERBI  -13.3002  0.69704
STATS LOCAL FORWARD   -5.8109  0.69704
HMM          A        C        D        E        F        G        H        I        K        L        M        N        P        Q        R        S        T        V        W        Y   
            m->m     m->i     m->d     i->m     i->i     d->m     d->d
  COMPO   2.48558  3.98334  3.13550  2.78505  3.31165  3.09203  3.84476  2.78569  2.66187  2.45105  3.60169  3.01701  3.35710  3.09840  2.95465  2.56517  2.67512  2.64568  4.26734  3.41520
          2.68618  4.42225  2.77519  2.73123  3.46354  2.40513  3.72494  3.29354  2.67741  2.69355  4.24690  2.90347  2.73739  3.18146  2.89801  2.37887  2.77519  2.98518  4.58477  3.61503
          0.05071  3.40264  4.12498  0.61958  0.77255  0.00000        *
      1   2.35577  4.00847  3.24866  2.89149  2.91294  3.12142  3.71791  2.93093  2.65567  3.04931  2.94308  3.19039  3.65359  3.11153  2.89002  2.62931  2.69363  2.41794  4.55338  3.22530    617 - -
          2.68618  4.42225  2.77519  2.73123  3.46354  2.40513  3.72494  3.29354  2.67741  2.69355  4.24690  2.90347  2.73739  3.18146  2.89801  2.37887  2.77519  2.98518  4.58477  3.61503
          0.04703  3.47617  4.19852  0.61958  0.77255  0.48576  0.95510
      2   2.62791  4.23618  3.45825  3.28976  3.01843  3.23657  3.89837  2.34174  3.03833  1.64774  3.31557  4.89064  3.80788  3.48354  3.10905  2.88631  2.98387  2.24976  4.65811  3.29955    618 - -
          2.68618  4.42225  2.77519  2.73123  3.46354  2.40513  3.72494  3.29354  2.67741  2.69355  4.24690  2.90347  2.73739  3.18146  2.89801  2.37887  2.77519  2.98518  4.58477  3.61503
          0.04703  3.47617  4.19852  0.61958  0.77255  0.48576  0.95510
      3   2.20480  4.00820  4.06331  4.46994  3.48567  2.83322  3.83912  2.62421  2.77946  2.46054  3.61805  3.32436  3.51872  3.43213  2.98670  2.40695  2.09344  2.38515  4.97140  3.71330    619 - -
          2.68618  4.42225  2.77519  2.73123  3.46354  2.40513  3.72494  3.29354  2.67741  2.69355  4.24690  2.90347  2.73739  3.18146  2.89801  2.37887  2.77519  2.98518  4.58477  3.61503
          0.04703  3.47617  4.19852  0.61958  0.77255  0.48576  0.95510
      4   2.51640  4.30156  2.80232  2.66127  2.95133  3.30584  4.66139  3.13444  2.50721  2.66776  3.74573  2.89497  3.55542  2.96698  2.63706  2.61818  2.84562  2.88820  4.40881  2.93830    620 - -
          2.68618  4.42225  2.77519  2.73123  3.46354  2.40513  3.72494  3.29354  2.67741  2.69355  4.24690  2.90347  2.73739  3.18146  2.89801  2.37887  2.77519  2.98518  4.58477  3.61503
          0.04703  3.47617  4.19852  0.61958  0.77255  0.48576  0.95510
      5   3.91837  4.30628  3.14755  2.88131  2.57949  3.23743  3.54041  2.77576  2.75123  2.36877  3.49023  3.20117  3.77301  3.17936  2.99155  2.82483  2.97188  2.68413  4.17849  2.09025    621 - -
          2.68618  4.42225  2.77519  2.73123  3.46354  2.40513  3.72494  3.29354  2.67741  2.69355  4.24690  2.90347  2.73739  3.18146  2.89801  2.37887  2.77519  2.98518  4.58477  3.61503
          0.04703  3.47617  4.19852  0.61958  0.77255  0.48576  0.95510
      6   2.53476  4.32865  2.65449  2.47044  5.00616  2.96962  3.57880  3.41509  2.36375  2.98605  4.55005  2.88405  3.57045  2.21693  2.62691  2.59697  2.83167  3.08928  4.81213  3.63614    622 - -
          2.68618  4.42225  2.77519  2.73123  3.46354  2.40513  3.72494  3.29354  2.67741  2.69355  4.24690  2.90347  2.73739  3.18146  2.89801  2.37887  2.77519  2.98518  4.58477  3.61503
          0.04703  3.47617  4.19852  0.61958  0.77255  0.48576  0.95510
      7   2.61063  4.21890  3.72703  3.30091  3.00115  3.21929  3.88109  2.32446  2.98729  1.63046  3.29829  3.38023  3.79060  3.51893  3.09177  2.86903  4.09740  2.23248  4.64083  3.28227    623 - -
          2.68618  4.42225  2.77519  2.73123  3.46354  2.40513  3.72494  3.29354  2.67741  2.69355  4.24690  2.90347  2.73739  3.18146  2.89801  2.37887  2.77519  2.98518  4.58477  3.61503
          0.04703  3.47617  4.19852  0.61958  0.77255  0.48576  0.95510
      8   2.22117  2.42658  3.53041  3.32807  3.36374  2.84955  5.82291  2.50152  3.31223  2.39664  3.55272  3.34065  3.52941  3.62155  3.37241  2.47961  2.85730  2.27278  4.81723  3.63357    624 - -
          2.68618  4.42225  2.77519  2.73123  3.46354  2.40513  3.72494  3.29354  2.67741  2.69355  4.24690  2.90347  2.73739  3.18146  2.89801  2.37887  2.77519  2.98518  4.58477  3.61503
          0.04703  3.47617  4.19852  0.61958  0.77255  0.48576  0.95510
      9   2.92678  4.42827  4.09486  3.58331  2.57355  3.96544  4.20366  2.22796  3.44797  1.59961  2.04184  3.87933  4.30387  3.70601  3.67901  3.30797  3.17855  2.25552  4.75196  3.41514    625 - -
          2.68618  4.42225  2.77519  2.73123  3.46354  2.40513  3.72494  3.29354  2.67741  2.69355  4.24690  2.90347  2.73739  3.18146  2.89801  2.37887  2.77519  2.98518  4.58477  3.61503
          0.03712  3.70791  4.43026  0.61958  0.77255  0.48576  0.95510
     10   2.76483  5.01709  2.36890  1.65488  4.27589  3.21726  3.62660  3.73053  2.39728  3.29255  4.19245  2.75028  3.77080  2.49305  2.78971  2.73380  3.03200  3.40250  5.48613  4.12014    626 - -
          2.68618  4.42225  2.77519  2.73123  3.46354  2.40513  3.72494  3.29354  2.67741  2.69355  4.24690  2.90347  2.73739  3.18146  2.89801  2.37887  2.77519  2.98518  4.58477  3.61503
          0.03712  3.70791  4.43026  0.61958  0.77255  0.48576  0.95510
     11   2.37052  4.36598  2.63988  2.53824  3.83904  2.98726  3.59180  3.24707  3.54198  2.89159  3.80407  3.04341  1.92045  3.19400  3.55832  2.45848  2.69957  2.91635  5.09978  3.83254    627 - -
          2.68618  4.42225  2.77519  2.73123  3.46354  2.40513  3.72494  3.29354  2.67741  2.69355  4.24690  2.90347  2.73739  3.18146  2.89801  2.37887  2.77519  2.98518  4.58477  3.61503
          0.03712  3.70791  4.43026  0.61958  0.77255  0.48576  0.95510
     12   2.38046  4.12646  3.29329  2.83355  3.79721  3.22295  3.73273  2.86189  2.54223  3.45933  3.86433  3.16406  3.73467  3.03845  2.45227  2.61259  2.76262  1.90544  4.85719  3.58266    628 - -
          2.68618  4.42225  2.77519  2.73123  3.46354  2.40513  3.72494  3.29354  2.67741  2.69355  4.24690  2.90347  2.73739  3.18146  2.89801  2.37887  2.77519  2.98518  4.58477  3.61503
          0.03712  3.70791  4.43026  0.61958  0.77255  0.48576  0.95510
     13   2.43411  4.17830  4.89528  3.49317  3.30337  3.28837  3.85410  2.52277  2.97784  2.22353  2.15138  3.68660  3.81623  3.50116  3.07690  2.39425  2.76065  2.35123  4.88355  3.59320    629 - -
          2.68618  4.42225  2.77519  2.73123  3.46354  2.40513  3.72494  3.29354  2.67741  2.69355  4.24690  2.90347  2.73739  3.18146  2.89801  2.37887  2.77519  2.98518  4.58477  3.61503
          0.03712  3.70791  4.43026  0.61958  0.77255  0.48576  0.95510
     14   2.13798  4.05158  3.82906  4.28152  3.80344  2.78499  3.89164  3.30715  3.00106  3.04364  3.99025  3.23795  3.51175  3.51713  3.12855  1.26138  2.74593  2.87977  5.19146  3.88771    630 - -
          2.68618  4.42225  2.77519  2.73123  3.46354  2.40513  3.72494  3.29354  2.67741  2.69355  4.24690  2.90347  2.73739  3.18146  2.89801  2.37887  2.77519  2.98518  4.58477  3.61503
          0.03712  3.70791  4.43026  0.61958  0.77255  0.48576  0.95510
     15   2.76590  4.50495  3.37069  2.96073  3.26027  3.57424  3.86873  2.65264  2.68987  1.61018  3.34810  3.35167  4.01797  2.77137  2.95680  2.96691  3.03064  2.57599  4.90050  3.56212    631 - -
          2.68618  4.42225  2.77519  2.73123  3.46354  2.40513  3.72494  3.29354  2.67741  2.69355  4.24690  2.90347  2.73739  3.18146  2.89801  2.37887  2.77519  2.98518  4.58477  3.61503
          0.03712  3.70791  4.43026  0.61958  0.77255  0.48576  0.95510
     16   1.51313  4.13663  4.37273  3.04896  3.89198  2.86723  3.81687  3.20853  2.85328  3.00007  3.90560  2.54591  3.55302  3.32265  3.05065  2.34029  2.71582  2.81803  5.26576  3.97520    632 - -
          2.68618  4.42225  2.77519  2.73123  3.46354  2.40513  3.72494  3.29354  2.67741  2.69355  4.24690  2.90347  2.73739  3.18146  2.89801  2.37887  2.77519  2.98518  4.58477  3.61503
          0.03712  3.70791  4.43026  0.61958  0.77255  0.48576  0.95510
     17   2.89093  4.45669  3.79254  3.32924  2.73273  3.81262  3.87131  2.45902  3.11853  1.47944  3.20928  3.62921  4.19132  3.48483  3.36150  3.17071  3.14018  2.41664  4.44664  2.58405    633 - -
          2.68618  4.42225  2.77519  2.73123  3.46354  2.40513  3.72494  3.29354  2.67741  2.69355  4.24690  2.90347  2.73739  3.18146  2.89801  2.37887  2.77519  2.98518  4.58477  3.61503
          0.03712  3.70791  4.43026  0.61958  0.77255  0.48576  0.95510
     18   1.44243  3.98152  3.22709  3.18218  3.86108  3.98704  4.00147  2.88679  3.22190  2.81882  3.80298  3.36673  3.55457  3.53456  3.59231  2.29938  2.22516  2.54528  5.31371  4.08809    634 - -
          2.68618  4.42225  2.77519  2.73123  3.46354  2.40513  3.72494  3.29354  2.67741  2.69355  4.24690  2.90347  2.73739  3.18146  2.89801  2.37887  2.77519  2.98518  4.58477  3.61503
          0.03712  3.70791  4.43026  0.61958  0.77255  0.48576  0.95510
     19   1.53183  4.01638  3.78771  3.39554  3.64659  2.99097  4.05257  2.50708  3.17720  2.51027  3.59774  3.26981  3.66990  3.60342  3.29367  3.31802  2.63508  2.01718  5.21045  4.61802    635 - -
          2.68618  4.42225  2.77519  2.73123  3.46354  2.40513  3.72494  3.29354  2.67741  2.69355  4.24690  2.90347  2.73739  3.18146  2.89801  2.37887  2.77519  2.98518  4.58477  3.61503
          0.03712  3.70791  4.43026  0.61958  0.77255  0.48576  0.95510
     20   2.56544  4.55914  2.77376  2.55939  3.54758  3.19273  2.07993  3.38017  2.49198  2.96261  3.88109  4.28189  2.98342  2.95932  2.72608  2.63623  2.86116  3.18670  4.93198  3.51155    636 - -
          2.68618  4.42225  2.77519  2.73123  3.46354  2.40513  3.72494  3.29354  2.67741  2.69355  4.24690  2.90347  2.73739  3.18146  2.89801  2.37887  2.77519  2.98518  4.58477  3.61503
          0.03712  3.70791  4.43026  0.61958  0.77255  0.48576  0.95510
     21   2.53249  4.58750  2.14356  2.36726  4.22875  1.76154  3.80658  3.71252  2.79429  3.35795  4.24078  2.84957  3.67636  3.03554  3.23868  2.59277  2.91198  3.29888  5.46943  4.18200    637 - -
          2.68618  4.42225  2.77519  2.73123  3.46354  2.40513  3.72494  3.29354  2.67741  2.69355  4.24690  2.90347  2.73739  3.18146  2.89801  2.37887  2.77519  2.98518  4.58477  3.61503
          0.03712  3.70791  4.43026  0.61958  0.77255  0.48576  0.95510
     22   2.49596  4.27164  3.08680  2.90886  3.90278  2.96885  3.99393  4.80528  2.95298  3.05491  4.17186  3.22816  1.13896  3.34752  3.21077  3.06812  2.92664  3.46185  5.12836  4.02408    638 - -
          2.68618  4.42225  2.77519  2.73123  3.46354  2.40513  3.72494  3.29354  2.67741  2.69355  4.24690  2.90347  2.73739  3.18146  2.89801  2.37887  2.77519  2.98518  4.58477  3.61503
          0.03712  3.70791  4.43026  0.61958  0.77255  0.48576  0.95510
     23   2.17107  4.09831  3.26433  3.97145  3.84416  2.86039  3.81345  3.13772  2.99355  2.87668  3.82572  3.36872  1.91283  3.42674  3.05814  2.33134  2.36092  2.77164  5.21936  3.96845    639 - -
          2.68618  4.42225  2.77519  2.73123  3.46354  2.40513  3.72494  3.29354  2.67741  2.69355  4.24690  2.90347  2.73739  3.18146  2.89801  2.37887  2.77519  2.98518  4.58477  3.61503
          0.03712  3.70791  4.43026  0.61958  0.77255  0.48576  0.95510
     24   2.14951  4.06311  3.67936  3.27443  3.81497  2.79652  3.90317  3.31868  3.00872  3.05517  4.00178  4.48389  3.52328  3.48200  3.14008  1.27291  2.61861  2.89130  5.20299  3.89924    640 - -
          2.68618  4.42225  2.77519  2.73123  3.46354  2.40513  3.72494  3.29354  2.67741  2.69355  4.24690  2.90347  2.73739  3.18146  2.89801  2.37887  2.77519  2.98518  4.58477  3.61503
          0.03712  3.70791  4.43026  0.61958  0.77255  0.48576  0.95510
     25   2.68603  3.32007  4.15634  3.65682  3.34416  3.73592  4.36885  1.51520  3.50021  2.06188  3.27404  3.86472  4.20512  3.80937  3.72550  3.12273  2.99607  1.80878  5.09377  3.85237    641 - -
          2.68618  4.42225  2.77519  2.73123  3.46354  2.40513  3.72494  3.29354  2.67741  2.69355  4.24690  2.90347  2.73739  3.18146  2.89801  2.37887  2.77519  2.98518  4.58477  3.61503
          0.03712  3.70791  4.43026  0.61958  0.77255  0.48576  0.95510
     26   2.99202  4.45360  4.25168  4.17923  2.40471  4.01423  4.14239  2.16262  3.85479  1.19638  2.97957  3.94067  5.49763  4.36982  3.84343  3.38807  3.24517  2.19728  4.57749  3.13804    642 - -
          2.68618  4.42225  2.77519  2.73123  3.46354  2.40513  3.72494  3.29354  2.67741  2.69355  4.24690  2.90347  2.73739  3.18146  2.89801  2.37887  2.77519  2.98518  4.58477  3.61503
          0.03712  3.70791  4.43026  0.61958  0.77255  0.48576  0.95510
     27   2.77698  5.13807  1.96842  1.53830  4.43071  3.13294  3.65551  3.88510  2.60952  3.47445  4.35377  2.64750  3.73333  2.83598  3.12541  2.71106  3.06462  3.52010  5.64707  4.22666    643 - -
          2.68618  4.42226  2.77520  2.73124  3.46354  2.40513  3.72495  3.29354  2.67741  2.69355  4.24690  2.90347  2.73740  3.18147  2.89801  2.37887  2.77520  2.98506  4.58477  3.61504
          0.09725  2.51628  4.43026  0.47514  0.97233  0.48576  0.95510
     28   2.52051  4.29619  3.11135  2.93341  3.92733  2.99340  4.01848  4.43330  2.97753  3.07946  4.31401  3.25271  1.16351  3.38303  3.28881  2.68483  3.10878  3.22307  5.15291  4.04863    645 - -
          2.68618  4.42225  2.77519  2.73123  3.46354  2.40513  3.72494  3.29354  2.67741  2.69355  4.24690  2.90347  2.73739  3.18146  2.89801  2.37887  2.77519  2.98518  4.58477  3.61503
          0.03712  3.70791  4.43026  0.61958  0.77255  0.48576  0.95510
     29   2.48069  4.20218  3.30547  2.90936  4.63513  3.28731  3.82049  2.99314  2.74997  1.62839  3.88122  3.25016  2.96191  3.16767  3.02586  2.71439  2.79747  2.57292  5.37920  3.86268    646 - -
          2.68618  4.42225  2.77519  2.73123  3.46354  2.40513  3.72494  3.29354  2.67741  2.69355  4.24690  2.90347  2.73739  3.18146  2.89801  2.37887  2.77519  2.98518  4.58477  3.61503
          0.03712  3.70791  4.43026  0.61958  0.77255  0.48576  0.95510
     30   3.11712  4.46689  4.52858  4.12646  1.41429  3.94488  3.45948  2.77171  4.87579  2.12889  3.37754  3.77331  4.28722  4.09620  3.96215  3.30879  3.31519  2.71713  2.90840  2.00824    647 - -
          2.68618  4.42225  2.77519  2.73123  3.46354  2.40513  3.72494  3.29354  2.67741  2.69355  4.24690  2.90347  2.73739  3.18146  2.89801  2.37887  2.77519  2.98518  4.58477  3.61503
          0.03712  3.70791  4.43026  0.61958  0.77255  0.48576  0.95510
     31   2.50268  4.52576  4.47169  3.01398  3.95269  3.65768  3.51084  3.23359  1.61529  2.90990  3.83195  3.03429  3.66499  2.94589  2.41280  2.57511  2.44869  2.93518  5.15923  3.89853    648 - -
          2.68618  4.42225  2.77519  2.73123  3.46354  2.40513  3.72494  3.29354  2.67741  2.69355  4.24690  2.90347  2.73739  3.18146  2.89801  2.37887  2.77519  2.98518  4.58477  3.61503
          0.03712  3.70791  4.43026  0.61958  0.77255  0.48576  0.95510
     32   2.41576  4.16646  3.60346  3.04189  3.48805  3.27084  3.99042  2.12144  2.90592  3.01908  3.51536  3.33456  3.83920  3.32747  3.19680  2.67088  1.90529  2.29998  5.09125  3.82803    649 - -
          2.68618  4.42225  2.77519  2.73123  3.46354  2.40513  3.72494  3.29354  2.67741  2.69355  4.24690  2.90347  2.73739  3.18146  2.89801  2.37887  2.77519  2.98518  4.58477  3.61503
          0.03712  3.70791  4.43026  0.61958  0.77255  0.48576  0.95510
     33   2.80878  4.27580  3.99865  3.78726  3.23303  3.77330  4.33701  1.90487  4.61178  1.72870  3.54344  3.81909  4.22481  4.07506  3.94035  3.17494  3.05521  1.37330  5.07379  3.78598    650 - -
          2.68618  4.42225  2.77519  2.73123  3.46354  2.40513  3.72494  3.29354  2.67741  2.69355  4.24690  2.90347  2.73739  3.18146  2.89801  2.37887  2.77519  2.98518  4.58477  3.61503
          0.03712  3.70791  4.43026  0.61958  0.77255  0.48576  0.95510
     34   2.27151  3.03400  3.85474  4.45176  3.65645  2.93243  4.04731  2.67416  3.31641  2.63233  3.62517  3.35178  3.62167  3.72395  3.31639  2.37011  1.70397  2.37997  5.14949  3.93457    651 - -
          2.68618  4.42225  2.77519  2.73123  3.46354  2.40513  3.72494  3.29354  2.67741  2.69355  4.24690  2.90347  2.73739  3.18146  2.89801  2.37887  2.77519  2.98518  4.58477  3.61503
          0.03712  3.70791  4.43026  0.61958  0.77255  0.48576  0.95510
     35   2.42633  4.37585  2.90862  2.60154  3.82331  3.12146  3.73706  3.19616  2.50867  3.51141  4.03662  3.00013  3.70696  2.59656  2.82492  2.55364  1.90962  2.94543  5.51897  3.90844    652 - -
          2.68618  4.42225  2.77519  2.73123  3.46354  2.40513  3.72494  3.29354  2.67741  2.69355  4.24690  2.90347  2.73739  3.18146  2.89801  2.37887  2.77519  2.98518  4.58477  3.61503
          0.03712  3.70791  4.43026  0.61958  0.77255  0.48576  0.95510
     36   2.39922  4.37170  3.00609  2.67240  3.94430  3.08805  3.76824  3.41421  2.50357  3.06736  3.95572  3.03813  3.69967  3.00020  2.47182  1.78312  2.77299  3.03934  5.25587  3.96107    653 - -
          2.68618  4.42225  2.77519  2.73123  3.46354  2.40513  3.72494  3.29354  2.67741  2.69355  4.24690  2.90347  2.73739  3.18146  2.89801  2.37887  2.77519  2.98518  4.58477  3.61503
          0.03712  3.70791  4.43026  0.61958  0.77255  0.48576  0.95510
     37   1.97383  4.04206  3.23675  3.17364  3.85932  2.90034  4.00017  2.88527  3.19860  2.81076  3.80292  3.16229  3.60504  4.64132  3.30156  2.37474  1.71077  2.56017  5.31340  4.08128    654 - -
          2.68618  4.42225  2.77519  2.73123  3.46354  2.40513  3.72494  3.29354  2.67741  2.69355  4.24690  2.90347  2.73739  3.18146  2.89801  2.37887  2.77519  2.98518  4.58477  3.61503
          0.03712  3.70791  4.43026  0.61958  0.77255  0.48576  0.95510
     38   2.51296  4.08654  3.20018  2.95434  3.74053  2.92857  3.98263  3.05253  2.89388  3.58264  4.32309  3.18540  3.62227  3.29951  3.15574  2.44519  1.39437  2.76656  5.19399  3.95958    655 - -
          2.68618  4.42225  2.77519  2.73123  3.46354  2.40513  3.72494  3.29354  2.67741  2.69355  4.24690  2.90347  2.73739  3.18146  2.89801  2.37887  2.77519  2.98518  4.58477  3.61503
          0.03712  3.70791  4.43026  0.61958  0.77255  0.48576  0.95510
     39   2.52643  4.23829  3.57182  3.30645  3.39930  3.44363  3.98792  2.44407  3.13941  2.18186  2.32360  4.42868  3.93067  3.56058  3.23179  2.78843  2.04868  2.29217  5.01387  3.98781    656 - -
          2.68618  4.42225  2.77519  2.73123  3.46354  2.40513  3.72494  3.29354  2.67741  2.69355  4.24690  2.90347  2.73739  3.18146  2.89801  2.37887  2.77519  2.98518  4.58477  3.61503
          0.03291  3.82611  4.54846  0.61958  0.77255  0.48576  0.95510
     40   2.50677  4.26731  3.57192  3.14712  3.62098  3.35874  4.09511  2.27106  3.01889  2.46004  3.56918  3.43452  3.93341  3.40435  3.31279  2.75652  1.71845  2.29854  5.20586  3.94731    657 - -
          2.68618  4.42225  2.77519  2.73123  3.46354  2.40513  3.72494  3.29354  2.67741  2.69355  4.24690  2.90347  2.73739  3.18146  2.89801  2.37887  2.77519  2.98518  4.58477  3.61503
          0.03291  3.82611  4.54846  0.61958  0.77255  0.48576  0.95510
     41   2.85172  4.25943  3.75349  3.20632  3.24140  4.41215  4.03524  2.28928  3.07133  1.72498  2.43470  3.54855  4.38954  3.39720  3.35564  4.32406  2.16332  2.18505  4.91921  3.71828    658 - -
          2.68618  4.42225  2.77519  2.73123  3.46354  2.40513  3.72494  3.29354  2.67741  2.69355  4.24690  2.90347  2.73739  3.18146  2.89801  2.37887  2.77519  2.98518  4.58477  3.61503
          0.03030  3.90741  4.62976  0.61958  0.77255  0.48576  0.95510
     42   2.64813  4.69143  2.85136  2.46833  3.90869  3.31991  2.57494  3.38764  2.36888  2.98809  3.86896  2.90952  3.76734  2.85930  2.66270  2.63501  2.17406  3.07819  5.18378  5.34605    659 - -
          2.68618  4.42225  2.77519  2.73123  3.46354  2.40513  3.72494  3.29354  2.67741  2.69355  4.24690  2.90347  2.73739  3.18146  2.89801  2.37887  2.77519  2.98518  4.58477  3.61503
          0.03030  3.90741  4.62976  0.61958  0.77255  0.48576  0.95510
     43   2.37890  4.40067  2.98525  2.65857  4.13266  3.09097  3.86531  3.54147  2.73669  3.20124  4.03740  2.42378  3.71715  3.07568  3.12636  1.98183  2.00239  3.12025  5.44105  4.15382    660 - -
          2.68618  4.42225  2.77519  2.73123  3.46354  2.40513  3.72494  3.29354  2.67741  2.69355  4.24690  2.90347  2.73739  3.18146  2.89801  2.37887  2.77519  2.98518  4.58477  3.61503
          0.03030  3.90741  4.62976  0.61958  0.77255  0.48576  0.95510
     44   2.59027  4.39713  2.87514  2.56140  4.16956  3.12788  3.79147  3.50581  2.65421  3.16205  3.99910  2.14663  5.08486  3.01541  3.05004  2.20106  1.96968  3.09102  5.39697  4.09979    661 - -
          2.68618  4.42225  2.77519  2.73123  3.46354  2.40513  3.72494  3.29354  2.67741  2.69355  4.24690  2.90347  2.73739  3.18146  2.89801  2.37887  2.77519  2.98518  4.58477  3.61503
          0.03030  3.90741  4.62976  0.61958  0.77255  0.48576  0.95510
     45   2.25856  4.23074  3.10491  2.78328  4.08174  2.98170  3.92713  4.49873  2.82711  3.20976  4.79923  2.84493  3.65428  3.16480  3.18172  1.66524  1.88505  3.23804  5.41542  4.15459    662 - -
          2.68618  4.42225  2.77519  2.73123  3.46354  2.40513  3.72494  3.29354  2.67741  2.69355  4.24690  2.90347  2.73739  3.18146  2.89801  2.37887  2.77519  2.98518  4.58477  3.61503
          0.03030  3.90741  4.62976  0.61958  0.77255  0.48576  0.95510
     46   2.29296  4.17660  3.34008  3.16307  3.67551  3.39082  3.80175  2.93986  3.05095  2.30137  3.63326  3.42538  3.68223  4.42199  3.15863  1.76324  2.16264  2.64017  5.09335  3.83171    663 - -
          2.68618  4.42225  2.77519  2.73123  3.46354  2.40513  3.72494  3.29354  2.67741  2.69355  4.24690  2.90347  2.73739  3.18146  2.89801  2.37887  2.77519  2.98518  4.58477  3.61503
          0.03030  3.90741  4.62976  0.61958  0.77255  0.48576  0.95510
     47   1.93039  4.05958  3.26023  3.31731  4.03751  2.28414  4.02726  3.34021  4.00159  3.10226  4.15598  3.14825  3.58108  3.68408  3.61305  2.42879  1.49194  2.88883  5.40167  4.18165    664 - -
          2.68618  4.42225  2.77519  2.73123  3.46354  2.40513  3.72494  3.29354  2.67741  2.69355  4.24690  2.90347  2.73739  3.18146  2.89801  2.37887  2.77519  2.98518  4.58477  3.61503
          0.03030  3.90741  4.62976  0.61958  0.77255  0.48576  0.95510
     48   2.45801  4.38490  3.05652  2.74089  3.84420  3.18587  3.72527  4.05018  2.59350  2.64245  3.82157  2.56638  3.71992  3.03531  2.96913  2.20374  2.07216  2.88649  5.18832  3.90467    665 - -
          2.68618  4.42225  2.77519  2.73123  3.46354  2.40513  3.72494  3.29354  2.67741  2.69355  4.24690  2.90347  2.73739  3.18146  2.89801  2.37887  2.77519  2.98518  4.58477  3.61503
          0.03030  3.90741  4.62976  0.61958  0.77255  0.48576  0.95510
     49   2.01574  4.11435  3.19648  3.88150  3.95054  2.92323  3.87977  3.28547  3.11517  3.00803  3.85988  3.07490  2.33080  3.66858  3.21779  2.36767  1.82430  2.86718  5.30424  4.06450    666 - -
          2.68618  4.42225  2.77519  2.73123  3.46354  2.40513  3.72494  3.29354  2.67741  2.69355  4.24690  2.90347  2.73739  3.18146  2.89801  2.37887  2.77519  2.98518  4.58477  3.61503
          0.22225  3.90741  1.71928  0.61958  0.77255  0.48576  0.95510
     50   2.64651  4.49400  2.30708  2.59953  3.50602  3.29589  3.71122  2.79013  2.72118  1.86643  3.62297  2.99286  3.80825  3.12400  3.19298  2.71156  2.86921  3.30843  5.00936  3.90249    667 - -
          2.68618  4.42225  2.77519  2.73123  3.46354  2.40513  3.72494  3.29354  2.67741  2.69355  4.24690  2.90347  2.73739  3.18146  2.89801  2.37887  2.77519  2.98518  4.58477  3.61503
          0.03660  3.72176  4.44411  0.61958  0.77255  0.63437  0.75559
     51   2.56629  4.39161  2.54148  2.95084  2.02389  3.33932  3.58597  2.80739  3.11483  2.45863  3.60984  3.95733  3.78980  3.38474  3.18882  2.78849  2.89845  2.61278  4.51833  3.00770    668 - -
          2.68618  4.42225  2.77519  2.73123  3.46354  2.40513  3.72494  3.29354  2.67741  2.69355  4.24690  2.90347  2.73739  3.18146  2.89801  2.37887  2.77519  2.98518  4.58477  3.61503
          0.03660  3.72176  4.44411  0.61958  0.77255  0.63437  0.75559
     52   2.16526  4.11928  2.99611  3.11403  3.90444  2.83427  3.81139  3.34985  3.04376  3.04410  4.35216  3.07322  1.86742  4.26726  3.10842  2.12531  2.61107  2.91987  5.25456  3.97235    669 - -
          2.68618  4.42225  2.77519  2.73123  3.46354  2.40513  3.72494  3.29354  2.67741  2.69355  4.24690  2.90347  2.73739  3.18146  2.89801  2.37887  2.77519  2.98518  4.58477  3.61503
          0.03660  3.72176  4.44411  0.61958  0.77255  0.40292  1.10371
     53   2.50207  4.60722  3.04562  2.63182  4.93364  3.37793  3.80438  3.43039  2.46518  3.04397  3.88456  2.30657  3.80642  2.99432  2.32397  2.56236  2.09885  3.08617  5.26070  3.96018    670 - -
          2.68618  4.42225  2.77519  2.73123  3.46354  2.40513  3.72494  3.29354  2.67741  2.69355  4.24690  2.90347  2.73739  3.18146  2.89801  2.37887  2.77519  2.98518  4.58477  3.61503
          0.03030  3.90741  4.62976  0.61958  0.77255  0.48576  0.95510
     54   2.64305  4.16001  4.86421  3.89474  2.69246  3.73515  4.10980  1.85401  3.66169  2.01799  3.14755  4.09917  4.26608  3.96216  3.86444  3.09843  2.17043  1.86387  4.85893  3.63770    671 - -
          2.68618  4.42225  2.77519  2.73123  3.46354  2.40513  3.72494  3.29354  2.67741  2.69355  4.24690  2.90347  2.73739  3.18146  2.89801  2.37887  2.77519  2.98518  4.58477  3.61503
          0.03030  3.90741  4.62976  0.61958  0.77255  0.48576  0.95510
     55   1.85227  4.39973  3.15403  2.72032  4.04187  3.16015  3.82328  3.42863  2.61252  3.08851  3.93531  3.09673  3.74485  3.03226  2.49663  1.97982  2.76672  3.04715  5.34399  4.07819    672 - -
          2.68618  4.42225  2.77519  2.73123  3.46354  2.40513  3.72494  3.29354  2.67741  2.69355  4.24690  2.90347  2.73739  3.18146  2.89801  2.37887  2.77519  2.98518  4.58477  3.61503
          0.03030  3.90741  4.62976  0.61958  0.77255  0.48576  0.95510
     56   2.53031  4.58303  2.84225  2.57018  4.11531  3.18027  3.80386  3.61101  2.59522  3.22658  4.09800  3.00514  3.77868  2.48489  2.95405  1.54896  2.88478  3.22597  5.41338  4.08427    673 - -
          2.68618  4.42225  2.77519  2.73123  3.46354  2.40513  3.72494  3.29354  2.67741  2.69355  4.24690  2.90347  2.73739  3.18146  2.89801  2.37887  2.77519  2.98518  4.58477  3.61503
          0.03030  3.90741  4.62976  0.61958  0.77255  0.48576  0.95510
     57   2.97852  4.18883  3.23266  3.04114  3.10506  3.10131  3.86224  2.98361  3.03367  2.68117  3.55473  3.13198  2.39628  3.46423  3.02512  2.06061  2.30387  2.67555  5.25180  3.72194    674 - -
          2.68618  4.42225  2.77519  2.73123  3.46354  2.40513  3.72494  3.29354  2.67741  2.69355  4.24690  2.90347  2.73739  3.18146  2.89801  2.37887  2.77519  2.98518  4.58477  3.61503
          0.03030  3.90741  4.62976  0.61958  0.77255  0.48576  0.95510
     58   1.97621  4.28541  3.43798  3.12343  3.04401  3.49981  2.91693  2.84506  3.58251  2.50723  3.84935  3.15202  3.82776  3.44777  3.01459  2.70025  2.83106  2.61340  2.78691  3.11468    675 - -
          2.68618  4.42225  2.77519  2.73123  3.46354  2.40513  3.72494  3.29354  2.67741  2.69355  4.24690  2.90347  2.73739  3.18146  2.89801  2.37887  2.77519  2.98518  4.58477  3.61503
          0.03030  3.90741  4.62976  0.61958  0.77255  0.48576  0.95510
     59   2.51329  4.27191  3.37760  2.72518  3.44955  2.51340  3.70433  2.41190  2.46001  2.79971  3.56266  3.14420  3.82048  3.01244  2.97857  2.67994  3.04424  2.40864  5.06263  3.64123    676 - -
          2.68618  4.42225  2.77519  2.73123  3.46354  2.40513  3.72494  3.29354  2.67741  2.69355  4.24690  2.90347  2.73739  3.18146  2.89801  2.37887  2.77519  2.98518  4.58477  3.61503
          0.03030  3.90741  4.62976  0.61958  0.77255  0.48576  0.95510
     60   2.95878  4.42008  3.48756  3.25309  2.14702  3.62117  2.61842  2.96016  3.80212  2.55245  3.53265  3.29033  4.11831  3.47942  2.83443  2.88841  2.95855  2.75131  4.06409  1.98468    677 - -
          2.68618  4.42225  2.77519  2.73123  3.46354  2.40513  3.72494  3.29354  2.67741  2.69355  4.24690  2.90347  2.73739  3.18146  2.89801  2.37887  2.77519  2.98518  4.58477  3.61503
          0.03030  3.90741  4.62976  0.61958  0.77255  0.48576  0.95510
     61   2.62675  4.87873  2.36575  2.29474  4.28519  3.02916  3.68197  3.73672  2.54043  3.31361  4.13539  2.82361  3.76865  2.46168  3.01514  1.84918  2.91515  3.35539  5.52006  4.14782    678 - -
          2.68618  4.42225  2.77519  2.73123  3.46354  2.40513  3.72494  3.29354  2.67741  2.69355  4.24690  2.90347  2.73739  3.18146  2.89801  2.37887  2.77519  2.98518  4.58477  3.61503
          0.03030  3.90741  4.62976  0.61958  0.77255  0.48576  0.95510
     62   2.39397  4.27377  3.25640  2.86313  3.63013  3.21934  3.76713  2.96510  2.85700  3.16045  2.72343  3.11377  2.07740  3.21510  3.14379  2.35935  3.03189  2.69228  5.05105  3.78418    679 - -
          2.68618  4.42225  2.77519  2.73123  3.46354  2.40513  3.72494  3.29354  2.67741  2.69355  4.24690  2.90347  2.73739  3.18146  2.89801  2.37887  2.77519  2.98518  4.58477  3.61503
          0.02959  3.93091  4.65325  0.61958  0.77255  0.48576  0.95510
     63   2.60688  4.36892  3.18470  2.84528  3.63166  2.29039  2.94111  3.08902  2.72748  2.38815  3.64210  2.99005  3.63541  3.14421  2.86314  2.76920  2.64433  2.78660  4.98269  3.66789    680 - -
          2.68618  4.42225  2.77519  2.73123  3.46354  2.40513  3.72494  3.29354  2.67741  2.69355  4.24690  2.90347  2.73739  3.18146  2.89801  2.37887  2.77519  2.98518  4.58477  3.61503
          0.02959  3.93091  4.65325  0.61958  0.77255  0.48576  0.95510
     64   2.48254  4.54416  2.78113  2.50283  3.73364  3.00937  3.55032  3.14762  2.61129  3.16460  3.64153  2.76085  3.71100  2.99782  3.02943  2.56817  2.80709  2.55304  5.06932  2.68646    681 - -
          2.68618  4.42225  2.77519  2.73123  3.46354  2.40513  3.72494  3.29354  2.67741  2.69355  4.24690  2.90347  2.73739  3.18146  2.89801  2.37887  2.77519  2.98518  4.58477  3.61503
          0.02959  3.93091  4.65325  0.61958  0.77255  0.48576  0.95510
     65   2.11318  4.45321  3.08609  3.46983  3.83413  3.18922  3.59928  3.18783  2.50119  2.71695  3.70535  2.92364  2.30029  3.27489  2.83681  2.52668  2.62511  2.87331  5.13060  3.84255    682 - -
          2.68618  4.42225  2.77519  2.73123  3.46354  2.40513  3.72494  3.29354  2.67741  2.69355  4.24690  2.90347  2.73739  3.18146  2.89801  2.37887  2.77519  2.98518  4.58477  3.61503
          0.02959  3.93091  4.65325  0.61958  0.77255  0.48576  0.95510
     66   2.26981  4.18129  3.34966  3.03949  4.03204  1.55447  4.09654  3.33060  3.06239  3.12340  4.00938  3.25948  3.71372  3.38268  3.37665  2.32159  2.72020  2.36967  5.42942  4.18146    683 - -
          2.68618  4.42225  2.77519  2.73123  3.46354  2.40513  3.72494  3.29354  2.67741  2.69355  4.24690  2.90347  2.73739  3.18146  2.89801  2.37887  2.77519  2.98518  4.58477  3.61503
          0.02959  3.93091  4.65325  0.61958  0.77255  0.48576  0.95510
     67   2.59813  4.28738  3.87096  3.33137  3.40389  3.75422  4.16279  2.00617  3.21949  1.80980  3.30314  3.65941  4.15788  3.53532  3.50605  3.06506  2.23164  2.07329  5.05294  3.84505    684 - -
          2.68618  4.42225  2.77519  2.73123  3.46354  2.40513  3.72494  3.29354  2.67741  2.69355  4.24690  2.90347  2.73739  3.18146  2.89801  2.37887  2.77519  2.98518  4.58477  3.61503
          0.02959  3.93091  4.65325  0.61958  0.77255  0.48576  0.95510
     68   2.54857  4.60869  2.98415  2.51185  3.91827  3.34348  3.67625  3.31236  2.48894  2.73961  3.80077  2.63946  2.98822  2.75681  2.90120  2.62751  2.24375  3.00322  5.22772  3.92620    685 - -
          2.68618  4.42225  2.77519  2.73123  3.46354  2.40513  3.72494  3.29354  2.67741  2.69355  4.24690  2.90347  2.73739  3.18146  2.89801  2.37887  2.77519  2.98518  4.58477  3.61503
          0.02959  3.93091  4.65325  0.61958  0.77255  0.48576  0.95510
     69   2.55472  4.51737  2.83735  2.57704  3.74535  3.39671  3.70055  3.09886  2.57314  2.18696  3.65747  3.04932  3.12567  2.92029  2.92141  2.66804  2.52134  2.83047  5.11392  3.83025    686 - -
          2.68618  4.42225  2.77519  2.73123  3.46354  2.40513  3.72494  3.29354  2.67741  2.69355  4.24690  2.90347  2.73739  3.18146  2.89801  2.37887  2.77519  2.98518  4.58477  3.61503
          0.02959  3.93091  4.65325  0.61958  0.77255  0.48576  0.95510
     70   2.50781  4.26399  3.14000  2.82406  3.42457  2.74233  3.58725  2.81182  2.82067  2.05113  3.39076  3.00364  3.72456  3.21099  3.10984  3.06437  2.65734  2.56507  4.23152  3.56371    687 - -
          2.68618  4.42225  2.77519  2.73123  3.46354  2.40513  3.72494  3.29354  2.67741  2.69355  4.24690  2.90347  2.73739  3.18146  2.89801  2.37887  2.77519  2.98518  4.58477  3.61503
          0.02959  3.93091  4.65325  0.61958  0.77255  0.48576  0.95510
     71   2.08391  4.25925  3.16918  3.05325  3.67535  2.83720  3.72549  3.01739  2.99922  2.72100  3.38234  4.03757  3.67925  3.28423  3.23663  2.48306  1.78843  2.71492  5.04816  3.78850    688 - -
          2.68618  4.42225  2.77519  2.73123  3.46354  2.40513  3.72494  3.29354  2.67741  2.69355  4.24690  2.90347  2.73739  3.18146  2.89801  2.37887  2.77519  2.98518  4.58477  3.61503
          0.02885  3.95581  4.67815  0.61958  0.77255  0.48576  0.95510
     72   1.94902  4.44306  3.00908  2.41410  3.66057  3.38026  3.65806  3.79574  2.58289  2.68436  3.69521  3.02595  3.79212  2.99706  2.95422  2.63110  2.75046  2.38908  5.04256  3.76380    689 - -
          2.68618  4.42225  2.77519  2.73123  3.46354  2.40513  3.72494  3.29354  2.67741  2.69355  4.24690  2.90347  2.73739  3.18146  2.89801  2.37887  2.77519  2.98518  4.58477  3.61503
          0.02757  4.00066  4.72301  0.61958  0.77255  0.48576  0.95510
     73   2.36017  4.27893  3.39504  3.01244  3.45291  3.36884  3.62267  2.82229  2.83572  2.10398  2.88787  2.76305  3.75413  4.29507  3.04355  2.49713  2.53685  2.57821  4.83856  3.59959    690 - -
          2.68618  4.42225  2.77519  2.73123  3.46354  2.40513  3.72494  3.29354  2.67741  2.69355  4.24690  2.90347  2.73739  3.18146  2.89801  2.37887  2.77519  2.98518  4.58477  3.61503
          0.02545  4.07967  4.80201  0.61958  0.77255  0.48576  0.95510
     74   2.27635  4.52106  2.84754  2.63444  2.76654  3.32882  3.07845  3.11716  2.70214  2.60828  3.60003  2.72022  3.71841  3.89550  2.88271  2.54541  2.72139  2.83179  5.04820  3.74452    691 - -
          2.68618  4.42225  2.77519  2.73123  3.46354  2.40513  3.72494  3.29354  2.67741  2.69355  4.24690  2.90347  2.73739  3.18146  2.89801  2.37887  2.77519  2.98518  4.58477  3.61503
          0.02545  4.07967  4.80201  0.61958  0.77255  0.48576  0.95510
     75   2.41132  4.35839  3.12888  2.38984  2.83473  2.89544  3.71581  2.70448  2.77741  2.50097  3.53044  3.18073  3.77914  3.25788  3.92579  2.62283  2.48395  2.63454  4.92695  3.65984    692 - -
          2.68618  4.42225  2.77519  2.73123  3.46354  2.40513  3.72494  3.29354  2.67741  2.69355  4.24690  2.90347  2.73739  3.18146  2.89801  2.37887  2.77519  2.98518  4.58477  3.61503
          0.02545  4.07967  4.80201  0.61958  0.77255  0.48576  0.95510
     76   2.63018  4.94849  2.55781  2.22218  4.23907  2.73282  3.55864  3.96536  2.16720  3.28929  5.53393  2.29051  3.74984  2.68092  2.80890  2.56677  2.72164  3.55428  4.59667  4.03857    693 - -
          2.68618  4.42225  2.77519  2.73123  3.46354  2.40513  3.72494  3.29354  2.67741  2.69355  4.24690  2.90347  2.73739  3.18146  2.89801  2.37887  2.77519  2.98518  4.58477  3.61503
          0.02545  4.07967  4.80201  0.61958  0.77255  0.48576  0.95510
     77   2.62675  4.42372  3.13114  2.53606  4.75519  3.35576  3.71305  3.05593  2.60121  2.15000  4.83791  3.07503  3.34432  3.07160  2.99660  1.99231  2.59520  2.78162  5.07269  3.80347    694 - -
          2.68618  4.42225  2.77519  2.73123  3.46354  2.40513  3.72494  3.29354  2.67741  2.69355  4.24690  2.90347  2.73739  3.18146  2.89801  2.37887  2.77519  2.98518  4.58477  3.61503
          0.02545  4.07967  4.80201  0.61958  0.77255  0.48576  0.95510
     78   2.71818  4.11301  3.67532  3.58776  3.24063  3.48049  3.80650  2.58028  3.24772  2.31980  2.59957  3.23261  3.86692  3.60727  4.15261  2.74436  2.18960  2.24541  4.71350  2.39761    695 - -
          2.68618  4.42225  2.77519  2.73123  3.46354  2.40513  3.72494  3.29354  2.67741  2.69355  4.24690  2.90347  2.73739  3.18146  2.89801  2.37887  2.77519  2.98518  4.58477  3.61503
          0.03540  4.18912  3.93114  0.61958  0.77255  0.48576  0.95510
     79   2.61892  4.89367  2.78900  2.35340  4.15292  3.26826  3.34405  3.15063  2.41434  3.16228  3.83674  2.21954  3.82010  2.76637  2.88618  2.25770  2.85110  3.23828  5.38117  3.79873    696 - -
          2.68618  4.42225  2.77519  2.73123  3.46354  2.40513  3.72494  3.29354  2.67741  2.69355  4.24690  2.90347  2.73739  3.18146  2.89801  2.37887  2.77519  2.98518  4.58477  3.61503
          0.02284  4.18665  4.90899  0.61958  0.77255  0.47634  0.97035
     80   2.39569  4.63287  2.93855  2.51932  4.26284  3.10935  3.66473  3.02601  2.50190  3.40874  4.31349  2.43219  3.80459  2.92855  2.94816  2.41995  2.16836  2.79883  5.31681  3.94385    697 - -
          2.68618  4.42225  2.77519  2.73123  3.46354  2.40513  3.72494  3.29354  2.67741  2.69355  4.24690  2.90347  2.73739  3.18146  2.89801  2.37887  2.77519  2.98518  4.58477  3.61503
          0.02256  4.19886  4.92121  0.61958  0.77255  0.48576  0.95510
     81   1.90666  4.61509  2.98185  2.45415  4.11011  3.26214  3.73384  4.16303  2.56783  3.28044  4.08328  2.79986  3.31313  3.02806  3.01338  1.98738  2.48408  3.15458  5.38552  4.06873    698 - -
          2.68618  4.42225  2.77519  2.73123  3.46354  2.40513  3.72494  3.29354  2.67741  2.69355  4.24690  2.90347  2.73739  3.18146  2.89801  2.37887  2.77519  2.98518  4.58477  3.61503
          0.02256  4.19886  4.92121  0.61958  0.77255  0.48576  0.95510
     82   2.07840  4.77064  3.03836  2.38802  4.03751  3.43768  3.67740  3.44704  2.47601  3.06072  3.88156  3.00503  3.84561  2.70532  2.70636  2.28387  2.44573  2.96252  5.31251  3.98984    699 - -
          2.68618  4.42225  2.77519  2.73123  3.46354  2.40513  3.72494  3.29354  2.67741  2.69355  4.24690  2.90347  2.73739  3.18146  2.89801  2.37887  2.77519  2.98518  4.58477  3.61503
          0.07139  4.19886  2.92077  0.61958  0.77255  0.48576  0.95510
     83   2.13240  4.48285  3.01022  3.09346  3.87559  3.20956  3.78716  3.27698  2.66069  3.32094  3.75283  2.96707  3.11826  3.03204  3.02040  1.90433  2.30805  2.94655  5.19325  3.67324    700 - -
          2.68618  4.42225  2.77519  2.73123  3.46354  2.40513  3.72494  3.29354  2.67741  2.69355  4.24690  2.90347  2.73739  3.18146  2.89801  2.37887  2.77519  2.98518  4.58477  3.61503
          0.02367  4.15114  4.87349  0.61958  0.77255  0.54307  0.86980
     84   2.19750  4.36441  3.04330  2.91089  3.61648  2.49208  3.57045  2.77909  2.83499  2.58095  3.52127  2.79216  3.13530  3.47047  3.13428  2.98369  2.71685  2.49566  4.97689  3.69589    701 - -
          2.68618  4.42225  2.77519  2.73123  3.46354  2.40513  3.72494  3.29354  2.67741  2.69355  4.24690  2.90347  2.73739  3.18146  2.89801  2.37887  2.77519  2.98518  4.58477  3.61503
          0.16157  4.15114  2.01405  0.61958  0.77255  0.54307  0.86980
     85   2.47850  4.59432  2.85288  2.48466  3.82028  2.73577  4.77172  3.22637  2.56736  2.27705  3.68633  3.53210  3.80218  2.77134  2.86037  2.24500  2.71400  2.92466  5.11436  3.79917    702 - -
          2.68618  4.42225  2.77519  2.73123  3.46354  2.40513  3.72494  3.29354  2.67741  2.69355  4.24690  2.90347  2.73739  3.18146  2.89801  2.37887  2.77519  2.98518  4.58477  3.61503
          0.13958  4.01669  2.18688  0.61958  0.77255  0.67702  0.70954
     86   2.45544  4.34895  3.14852  2.91823  3.48599  3.21578  4.09115  3.32649  2.66050  2.67279  3.54499  2.63554  3.67637  3.34684  2.84353  2.69683  2.34691  2.72375  4.88520  2.44872    703 - -
          2.68618  4.42225  2.77519  2.73123  3.46354  2.40513  3.72494  3.29354  2.67741  2.69355  4.24690  2.90347  2.73739  3.18146  2.89801  2.37887  2.77519  2.98518  4.58477  3.61503
          0.03030  3.90741  4.62976  0.61958  0.77255  0.76336  0.62754
     87   2.48188  4.51504  2.32150  2.57692  2.66218  3.27348  3.55786  3.09195  2.54806  2.67747  3.62990  2.96229  3.02731  3.16066  2.90610  2.69292  3.35062  2.82048  4.97476  4.62535    704 - -
          2.68649  4.42256  2.77550  2.73144  3.46364  2.40491  3.72525  3.29385  2.67771  2.69386  4.24557  2.90323  2.73724  3.18121  2.89831  2.37867  2.77482  2.98536  4.58508  3.61360
          0.38673  1.16806  4.62976  1.80032  0.18062  0.34461  1.23270
     88   2.16138  4.52953  2.94084  3.06777  4.35189  3.19160  3.90624  3.78856  3.04468  3.40588  4.21656  1.71031  4.58275  3.37006  3.26250  1.57594  2.74788  3.31396  5.61460  4.85097    715 - -
          2.68618  4.42225  2.77519  2.73123  3.46354  2.40513  3.72494  3.29354  2.67741  2.69355  4.24690  2.90347  2.73739  3.18146  2.89801  2.37887  2.77519  2.98518  4.58477  3.61503
          0.02256  4.19886  4.92121  0.61958  0.77255  0.48576  0.95510
     89   2.49132  4.26264  3.41342  3.18848  2.97204  2.80949  4.92177  2.69074  2.93877  2.36655  3.37442  3.26762  3.22356  3.21664  2.93749  2.39107  2.79087  2.24260  5.50780  3.60106    716 - -
          2.68618  4.42225  2.77519  2.73123  3.46354  2.40513  3.72494  3.29354  2.67741  2.69355  4.24690  2.90347  2.73739  3.18146  2.89801  2.37887  2.77519  2.98518  4.58477  3.61503
          0.02256  4.19886  4.92121  0.61958  0.77255  0.48576  0.95510
     90   2.60183  5.70826  2.69250  2.39826  4.12684  3.37009  3.62073  3.53798  2.41270  3.12576  3.96318  2.54720  3.86866  2.76324  2.70829  2.18833  2.15457  3.64284  5.58711  4.00522    717 - -
          2.68618  4.42225  2.77519  2.73123  3.46354  2.40513  3.72494  3.29354  2.67741  2.69355  4.24690  2.90347  2.73739  3.18146  2.89801  2.37887  2.77519  2.98518  4.58477  3.61503
          0.02256  4.19886  4.92121  0.61958  0.77255  0.48576  0.95510
     91   2.50602  4.85343  2.62411  2.29213  4.10249  3.05556  3.64867  2.76908  2.44780  2.92519  3.92686  2.78596  2.93469  2.79426  2.91652  2.61274  2.85682  3.19165  5.35422  4.01078    718 - -
          2.68618  4.42225  2.77519  2.73123  3.46354  2.40513  3.72494  3.29354  2.67741  2.69355  4.24690  2.90347  2.73739  3.18146  2.89801  2.37887  2.77519  2.98518  4.58477  3.61503
          0.02256  4.19886  4.92121  0.61958  0.77255  0.48576  0.95510
     92   2.41547  4.47504  3.23858  2.95296  3.80436  2.79769  3.85008  3.18832  2.98522  2.85725  3.70207  2.34173  3.53144  3.28741  3.15841  3.03828  1.98040  2.19223  5.14864  3.87085    719 - -
          2.68618  4.42225  2.77519  2.73123  3.46354  2.40513  3.72494  3.29354  2.67741  2.69355  4.24690  2.90347  2.73739  3.18146  2.89801  2.37887  2.77519  2.98518  4.58477  3.61503
          0.02256  4.19886  4.92121  0.61958  0.77255  0.48576  0.95510
     93   2.44134  5.58449  3.60806  3.52002  2.53028  3.62655  3.81642  2.21572  2.96623  2.31774  3.22453  2.89749  4.24413  3.41589  3.25845  2.65904  2.64830  2.49642  4.70927  2.94839   1135 - -
          2.68618  4.42225  2.77519  2.73123  3.46354  2.40513  3.72494  3.29354  2.67741  2.69355  4.24690  2.90347  2.73739  3.18146  2.89801  2.37887  2.77519  2.98518  4.58477  3.61503
          0.02256  4.19886  4.92121  0.61958  0.77255  0.48576  0.95510
     94   2.57609  4.92191  2.78511  2.09736  4.19169  3.42268  3.13105  3.37012  2.30499  2.99042  3.98416  2.92857  3.81565  2.75119  2.86994  2.29957  2.60282  3.09587  5.40273  4.04295   1136 - -
          2.68618  4.42225  2.77519  2.73123  3.46354  2.40513  3.72494  3.29354  2.67741  2.69355  4.24690  2.90347  2.73739  3.18146  2.89801  2.37887  2.77519  2.98518  4.58477  3.61503
          0.02256  4.19886  4.92121  0.61958  0.77255  0.48576  0.95510
     95   2.24156  4.99396  2.33944  3.18002  4.09467  3.29683  3.53003  3.52615  2.36871  3.09996  3.89556  3.33596  4.44939  2.49333  2.79413  2.48047  2.11586  2.84456  5.31290  3.95259   1137 - -
          2.68618  4.42225  2.77519  2.73123  3.46354  2.40513  3.72494  3.29354  2.67741  2.69355  4.24690  2.90347  2.73739  3.18146  2.89801  2.37887  2.77519  2.98518  4.58477  3.61503
          0.02256  4.19886  4.92121  0.61958  0.77255  0.48576  0.95510
     96   2.39228  4.54667  3.25538  2.75829  3.75974  3.33333  3.35943  2.90977  2.24740  2.40218  3.63428  3.64156  3.36827  2.93705  2.82646  2.30336  2.71571  2.86532  5.07400  3.77230   1138 - -
          2.68618  4.42225  2.77519  2.73123  3.46354  2.40513  3.72494  3.29354  2.67741  2.69355  4.24690  2.90347  2.73739  3.18146  2.89801  2.37887  2.77519  2.98518  4.58477  3.61503
          0.04715  4.19886  3.47240  0.61958  0.77255  0.48576  0.95510
     97   2.25733  4.39420  3.39742  2.58092  3.62177  2.53229  3.46452  3.00475  3.27116  2.04072  4.04205  2.97826  3.31012  3.47988  3.01191  2.33578  3.19684  2.73183  4.98989  3.71283   1139 - -
          2.68618  4.42225  2.77519  2.73123  3.46354  2.40513  3.72494  3.29354  2.67741  2.69355  4.24690  2.90347  2.73739  3.18146  2.89801  2.37887  2.77519  2.98518  4.58477  3.61503
          0.02311  4.17482  4.89717  0.61958  0.77255  0.46768  0.98472
     98   2.63325  4.87454  2.91463  2.22992  4.17594  2.64017  3.67445  3.60332  2.47331  2.84266  3.99504  2.77092  2.60329  2.81918  2.94018  2.43219  2.79172  3.25504  5.41474  4.06679   1140 - -
          2.68618  4.42225  2.77519  2.73123  3.46354  2.40513  3.72494  3.29354  2.67741  2.69355  4.24690  2.90347  2.73739  3.18146  2.89801  2.37887  2.77519  2.98518  4.58477  3.61503
          0.02256  4.19886  4.92121  0.61958  0.77255  0.48576  0.95510
     99   2.52275  4.76634  3.30230  2.91306  4.04437  3.15434  3.26391  3.46489  2.15557  2.69635  3.84287  2.74030  4.15968  2.96434  1.95243  2.53949  2.75034  3.12520  5.24146  3.91195   1141 - -
          2.68618  4.42225  2.77519  2.73123  3.46354  2.40513  3.72494  3.29354  2.67741  2.69355  4.24690  2.90347  2.73739  3.18146  2.89801  2.37887  2.77519  2.98518  4.58477  3.61503
          0.02256  4.19886  4.92121  0.61958  0.77255  0.48576  0.95510
    100   2.69574  4.68014  3.19002  2.65778  3.63119  3.05150  2.51856  3.26993  2.35978  2.77916  3.77466  3.13142  3.93376  2.95426  2.93653  2.78681  2.92470  2.99967  5.03074  2.30165   1142 - -
          2.68618  4.42225  2.77519  2.73123  3.46354  2.40513  3.72494  3.29354  2.67741  2.69355  4.24690  2.90347  2.73739  3.18146  2.89801  2.37887  2.77519  2.98518  4.58477  3.61503
          0.02256  4.19886  4.92121  0.61958  0.77255  0.48576  0.95510
    101   2.52029  5.02374  2.89419  2.13051  4.33024  2.93079  3.61535  3.78187  2.16242  3.31272  4.08600  2.90467  3.81519  2.65645  2.65216  2.24493  2.56524  3.39581  5.48666  4.11051   1143 - -
          2.68618  4.42225  2.77519  2.73123  3.46354  2.40513  3.72494  3.29354  2.67741  2.69355  4.24690  2.90347  2.73739  3.18146  2.89801  2.37887  2.77519  2.98518  4.58477  3.61503
          0.02256  4.19886  4.92121  0.61958  0.77255  0.48576  0.95510
    102   2.50547  4.21346  4.05942  3.25815  3.35534  3.48850  3.87598  2.45938  2.87134  1.86132  3.31291  3.33626  3.81017  3.56884  3.13622  3.19906  2.22060  2.17893  4.81704  3.58498   1144 - -
          2.68618  4.42225  2.77519  2.73123  3.46354  2.40513  3.72494  3.29354  2.67741  2.69355  4.24690  2.90347  2.73739  3.18146  2.89801  2.37887  2.77519  2.98518  4.58477  3.61503
          0.02256  4.19886  4.92121  0.61958  0.77255  0.48576  0.95510
    103   2.53447  4.02896  3.80274  3.22447  2.81445  3.04113  3.86385  2.41940  3.12593  2.40286  2.99884  3.49138  4.12648  3.85553  3.35810  2.84921  3.29955  2.11246  2.43491  3.41021   1145 - -
          2.68618  4.42225  2.77519  2.73123  3.46354  2.40513  3.72494  3.29354  2.67741  2.69355  4.24690  2.90347  2.73739  3.18146  2.89801  2.37887  2.77519  2.98518  4.58477  3.61503
          0.02256  4.19886  4.92121  0.61958  0.77255  0.48576  0.95510
    104   2.69014  4.97985  2.66169  2.43464  4.30919  3.27232  3.49005  3.76248  2.19051  3.90636  4.04976  2.75646  3.79106  2.38283  2.35827  2.07121  2.80767  3.36817  6.21042  4.04507   1146 - -
          2.68618  4.42225  2.77519  2.73123  3.46354  2.40513  3.72494  3.29354  2.67741  2.69355  4.24690  2.90347  2.73739  3.18146  2.89801  2.37887  2.77519  2.98518  4.58477  3.61503
          0.02256  4.19886  4.92121  0.61958  0.77255  0.48576  0.95510
    105   3.08246  4.45399  4.67031  4.27503  3.33038  4.31290  5.06970  2.02722  4.18039  1.79435  1.84351  4.92785  4.61492  5.20513  4.36608  3.65984  3.61483  1.26542  5.23564  4.08331   1147 - -
          2.68618  4.42225  2.77519  2.73123  3.46354  2.40513  3.72494  3.29354  2.67741  2.69355  4.24690  2.90347  2.73739  3.18146  2.89801  2.37887  2.77519  2.98518  4.58477  3.61503
          0.02256  4.19886  4.92121  0.61958  0.77255  0.48576  0.95510
    106   2.63054  4.41296  4.73781  4.23778  3.72168  4.32895  4.95498  1.60176  4.13762  2.32804  3.54330  4.43682  4.70317  4.41031  4.34749  3.70698  3.32960  0.96389  5.57271  4.36179   1148 - -
          2.68618  4.42225  2.77519  2.73123  3.46354  2.40513  3.72494  3.29354  2.67741  2.69355  4.24690  2.90347  2.73739  3.18146  2.89801  2.37887  2.77519  2.98518  4.58477  3.61503
          0.02256  4.19886  4.92121  0.61958  0.77255  0.48576  0.95510
    107   2.71469  4.16032  4.24252  3.66060  2.02081  3.84453  4.15959  2.36962  3.53220  2.02933  2.77918  3.85139  4.20152  3.74011  3.69566  3.05639  2.63183  1.88141  4.78335  3.58622   1149 - -
          2.68618  4.42225  2.77519  2.73123  3.46354  2.40513  3.72494  3.29354  2.67741  2.69355  4.24690  2.90347  2.73739  3.18146  2.89801  2.37887  2.77519  2.98518  4.58477  3.61503
          0.02256  4.19886  4.92121  0.61958  0.77255  0.48576  0.95510
    108   3.26185  4.57873  4.93146  4.39896  3.35890  4.56006  4.97709  1.07154  4.23949  1.79041  2.25716  4.61818  4.80992  4.43199  4.37952  3.92927  3.50511  1.96521  5.37036  4.23892   1198 - -
          2.68618  4.42225  2.77519  2.73123  3.46354  2.40513  3.72494  3.29354  2.67741  2.69355  4.24690  2.90347  2.73739  3.18146  2.89801  2.37887  2.77519  2.98518  4.58477  3.61503
          0.02256  4.19886  4.92121  0.61958  0.77255  0.48576  0.95510
    109   1.47333  4.25657  3.70979  3.30013  4.05159  1.97051  4.25728  3.25286  3.28003  3.09909  3.98939  3.47593  3.86845  3.56751  3.58845  2.60034  2.82827  2.07806  5.47564  4.26461   1199 - -
          2.68618  4.42225  2.77519  2.73123  3.46354  2.40513  3.72494  3.29354  2.67741  2.69355  4.24690  2.90347  2.73739  3.18146  2.89801  2.37887  2.77519  2.98518  4.58477  3.61503
          0.02235  4.20793  4.93028  0.61958  0.77255  0.48576  0.95510
    110   2.47168  4.17334  4.26470  3.68457  2.09738  3.87446  4.20332  2.13866  3.56211  1.96416  3.20438  3.88060  4.23012  3.77254  3.73061  3.17367  2.56394  1.96272  4.83653  3.64842   1200 - -
          2.68618  4.42225  2.77519  2.73123  3.46354  2.40513  3.72494  3.29354  2.67741  2.69355  4.24690  2.90347  2.73739  3.18146  2.89801  2.37887  2.77519  2.98518  4.58477  3.61503
          0.02235  4.20793  4.93028  0.61958  0.77255  0.48576  0.95510
    111   3.04525  4.39386  4.69815  4.15435  3.55310  4.33845  4.78953  1.74149  4.04314  1.81970  3.39742  4.37071  4.65363  4.28246  4.23259  3.67979  2.80845  1.13649  5.36703  4.18111   1201 - -
          2.68618  4.42225  2.77519  2.73123  3.46354  2.40513  3.72494  3.29354  2.67741  2.69355  4.24690  2.90347  2.73739  3.18146  2.89801  2.37887  2.77519  2.98518  4.58477  3.61503
          0.02235  4.20793  4.93028  0.61958  0.77255  0.48576  0.95510
    112   1.46203  4.18377  3.56667  3.21107  4.31869  2.43721  4.23165  3.83945  3.22182  4.22026  5.12156  3.35957  3.73660  3.89003  3.53633  2.44359  1.34143  3.79347  5.59553  5.42049   1202 - -
          2.68618  4.42225  2.77519  2.73123  3.46354  2.40513  3.72494  3.29354  2.67741  2.69355  4.24690  2.90347  2.73739  3.18146  2.89801  2.37887  2.77519  2.98518  4.58477  3.61503
          0.02235  4.20793  4.93028  0.61958  0.77255  0.48576  0.95510
    113   1.23657  4.22257  3.53563  3.32275  5.01398  1.27530  4.40515  4.17010  3.43750  4.17227  5.08444  3.42443  3.76580  3.69876  3.94379  2.47868  2.97948  3.97599  5.81138  5.10159   1203 - -
          2.68618  4.42225  2.77519  2.73123  3.46354  2.40513  3.72494  3.29354  2.67741  2.69355  4.24690  2.90347  2.73739  3.18146  2.89801  2.37887  2.77519  2.98518  4.58477  3.61503
          0.02235  4.20793  4.93028  0.61958  0.77255  0.48576  0.95510
    114   2.72076  4.17384  4.19981  3.61950  3.08336  3.85487  4.17418  1.77831  3.50403  2.03110  2.81014  3.83662  4.21000  3.72420  3.68922  2.38929  2.95502  1.95928  4.83644  3.64863   1204 - -
          2.68618  4.42225  2.77519  2.73123  3.46354  2.40513  3.72494  3.29354  2.67741  2.69355  4.24690  2.90347  2.73739  3.18146  2.89801  2.37887  2.77519  2.98518  4.58477  3.61503
          0.02235  4.20793  4.93028  0.61958  0.77255  0.48576  0.95510
    115   3.34404  4.65182  5.03095  4.46277  2.62999  4.61945  4.90178  2.06158  4.33872  0.89499  2.96955  4.66984  4.80508  4.40033  4.42218  3.96478  3.56490  1.99794  5.17932  4.06731   1206 - -
          2.68618  4.42225  2.77519  2.73123  3.46354  2.40513  3.72494  3.29354  2.67741  2.69355  4.24690  2.90347  2.73739  3.18146  2.89801  2.37887  2.77519  2.98518  4.58477  3.61503
          0.02235  4.20793  4.93028  0.61958  0.77255  0.48576  0.95510
    116   1.50286  5.00484  3.56090  3.28954  5.45657  2.97950  4.34288  4.89913  3.34076  3.51588  4.49244  3.39645  3.74667  3.62375  3.63650  1.06211  2.76363  3.60356  7.28623  5.04501   1207 - -
          2.68618  4.42225  2.77519  2.73123  3.46354  2.40513  3.72494  3.29354  2.67741  2.69355  4.24690  2.90347  2.73739  3.18146  2.89801  2.37887  2.77519  2.98518  4.58477  3.61503
          0.02235  4.20793  4.93028  0.61958  0.77255  0.48576  0.95510
    117   2.92009  4.49635  4.15095  3.69096  3.42057  3.88858  4.44929  2.45211  3.50850  1.06703  3.32332  3.94833  4.35090  3.84687  3.73230  3.27524  2.27742  2.38805  5.20669  4.00947   1208 - -
          2.68618  4.42225  2.77519  2.73123  3.46354  2.40513  3.72494  3.29354  2.67741  2.69355  4.24690  2.90347  2.73739  3.18146  2.89801  2.37887  2.77519  2.98518  4.58477  3.61503
          0.02235  4.20793  4.93028  0.61958  0.77255  0.48576  0.95510
    118   2.63137  4.39657  4.64694  4.11432  3.62373  4.29548  4.80234  1.76824  4.00839  2.26298  3.16552  4.33898  4.64061  4.26912  4.21941  3.64496  3.28780  0.98766  5.42979  4.23152   1209 - -
          2.68618  4.42225  2.77519  2.73123  3.46354  2.40513  3.72494  3.29354  2.67741  2.69355  4.24690  2.90347  2.73739  3.18146  2.89801  2.37887  2.77519  2.98518  4.58477  3.61503
          0.02235  4.20793  4.93028  0.61958  0.77255  0.48576  0.95510
    119   2.63347  4.47472  3.77100  3.55608  4.31012  3.29872  4.54197  3.48096  3.50598  3.33188  4.37083  3.69820  4.03374  3.88615  3.73861  2.83985  0.70862  3.13705  5.71597  4.53088   1210 - -
          2.68618  4.42225  2.77519  2.73123  3.46354  2.40513  3.72494  3.29354  2.67741  2.69355  4.24690  2.90347  2.73739  3.18146  2.89801  2.37887  2.77519  2.98518  4.58477  3.61503
          0.02235  4.20793  4.93028  0.61958  0.77255  0.48576  0.95510
    120   2.89410  4.31668  4.47157  3.94826  3.56880  4.07473  4.59640  1.41444  3.83270  2.34877  3.46813  4.14796  4.47208  4.09619  4.03481  2.85181  3.16597  1.30931  5.26746  4.05593   1211 - -
          2.68618  4.42225  2.77519  2.73123  3.46354  2.40513  3.72494  3.29354  2.67741  2.69355  4.24690  2.90347  2.73739  3.18146  2.89801  2.37887  2.77519  2.98518  4.58477  3.61503
          0.02235  4.20793  4.93028  0.61958  0.77255  0.48576  0.95510
    121   2.23078  4.28087  4.37239  3.81446  3.48811  4.05212  4.45838  1.60234  3.71387  2.10227  3.39631  4.04799  4.41021  3.96103  3.92663  3.36779  2.72594  1.56287  5.14378  3.94436   1316 - -
          2.68618  4.42225  2.77519  2.73123  3.46354  2.40513  3.72494  3.29354  2.67741  2.69355  4.24690  2.90347  2.73739  3.18146  2.89801  2.37887  2.77519  2.98518  4.58477  3.61503
          0.02235  4.20793  4.93028  0.61958  0.77255  0.48576  0.95510
    122   3.13771  4.86605  3.87896  3.82720  4.93722  0.35914  4.91340  4.63190  4.05331  4.23847  5.22639  4.04490  4.26655  4.35155  4.23974  3.32127  3.64468  4.09508  5.93014  5.05502   1577 - -
          2.68618  4.42225  2.77519  2.73123  3.46354  2.40513  3.72494  3.29354  2.67741  2.69355  4.24690  2.90347  2.73739  3.18146  2.89801  2.37887  2.77519  2.98518  4.58477  3.61503
          0.02235  4.20793  4.93028  0.61958  0.77255  0.48576  0.95510
    123   3.04516  5.02891  2.95727  2.88370  4.45036  3.44502  4.25219  4.24921  3.19341  3.86014  4.82380  0.67797  4.11898  3.53695  3.54991  3.10650  3.44494  3.83586  5.71694  4.38345   1874 - -
          2.68618  4.42225  2.77519  2.73123  3.46354  2.40513  3.72494  3.29354  2.67741  2.69355  4.24690  2.90347  2.73739  3.18146  2.89801  2.37887  2.77519  2.98518  4.58477  3.61503
          0.02235  4.20793  4.93028  0.61958  0.77255  0.48576  0.95510
    124   3.25700  4.51890  5.10640  4.58316  3.56773  4.69291  5.19739  1.25538  4.47928  1.67958  3.35192  4.77754  4.92817  4.66995  4.62534  4.07161  3.50363  1.28763  5.58086  4.42587   1875 - -
          2.68618  4.42225  2.77519  2.73123  3.46354  2.40513  3.72494  3.29354  2.67741  2.69355  4.24690  2.90347  2.73739  3.18146  2.89801  2.37887  2.77519  2.98518  4.58477  3.61503
          0.02235  4.20793  4.93028  0.61958  0.77255  0.48576  0.95510
    125   3.48415  4.80981  5.01754  4.46445  3.11787  4.70497  4.98753  2.30829  4.26954  0.84128  1.88653  4.72968  4.86806  4.38696  4.37218  4.07335  3.70432  2.48870  5.24438  4.18478   1876 - -
          2.68618  4.42225  2.77519  2.73123  3.46354  2.40513  3.72494  3.29354  2.67741  2.69355  4.24690  2.90347  2.73739  3.18146  2.89801  2.37887  2.77519  2.98518  4.58477  3.61503
          0.02235  4.20793  4.93028  0.61958  0.77255  0.48576  0.95510
    126   3.08384  4.54899  4.58101  4.26721  3.82130  4.06143  5.01960  2.09779  4.14109  2.45726  3.74675  4.40026  4.61261  4.48245  4.31990  3.59637  3.44298  0.68547  5.65819  4.40577   1877 - -
          2.68618  4.42225  2.77519  2.73123  3.46354  2.40513  3.72494  3.29354  2.67741  2.69355  4.24690  2.90347  2.73739  3.18146  2.89801  2.37887  2.77519  2.98518  4.58477  3.61503
          0.02235  4.20793  4.93028  0.61958  0.77255  0.48576  0.95510
    127   3.32175  4.65190  4.92445  4.35919  3.20417  4.58136  4.90072  1.78810  4.20524  1.47122  1.41227  4.60255  4.78553  4.33991  4.32864  3.92646  3.54697  2.23771  5.24746  4.16563   1895 - -
          2.68618  4.42225  2.77519  2.73123  3.46354  2.40513  3.72494  3.29354  2.67741  2.69355  4.24690  2.90347  2.73739  3.18146  2.89801  2.37887  2.77519  2.98518  4.58477  3.61503
          0.02235  4.20793  4.93028  0.61958  0.77255  0.48576  0.95510
    128   3.25172  4.51052  5.10891  4.59222  3.61993  4.70184  5.23074  1.24884  4.49180  1.83196  3.40281  4.78760  4.94356  4.70032  4.64856  4.08485  3.50129  1.18669  5.62999  4.45981   1896 - -
          2.68618  4.42225  2.77519  2.73123  3.46354  2.40513  3.72494  3.29354  2.67741  2.69355  4.24690  2.90347  2.73739  3.18146  2.89801  2.37887  2.77519  2.98518  4.58477  3.61503
          0.02235  4.20793  4.93028  0.61958  0.77255  0.48576  0.95510
    129   3.06009  4.04702  3.29404  3.08499  4.24537  2.80191  4.17595  4.42834  3.16783  3.37952  5.27768  3.20693  3.57764  3.46374  3.45300  0.86307  2.61688  3.62483  5.60143  4.37408   1897 - -
          2.68618  4.42225  2.77519  2.73123  3.46354  2.40513  3.72494  3.29354  2.67741  2.69355  4.24690  2.90347  2.73739  3.18146  2.89801  2.37887  2.77519  2.98518  4.58477  3.61503
          0.02235  4.20793  4.93028  0.61958  0.77255  0.48576  0.95510
    130   3.31457  4.64644  4.84150  4.35757  1.27145  4.44904  4.40204  1.76831  4.21331  1.84234  3.21088  4.44254  4.72945  4.31157  4.30508  3.81573  3.55460  2.35854  4.65414  3.15607   1898 - -
          2.68618  4.42225  2.77519  2.73123  3.46354  2.40513  3.72494  3.29354  2.67741  2.69355  4.24690  2.90347  2.73739  3.18146  2.89801  2.37887  2.77519  2.98518  4.58477  3.61503
          0.02235  4.20793  4.93028  0.61958  0.77255  0.48576  0.95510
    131   3.31678  5.26274  3.51311  3.08821  4.72779  3.75344  3.99598  4.18247  0.65513  3.68019  4.63621  3.49264  4.24042  3.17745  2.55963  3.34432  3.55100  3.87603  5.65274  4.52130   1907 - -
          2.68618  4.42225  2.77519  2.73123  3.46354  2.40513  3.72494  3.29354  2.67741  2.69355  4.24690  2.90347  2.73739  3.18146  2.89801  2.37887  2.77519  2.98518  4.58477  3.61503
          0.02235  4.20793  4.93028  0.61958  0.77255  0.48576  0.95510
    132   3.22884  4.50319  5.06650  4.58332  3.73803  4.65453  5.29233  1.32710  4.48224  2.22085  3.52281  4.77416  4.94799  4.74216  4.66593  4.06001  3.49580  0.95530  5.74616  4.53536   1908 - -
          2.68618  4.42225  2.77519  2.73123  3.46354  2.40513  3.72494  3.29354  2.67741  2.69355  4.24690  2.90347  2.73739  3.18146  2.89801  2.37887  2.77519  2.98518  4.58477  3.61503
          0.02235  4.20793  4.93028  0.61958  0.77255  0.48576  0.95510
    133   3.03435  5.54184  1.58876  2.23750  4.86894  3.32237  3.90028  4.43966  2.92679  3.94566  4.80172  1.32671  3.95564  3.07407  3.51598  2.93386  3.34005  3.99855  6.06634  4.56333   1910 - -
          2.68618  4.42225  2.77519  2.73123  3.46354  2.40513  3.72494  3.29354  2.67741  2.69355  4.24690  2.90347  2.73739  3.18146  2.89801  2.37887  2.77519  2.98518  4.58477  3.61503
          0.02235  4.20793  4.93028  0.61958  0.77255  0.48576  0.95510
    134   2.84343  5.09290  3.20757  2.61377  4.48755  3.56698  3.66327  3.88361  1.48981  3.38430  4.19886  3.09120  3.95745  2.79002  1.97850  2.48687  2.71125  3.52595  5.50571  4.23275   2061 - -
          2.68618  4.42225  2.77519  2.73123  3.46354  2.40513  3.72494  3.29354  2.67741  2.69355  4.24690  2.90347  2.73739  3.18146  2.89801  2.37887  2.77519  2.98518  4.58477  3.61503
          0.02235  4.20793  4.93028  0.61958  0.77255  0.48576  0.95510
    135   2.88787  5.22758  2.76853  2.21993  4.49166  3.47881  2.95093  3.98805  2.36279  3.49176  4.31530  2.96645  3.94352  1.45203  2.73288  2.85153  3.11786  3.62195  5.60527  4.24618   2062 - -
          2.68618  4.42225  2.77519  2.73123  3.46354  2.40513  3.72494  3.29354  2.67741  2.69355  4.24690  2.90347  2.73739  3.18146  2.89801  2.37887  2.77519  2.98518  4.58477  3.61503
          0.02235  4.20793  4.93028  0.61958  0.77255  0.48576  0.95510
    136   3.55522  4.92549  4.72791  4.38230  3.30032  4.40474  4.93477  2.53463  4.14774  0.54991  3.24118  4.62603  4.79056  4.43353  4.26347  4.03570  3.83857  2.65663  5.28715  4.08365   2063 - -
          2.68618  4.42225  2.77519  2.73123  3.46354  2.40513  3.72494  3.29354  2.67741  2.69355  4.24690  2.90347  2.73739  3.18146  2.89801  2.37887  2.77519  2.98518  4.58477  3.61503
          0.02235  4.20793  4.93028  0.61958  0.77255  0.48576  0.95510
    137   3.03816  5.27404  3.15506  2.67723  4.67354  3.63414  3.71086  4.07948  1.48610  3.52971  4.38105  3.14440  4.05007  1.57272  2.37155  3.01258  3.23548  3.73236  5.59686  4.35169   2064 - -
          2.68618  4.42225  2.77519  2.73123  3.46354  2.40513  3.72494  3.29354  2.67741  2.69355  4.24690  2.90347  2.73739  3.18146  2.89801  2.37887  2.77519  2.98518  4.58477  3.61503
          0.02235  4.20793  4.93028  0.61958  0.77255  0.48576  0.95510
    138   2.63347  4.47472  3.77100  3.55608  4.31012  3.29872  4.54197  3.48096  3.50598  3.33188  4.37083  3.69820  4.03374  3.88615  3.73861  2.83985  0.70862  3.13705  5.71597  4.53088   2070 - -
          2.68618  4.42225  2.77519  2.73123  3.46354  2.40513  3.72494  3.29354  2.67741  2.69355  4.24690  2.90347  2.73739  3.18146  2.89801  2.37887  2.77519  2.98518  4.58477  3.61503
          0.02235  4.20793  4.93028  0.61958  0.77255  0.48576  0.95510
    139   3.22884  4.50319  5.06650  4.58332  3.73803  4.65453  5.29233  1.32710  4.48224  2.22085  3.52281  4.77416  4.94799  4.74216  4.66593  4.06001  3.49580  0.95530  5.74616  4.53536   2073 - -
          2.68618  4.42225  2.77519  2.73123  3.46354  2.40513  3.72494  3.29354  2.67741  2.69355  4.24690  2.90347  2.73739  3.18146  2.89801  2.37887  2.77519  2.98518  4.58477  3.61503
          0.02235  4.20793  4.93028  0.61958  0.77255  0.48576  0.95510
    140   2.66268  4.63604  2.72953  2.54245  4.38149  3.12468  4.74400  3.91936  2.79829  3.52132  5.39446  1.33791  4.22502  3.61549  3.21860  1.67752  4.10772  3.43478  5.65504  4.29435   2074 - -
          2.68618  4.42225  2.77519  2.73123  3.46354  2.40513  3.72494  3.29354  2.67741  2.69355  4.24690  2.90347  2.73739  3.18146  2.89801  2.37887  2.77519  2.98518  4.58477  3.61503
          0.02235  4.20793  4.93028  0.61958  0.77255  0.48576  0.95510
    141   3.04516  5.02891  2.95727  2.88370  4.45036  3.44502  4.25219  4.24921  3.19341  3.86014  4.82380  0.67797  4.11898  3.53695  3.54991  3.10650  3.44494  3.83586  5.71694  4.38345   2075 - -
          2.68618  4.42225  2.77519  2.73123  3.46354  2.40513  3.72494  3.29354  2.67741  2.69355  4.24690  2.90347  2.73739  3.18146  2.89801  2.37887  2.77519  2.98518  4.58477  3.61503
          0.02235  4.20793  4.93028  0.61958  0.77255  0.48576  0.95510
    142   3.76826  5.11947  4.35229  4.15609  2.39079  4.23568  3.82993  3.73587  4.00544  3.09962  4.37722  4.16217  4.70683  4.22722  4.11457  3.86608  4.05948  3.62367  4.04328  0.54992   2076 - -
          2.68618  4.42225  2.77519  2.73123  3.46354  2.40513  3.72494  3.29354  2.67741  2.69355  4.24690  2.90347  2.73739  3.18146  2.89801  2.37887  2.77519  2.98518  4.58477  3.61503
          0.02235  4.20793  4.93028  0.61958  0.77255  0.48576  0.95510
    143   3.83005  5.03224  4.83011  4.55446  0.76512  4.56046  3.61522  3.43099  4.38821  2.71844  4.02428  4.25236  4.86648  4.32159  4.38610  3.94888  4.05439  3.38713  3.74097  1.71388   2077 - -
          2.68618  4.42225  2.77519  2.73123  3.46354  2.40513  3.72494  3.29354  2.67741  2.69355  4.24690  2.90347  2.73739  3.18146  2.89801  2.37887  2.77519  2.98518  4.58477  3.61503
          0.02235  4.20793  4.93028  0.61958  0.77255  0.48576  0.95510
    144   3.55522  4.92549  4.72791  4.38230  3.30032  4.40474  4.93477  2.53463  4.14774  0.54991  3.24118  4.62603  4.79056  4.43353  4.26347  4.03570  3.83857  2.65663  5.28715  4.08365   2078 - -
          2.68618  4.42225  2.77519  2.73123  3.46354  2.40513  3.72494  3.29354  2.67741  2.69355  4.24690  2.90347  2.73739  3.18146  2.89801  2.37887  2.77519  2.98518  4.58477  3.61503
          0.02235  4.20793  4.93028  0.61958  0.77255  0.48576  0.95510
    145   3.49400  4.80055  4.94568  4.47233  1.38600  4.59142  4.39592  2.50560  4.31566  1.15321  3.11479  4.54628  4.81945  4.36060  4.37983  3.96799  3.72009  2.63780  4.58289  3.06904   2079 - -
          2.68618  4.42225  2.77519  2.73123  3.46354  2.40513  3.72494  3.29354  2.67741  2.69355  4.24690  2.90347  2.73739  3.18146  2.89801  2.37887  2.77519  2.98518  4.58477  3.61503
          0.02235  4.20793  4.93028  0.61958  0.77255  0.48576  0.95510
    146   2.51581  4.43350  3.53908  3.38498  4.43426  3.15918  4.47760  4.01003  3.48264  3.70837  4.61405  3.54386  3.92843  3.80668  3.74771  0.67858  3.02354  3.46828  5.78135  4.52400   2081 - -
          2.68618  4.42225  2.77519  2.73123  3.46354  2.40513  3.72494  3.29354  2.67741  2.69355  4.24690  2.90347  2.73739  3.18146  2.89801  2.37887  2.77519  2.98518  4.58477  3.61503
          0.02235  4.20793  4.93028  0.61958  0.77255  0.48576  0.95510
    147   3.55522  4.92549  4.72791  4.38230  3.30032  4.40474  4.93477  2.53463  4.14774  0.54991  3.24118  4.62603  4.79056  4.43353  4.26347  4.03570  3.83857  2.65663  5.28715  4.08365   2122 - -
          2.68618  4.42225  2.77519  2.73123  3.46354  2.40513  3.72494  3.29354  2.67741  2.69355  4.24690  2.90347  2.73739  3.18146  2.89801  2.37887  2.77519  2.98518  4.58477  3.61503
          0.02235  4.20793  4.93028  0.61958  0.77255  0.48576  0.95510
    148   0.68491  4.31799  3.73755  3.55030  4.48398  2.92539  4.56322  3.75617  3.60549  3.58394  4.48585  3.60438  3.89496  3.89735  3.84324  2.62566  2.94078  3.25989  5.84166  4.67942   2128 - -
          2.68618  4.42225  2.77519  2.73123  3.46354  2.40513  3.72494  3.29354  2.67741  2.69355  4.24690  2.90347  2.73739  3.18146  2.89801  2.37887  2.77519  2.98518  4.58477  3.61503
          0.02235  4.20793  4.93028  0.61958  0.77255  0.48576  0.95510
    149   2.89903  1.70197  4.64616  4.11938  3.53122  4.06676  4.67827  1.65542  3.98022  2.25974  3.42629  4.24433  4.49021  4.21391  4.14025  3.43593  3.18744  1.70064  5.27250  4.07274   2129 - -
          2.68618  4.42225  2.77519  2.73123  3.46354  2.40513  3.72494  3.29354  2.67741  2.69355  4.24690  2.90347  2.73739  3.18146  2.89801  2.37887  2.77519  2.98518  4.58477  3.61503
          0.02235  4.20793  4.93028  0.61958  0.77255  0.48576  0.95510
    150   0.62106  4.39654  3.83982  3.66303  4.42259  3.20926  4.63997  3.60129  3.68906  3.46602  4.47098  3.71609  3.98145  4.00071  3.90615  2.74926  3.05067  3.19502  5.81435  4.65794   2130 - -
          2.68618  4.42225  2.77519  2.73123  3.46354  2.40513  3.72494  3.29354  2.67741  2.69355  4.24690  2.90347  2.73739  3.18146  2.89801  2.37887  2.77519  2.98518  4.58477  3.61503
          0.02235  4.20793  4.93028  0.61958  0.77255  0.48576  0.95510
    151   3.39030  5.52845  0.53552  2.61139  4.95994  3.50159  4.27835  4.63321  3.43342  4.18543  5.18391  3.17998  4.17867  3.52691  3.98561  3.32337  3.74026  4.24041  6.05805  4.79406   2304 - -
          2.68618  4.42225  2.77519  2.73123  3.46354  2.40513  3.72494  3.29354  2.67741  2.69355  4.24690  2.90347  2.73739  3.18146  2.89801  2.37887  2.77519  2.98518  4.58477  3.61503
          0.02235  4.20793  4.93028  0.61958  0.77255  0.48576  0.95510
    152   3.43579  4.72989  5.10400  4.54457  2.17506  4.69025  4.85058  2.03195  4.40849  0.87676  2.93470  4.72937  4.84945  4.43118  4.46537  4.04205  3.65078  2.43155  5.05851  3.84986   2305 - -
          2.68618  4.42225  2.77519  2.73123  3.46354  2.40513  3.72494  3.29354  2.67741  2.69355  4.24690  2.90347  2.73739  3.18146  2.89801  2.37887  2.77519  2.98518  4.58477  3.61503
          0.02235  4.20793  4.93028  0.61958  0.77255  0.48576  0.95510
    153   1.76313  5.46850  4.16689  3.71938  3.73283  3.76333  4.48937  1.16134  3.61311  3.60991  4.26578  3.91956  4.25905  3.91248  3.84143  3.15978  3.03455  1.85550  5.25893  4.04595   2306 - -
          2.68618  4.42225  2.77519  2.73123  3.46354  2.40513  3.72494  3.29354  2.67741  2.69355  4.24690  2.90347  2.73739  3.18146  2.89801  2.37887  2.77519  2.98518  4.58477  3.61503
          0.02235  4.20793  4.93028  0.61958  0.77255  0.48576  0.95510
    154   3.30300  4.64611  4.78799  4.42726  3.62433  4.41140  5.10610  0.73773  4.26274  2.15509  3.52132  4.62816  4.82244  4.58460  4.42310  3.95120  3.60097  1.91527  5.57539  4.33462   2307 - -
          2.68618  4.42225  2.77519  2.73123  3.46354  2.40513  3.72494  3.29354  2.67741  2.69355  4.24690  2.90347  2.73739  3.18146  2.89801  2.37887  2.77519  2.98518  4.58477  3.61503
          0.02235  4.20793  4.93028  0.61958  0.77255  0.48576  0.95510
    155   3.13771  4.86605  3.87896  3.82720  4.93722  0.35914  4.91340  4.63190  4.05331  4.23847  5.22639  4.04490  4.26655  4.35155  4.23974  3.32127  3.64468  4.09508  5.93014  5.05502   2308 - -
          2.68618  4.42225  2.77519  2.73123  3.46354  2.40513  3.72494  3.29354  2.67741  2.69355  4.24690  2.90347  2.73739  3.18146  2.89801  2.37887  2.77519  2.98518  4.58477  3.61503
          0.02235  4.20793  4.93028  0.61958  0.77255  0.48576  0.95510
    156   2.05472  4.29678  4.25392  3.71876  3.58802  3.91747  4.44860  1.85661  3.62979  2.42118  3.49062  3.95891  4.34390  3.89888  3.87488  3.25362  2.69410  1.36312  5.22691  4.01922   2309 - -
          2.68618  4.42225  2.77519  2.73123  3.46354  2.40513  3.72494  3.29354  2.67741  2.69355  4.24690  2.90347  2.73739  3.18146  2.89801  2.37887  2.77519  2.98518  4.58477  3.61503
          0.02235  4.20793  4.93028  0.61958  0.77255  0.48576  0.95510
    157   3.26516  4.58699  4.88911  4.38235  1.69506  4.46615  4.56622  1.34717  4.24275  1.82516  3.18373  4.49678  4.73647  4.35334  4.33658  3.82925  3.50414  2.19391  4.85059  3.43592   2310 - -
          2.68618  4.42225  2.77519  2.73123  3.46354  2.40513  3.72494  3.29354  2.67741  2.69355  4.24690  2.90347  2.73739  3.18146  2.89801  2.37887  2.77519  2.98518  4.58477  3.61503
          0.02235  4.20793  4.93028  0.61958  0.77255  0.48576  0.95510
    158   2.46315  5.38340  3.48642  3.33232  4.38160  3.10652  4.42494  3.95737  3.42998  4.10673  4.66210  3.49120  3.87577  3.75402  3.69505  0.62592  3.25606  4.62396  5.72869  4.47134   2311 - -
          2.68618  4.42225  2.77519  2.73123  3.46354  2.40513  3.72494  3.29354  2.67741  2.69355  4.24690  2.90347  2.73739  3.18146  2.89801  2.37887  2.77519  2.98518  4.58477  3.61503
          0.02235  4.20793  4.93028  0.61958  0.77255  0.48576  0.95510
    159   3.26696  4.66342  4.71968  4.19312  3.23772  4.42303  4.80026  1.99831  3.99111  1.66667  1.20686  4.44809  4.70761  4.22338  4.15280  3.79170  3.51578  2.28533  5.24464  4.10433   2313 - -
          2.68618  4.42225  2.77519  2.73123  3.46354  2.40513  3.72494  3.29354  2.67741  2.69355  4.24690  2.90347  2.73739  3.18146  2.89801  2.37887  2.77519  2.98518  4.58477  3.61503
          0.02235  4.20793  4.93028  0.61958  0.77255  0.48576  0.95510
    160   2.60539  4.73479  2.66614  2.47748  4.35488  3.16927  3.85162  3.88943  2.72014  3.60405  4.32879  1.21615  4.30524  3.04746  3.13986  2.65574  2.97017  3.86785  5.59998  4.25117   2314 - -
          2.68618  4.42225  2.77519  2.73123  3.46354  2.40513  3.72494  3.29354  2.67741  2.69355  4.24690  2.90347  2.73739  3.18146  2.89801  2.37887  2.77519  2.98518  4.58477  3.61503
          0.02235  4.20793  4.93028  0.61958  0.77255  0.48576  0.95510
    161   3.51659  4.84307  5.01966  4.47999  3.12550  4.72744  5.01362  2.30238  4.26418  0.69123  2.46691  4.75161  4.89386  4.40496  4.37265  4.10947  3.74095  2.48039  5.26503  4.18739   2315 - -
          2.68618  4.42225  2.77519  2.73123  3.46354  2.40513  3.72494  3.29354  2.67741  2.69355  4.24690  2.90347  2.73739  3.18146  2.89801  2.37887  2.77519  2.98518  4.58477  3.61503
          0.02235  4.20793  4.93028  0.61958  0.77255  0.48576  0.95510
    162   4.24886  5.04321  4.86525  4.62354  1.01452  5.03591  3.50834  3.54039  4.44899  2.81712  5.17963  4.41439  4.87024  4.31857  4.40765  4.59186  4.31476  3.47739  4.53531  1.06066   2316 - -
          2.68618  4.42225  2.77519  2.73123  3.46354  2.40513  3.72494  3.29354  2.67741  2.69355  4.24690  2.90347  2.73739  3.18146  2.89801  2.37887  2.77519  2.98518  4.58477  3.61503
          0.02235  4.20793  4.93028  0.61958  0.77255  0.48576  0.95510
    163   2.48073  4.07225  3.51138  3.17724  4.29440  2.91317  4.17146  3.86000  3.16353  3.96884  4.65151  3.29652  3.65112  3.46484  3.45407  2.21992  0.98478  3.61937  5.49547  4.29469   2317 - -
          2.68618  4.42225  2.77519  2.73123  3.46354  2.40513  3.72494  3.29354  2.67741  2.69355  4.24690  2.90347  2.73739  3.18146  2.89801  2.37887  2.77519  2.98518  4.58477  3.61503
          0.02235  4.20793  4.93028  0.61958  0.77255  0.48576  0.95510
    164   2.69174  4.23561  3.92275  3.35647  3.30864  3.75569  4.06310  2.47087  3.25482  1.97779  3.30403  3.65277  4.13295  3.52750  3.51084  3.04050  2.02888  1.87441  4.86100  3.07739   2348 - -
          2.68618  4.42225  2.77519  2.73123  3.46354  2.40513  3.72494  3.29354  2.67741  2.69355  4.24690  2.90347  2.73739  3.18146  2.89801  2.37887  2.77519  2.98518  4.58477  3.61503
          0.02235  4.20793  4.93028  0.61958  0.77255  0.48576  0.95510
    165   2.85724  4.54923  3.70282  3.30138  2.94326  3.68234  3.89249  3.08797  3.18601  2.75248  3.78185  3.58020  4.17721  3.53271  3.45534  3.05959  2.22879  2.87935  4.53965  1.29700   2349 - -
          2.68618  4.42225  2.77519  2.73123  3.46354  2.40513  3.72494  3.29354  2.67741  2.69355  4.24690  2.90347  2.73739  3.18146  2.89801  2.37887  2.77519  2.98518  4.58477  3.61503
          0.02235  4.20793  4.93028  0.61958  0.77255  0.48576  0.95510
    166   2.90802  4.38010  4.28347  3.74685  3.49829  4.04012  4.47758  1.48369  3.61977  2.02558  3.38631  4.01839  4.42014  3.91090  3.85922  3.36958  1.89758  1.97991  5.21826  4.01692   2350 - -
          2.68618  4.42225  2.77519  2.73123  3.46354  2.40513  3.72494  3.29354  2.67741  2.69355  4.24690  2.90347  2.73739  3.18146  2.89801  2.37887  2.77519  2.98518  4.58477  3.61503
          0.02235  4.20793  4.93028  0.61958  0.77255  0.48576  0.95510
    167   2.63070  4.41649  4.78482  4.24251  3.52712  4.39758  4.85252  1.23860  4.13149  1.74127  3.35894  4.44682  4.69795  4.35152  4.30391  3.74447  3.33277  1.60093  5.38147  4.20915   2356 - -
          2.68618  4.42225  2.77519  2.73123  3.46354  2.40513  3.72494  3.29354  2.67741  2.69355  4.24690  2.90347  2.73739  3.18146  2.89801  2.37887  2.77519  2.98518  4.58477  3.61503
          0.02235  4.20793  4.93028  0.61958  0.77255  0.48576  0.95510
    168   2.81515  4.30940  4.12274  3.54100  3.26497  3.91590  4.19983  1.99244  2.80006  1.72690  2.06623  3.82358  4.25477  3.66252  3.60593  3.20429  3.04469  2.31439  4.92292  3.75011   2357 - -
          2.68618  4.42225  2.77519  2.73123  3.46354  2.40513  3.72494  3.29354  2.67741  2.69355  4.24690  2.90347  2.73739  3.18146  2.89801  2.37887  2.77519  2.98518  4.58477  3.61503
          0.02235  4.20793  4.93028  0.61958  0.77255  0.48576  0.95510
    169   2.77482  4.97784  2.66299  2.47873  4.51889  1.40332  3.88823  4.00357  2.72832  3.57105  4.40761  2.42480  3.91491  2.58296  3.15866  2.79292  3.10317  3.58644  5.74036  4.37571   2368 - -
          2.68618  4.42225  2.77519  2.73123  3.46354  2.40513  3.72494  3.29354  2.67741  2.69355  4.24690  2.90347  2.73739  3.18146  2.89801  2.37887  2.77519  2.98518  4.58477  3.61503
          0.02235  4.20793  4.93028  0.61958  0.77255  0.48576  0.95510
    170   2.81565  4.89290  3.27533  2.68308  3.92048  3.60210  2.88519  3.54197  2.10326  3.11963  3.97507  3.14770  3.97787  2.87180  2.07750  2.86272  3.02521  3.24912  5.19673  2.15372   2369 - -
          2.68618  4.42225  2.77519  2.73123  3.46354  2.40513  3.72494  3.29354  2.67741  2.69355  4.24690  2.90347  2.73739  3.18146  2.89801  2.37887  2.77519  2.98518  4.58477  3.61503
          0.02235  4.20793  4.93028  0.61958  0.77255  0.48576  0.95510
    171   3.95431  5.19743  4.64244  4.44089  3.09365  4.13971  4.37833  4.00898  4.16563  3.33963  4.62432  4.52702  4.68753  4.53480  4.22996  4.15452  4.27471  3.90767  0.41522  3.08044   2370 - -
          2.68618  4.42225  2.77519  2.73123  3.46354  2.40513  3.72494  3.29354  2.67741  2.69355  4.24690  2.90347  2.73739  3.18146  2.89801  2.37887  2.77519  2.98518  4.58477  3.61503
          0.02235  4.20793  4.93028  0.61958  0.77255  0.48576  0.95510
    172   1.72471  4.55284  2.50409  2.48907  4.08362  3.19614  3.72731  3.65795  2.58879  3.29510  5.18971  2.95403  2.50884  2.90596  3.03558  2.53261  2.77521  3.43145  5.36839  5.09707   2371 - -
          2.68618  4.42225  2.77519  2.73123  3.46354  2.40513  3.72494  3.29354  2.67741  2.69355  4.24690  2.90347  2.73739  3.18146  2.89801  2.37887  2.77519  2.98518  4.58477  3.61503
          0.02235  4.20793  4.93028  0.61958  0.77255  0.48576  0.95510
    173   3.55522  4.92549  4.72791  4.38230  3.30032  4.40474  4.93477  2.53463  4.14774  0.54991  3.24118  4.62603  4.79056  4.43353  4.26347  4.03570  3.83857  2.65663  5.28715  4.08365   2377 - -
          2.68618  4.42225  2.77519  2.73123  3.46354  2.40513  3.72494  3.29354  2.67741  2.69355  4.24690  2.90347  2.73739  3.18146  2.89801  2.37887  2.77519  2.98518  4.58477  3.61503
          0.02235  4.20793  4.93028  0.61958  0.77255  0.48576  0.95510
    174   3.13771  4.86605  3.87896  3.82720  4.93722  0.35914  4.91340  4.63190  4.05331  4.23847  5.22639  4.04490  4.26655  4.35155  4.23974  3.32127  3.64468  4.09508  5.93014  5.05502   2398 - -
          2.68618  4.42225  2.77519  2.73123  3.46354  2.40513  3.72494  3.29354  2.67741  2.69355  4.24690  2.90347  2.73739  3.18146  2.89801  2.37887  2.77519  2.98518  4.58477  3.61503
          0.02235  4.20793  4.93028  0.61958  0.77255  0.48576  0.95510
    175   2.28668  4.60132  3.62912  2.66402  4.06879  3.29592  3.59910  3.31648  2.76630  2.94059  3.76692  2.38835  2.34105  2.94930  3.71614  2.32660  2.49884  2.99379  7.26435  3.21332   2399 - -
          2.68618  4.42225  2.77519  2.73123  3.46354  2.40513  3.72494  3.29354  2.67741  2.69355  4.24690  2.90347  2.73739  3.18146  2.89801  2.37887  2.77519  2.98518  4.58477  3.61503
          0.02235  4.20793  4.93028  0.61958  0.77255  0.48576  0.95510
    176   3.04467  4.39257  4.71671  4.16146  3.44126  4.32282  4.73453  1.59389  4.04333  1.46667  3.28844  4.36258  4.62408  4.24959  4.20558  3.65771  2.76529  1.55799  5.26499  4.10311   2400 - -
          2.68618  4.42225  2.77519  2.73123  3.46354  2.40513  3.72494  3.29354  2.67741  2.69355  4.24690  2.90347  2.73739  3.18146  2.89801  2.37887  2.77519  2.98518  4.58477  3.61503
          0.02235  4.20793  4.93028  0.61958  0.77255  0.48576  0.95510
    177   1.66234  4.14171  3.98029  3.45075  4.81902  3.65642  4.20315  2.51264  3.35195  3.15108  3.26002  3.70033  4.10455  3.96360  3.60454  2.99583  2.88864  1.27361  5.83927  3.81182   2401 - -
          2.68618  4.42225  2.77519  2.73123  3.46354  2.40513  3.72494  3.29354  2.67741  2.69355  4.24690  2.90347  2.73739  3.18146  2.89801  2.37887  2.77519  2.98518  4.58477  3.61503
          0.02235  4.20793  4.93028  0.61958  0.77255  0.48576  0.95510
    178   3.03211  0.45630  4.60720  4.43277  4.36524  3.57205  5.00808  3.58057  4.26815  3.47303  4.60956  4.33360  4.30308  4.60061  4.32789  3.30249  3.52775  3.29828  5.69257  4.64660   2407 - -
          2.68618  4.42225  2.77519  2.73123  3.46354  2.40513  3.72494  3.29354  2.67741  2.69355  4.24690  2.90347  2.73739  3.18146  2.89801  2.37887  2.77519  2.98518  4.58477  3.61503
          0.02235  4.20793  4.93028  0.61958  0.77255  0.48576  0.95510
    179   3.08953  5.60153  0.94501  2.24269  4.86883  3.34014  3.91564  4.44686  2.94260  3.94583  4.82850  2.82635  3.97772  2.54335  3.52119  2.97860  3.39079  4.02750  6.07244  4.57334   2408 - -
          2.68618  4.42225  2.77519  2.73123  3.46354  2.40513  3.72494  3.29354  2.67741  2.69355  4.24690  2.90347  2.73739  3.18146  2.89801  2.37887  2.77519  2.98518  4.58477  3.61503
          0.02235  4.20793  4.93028  0.61958  0.77255  0.48576  0.95510
    180   2.95136  4.42690  4.30964  3.76308  2.70741  4.04339  4.36008  2.39699  3.64153  1.16016  3.14499  4.01523  4.39045  3.86572  3.84346  3.36194  2.34932  2.36140  4.95322  3.72359   2409 - -
          2.68618  4.42225  2.77519  2.73123  3.46354  2.40513  3.72494  3.29354  2.67741  2.69355  4.24690  2.90347  2.73739  3.18146  2.89801  2.37887  2.77519  2.98518  4.58477  3.61503
          0.02235  4.20793  4.93028  0.61958  0.77255  0.48576  0.95510
    181   3.95431  5.19743  4.64244  4.44089  3.09365  4.13971  4.37833  4.00898  4.16563  3.33963  4.62432  4.52702  4.68753  4.53480  4.22996  4.15452  4.27471  3.90767  0.41522  3.08044   2410 - -
          2.68618  4.42225  2.77519  2.73123  3.46354  2.40513  3.72494  3.29354  2.67741  2.69355  4.24690  2.90347  2.73739  3.18146  2.89801  2.37887  2.77519  2.98518  4.58477  3.61503
          0.02235  4.20793  4.93028  0.61958  0.77255  0.48576  0.95510
    182   3.55522  4.92549  4.72791  4.38230  3.30032  4.40474  4.93477  2.53463  4.14774  0.54991  3.24118  4.62603  4.79056  4.43353  4.26347  4.03570  3.83857  2.65663  5.28715  4.08365   2411 - -
          2.68618  4.42225  2.77519  2.73123  3.46354  2.40513  3.72494  3.29354  2.67741  2.69355  4.24690  2.90347  2.73739  3.18146  2.89801  2.37887  2.77519  2.98518  4.58477  3.61503
          0.02235  4.20793  4.93028  0.61958  0.77255  0.48576  0.95510
    183   0.99130  2.94431  4.02713  3.64290  4.19743  3.05732  4.46071  3.51040  3.56427  3.29290  4.15199  3.59382  3.81675  3.81909  3.79754  2.05053  2.77913  3.04626  5.61354  4.44198   2418 - -
          2.68618  4.42225  2.77519  2.73123  3.46354  2.40513  3.72494  3.29354  2.67741  2.69355  4.24690  2.90347  2.73739  3.18146  2.89801  2.37887  2.77519  2.98518  4.58477  3.61503
          0.02235  4.20793  4.93028  0.61958  0.77255  0.48576  0.95510
    184   3.44458  4.73080  5.11025  4.57888  3.24002  4.75554  5.10931  1.56210  4.41111  0.90169  3.03536  4.81570  4.93073  4.53351  4.51351  4.14050  3.67598  2.15121  5.35928  4.26418   2420 - -
          2.68618  4.42225  2.77519  2.73123  3.46354  2.40513  3.72494  3.29354  2.67741  2.69355  4.24690  2.90347  2.73739  3.18146  2.89801  2.37887  2.77519  2.98518  4.58477  3.61503
          0.02235  4.20793  4.93028  0.61958  0.77255  0.48576  0.95510
    185   3.39030  5.52845  0.53552  2.61139  4.95994  3.50159  4.27835  4.63321  3.43342  4.18543  5.18391  3.17998  4.17867  3.52691  3.98561  3.32337  3.74026  4.24041  6.05805  4.79406   2421 - -
          2.68618  4.42225  2.77519  2.73123  3.46354  2.40513  3.72494  3.29354  2.67741  2.69355  4.24690  2.90347  2.73739  3.18146  2.89801  2.37887  2.77519  2.98518  4.58477  3.61503
          0.02235  4.20793  4.93028  0.61958  0.77255  0.48576  0.95510
    186   3.68084  5.48568  4.72904  4.06867  2.60609  4.33665  3.74251  3.64845  3.91802  3.01220  4.38483  4.07475  4.61941  4.13980  4.02715  3.77866  4.31286  4.55601  3.95586  0.51072   2422 - -
          2.68618  4.42225  2.77519  2.73123  3.46354  2.40513  3.72494  3.29354  2.67741  2.69355  4.24690  2.90347  2.73739  3.18146  2.89801  2.37887  2.77519  2.98518  4.58477  3.61503
          0.02235  4.20793  4.93028  0.61958  0.77255  0.48576  0.95510
    187   3.20288  4.54533  4.84339  4.34386  3.47540  4.46877  4.97646  1.95924  4.19112  1.46251  3.31364  4.55499  4.78366  4.43534  4.36078  3.85663  3.46710  1.07868  5.44395  4.25322   2423 - -
          2.68618  4.42225  2.77519  2.73123  3.46354  2.40513  3.72494  3.29354  2.67741  2.69355  4.24690  2.90347  2.73739  3.18146  2.89801  2.37887  2.77519  2.98518  4.58477  3.61503
          0.02235  4.20793  4.93028  0.61958  0.77255  0.48576  0.95510
    188   1.42512  5.25730  3.82910  3.30424  4.29450  3.53805  4.11506  2.22188  3.21350  2.64720  3.21707  3.78992  4.01659  3.50517  3.49159  3.66333  2.84438  1.81142  5.01117  3.80453   2424 - -
          2.68618  4.42225  2.77519  2.73123  3.46354  2.40513  3.72494  3.29354  2.67741  2.69355  4.24690  2.90347  2.73739  3.18146  2.89801  2.37887  2.77519  2.98518  4.58477  3.61503
          0.02235  4.20793  4.93028  0.61958  0.77255  0.48576  0.95510
    189   2.52328  5.95768  3.42987  3.27577  4.92725  3.04997  4.36839  3.90082  3.37343  3.78486  5.48206  3.43465  3.81922  3.69747  3.63850  0.64319  3.41959  3.95021  5.67214  4.41479   2425 - -
          2.68618  4.42225  2.77519  2.73123  3.46354  2.40513  3.72494  3.29354  2.67741  2.69355  4.24690  2.90347  2.73739  3.18146  2.89801  2.37887  2.77519  2.98518  4.58477  3.61503
          0.02235  4.20793  4.93028  0.61958  0.77255  0.48576  0.95510
    190   2.98623  5.75793  2.89834  2.93446  4.82895  3.70725  4.19326  4.19028  3.13448  3.80121  5.19005  0.61904  4.06005  3.47802  3.49098  3.06635  4.59195  4.03006  5.65801  4.72910   2431 - -
          2.68618  4.42225  2.77519  2.73123  3.46354  2.40513  3.72494  3.29354  2.67741  2.69355  4.24690  2.90347  2.73739  3.18146  2.89801  2.37887  2.77519  2.98518  4.58477  3.61503
          0.02235  4.20793  4.93028  0.61958  0.77255  0.48576  0.95510
    191   0.62106  4.39654  3.83982  3.66303  4.42259  3.20926  4.63997  3.60129  3.68906  3.46602  4.47098  3.71609  3.98145  4.00071  3.90615  2.74926  3.05067  3.19502  5.81435  4.65794   2432 - -
          2.68618  4.42225  2.77519  2.73123  3.46354  2.40513  3.72494  3.29354  2.67741  2.69355  4.24690  2.90347  2.73739  3.18146  2.89801  2.37887  2.77519  2.98518  4.58477  3.61503
          0.02235  4.20793  4.93028  0.61958  0.77255  0.48576  0.95510
    192   2.51581  4.43350  3.53908  3.38498  4.43426  3.15918  4.47760  4.01003  3.48264  3.70837  4.61405  3.54386  3.92843  3.80668  3.74771  0.67858  3.02354  3.46828  5.78135  4.52400   2434 - -
          2.68618  4.42225  2.77519  2.73123  3.46354  2.40513  3.72494  3.29354  2.67741  2.69355  4.24690  2.90347  2.73739  3.18146  2.89801  2.37887  2.77519  2.98518  4.58477  3.61503
          0.02235  4.20793  4.93028  0.61958  0.77255  0.48576  0.95510
    193   3.08384  4.54899  4.58101  4.26721  3.82130  4.06143  5.01960  2.09779  4.14109  2.45726  3.74675  4.40026  4.61261  4.48245  4.31990  3.59637  3.44298  0.68547  5.65819  4.40577   2435 - -
          2.68618  4.42225  2.77519  2.73123  3.46354  2.40513  3.72494  3.29354  2.67741  2.69355  4.24690  2.90347  2.73739  3.18146  2.89801  2.37887  2.77519  2.98518  4.58477  3.61503
          0.02235  4.20793  4.93028  0.61958  0.77255  0.48576  0.95510
    194   3.40981  4.76599  4.88588  4.33982  3.13804  4.59506  4.88856  2.31472  4.13278  1.14591  1.40309  4.60550  4.80115  4.30208  4.26040  3.96040  3.63731  2.46095  5.21795  4.12176   2436 - -
          2.68618  4.42225  2.77519  2.73123  3.46354  2.40513  3.72494  3.29354  2.67741  2.69355  4.24690  2.90347  2.73739  3.18146  2.89801  2.37887  2.77519  2.98518  4.58477  3.61503
          0.02235  4.20793  4.93028  0.61958  0.77255  0.48576  0.95510
    195   3.04516  5.02891  2.95727  2.88370  4.45036  3.44502  4.25219  4.24921  3.19341  3.86014  4.82380  0.67797  4.11898  3.53695  3.54991  3.10650  3.44494  3.83586  5.71694  4.38345   2437 - -
          2.68618  4.42225  2.77519  2.73123  3.46354  2.40513  3.72494  3.29354  2.67741  2.69355  4.24690  2.90347  2.73739  3.18146  2.89801  2.37887  2.77519  2.98518  4.58477  3.61503
          0.02235  4.20793  4.93028  0.61958  0.77255  0.48576  0.95510
    196   3.55522  4.92549  4.72791  4.38230  3.30032  4.40474  4.93477  2.53463  4.14774  0.54991  3.24118  4.62603  4.79056  4.43353  4.26347  4.03570  3.83857  2.65663  5.28715  4.08365   2438 - -
          2.68618  4.42225  2.77519  2.73123  3.46354  2.40513  3.72494  3.29354  2.67741  2.69355  4.24690  2.90347  2.73739  3.18146  2.89801  2.37887  2.77519  2.98518  4.58477  3.61503
          0.02235  4.20793  4.93028  0.61958  0.77255  0.48576  0.95510
    197   3.55522  4.92549  4.72791  4.38230  3.30032  4.40474  4.93477  2.53463  4.14774  0.54991  3.24118  4.62603  4.79056  4.43353  4.26347  4.03570  3.83857  2.65663  5.28715  4.08365   2464 - -
          2.68618  4.42225  2.77519  2.73123  3.46354  2.40513  3.72494  3.29354  2.67741  2.69355  4.24690  2.90347  2.73739  3.18146  2.89801  2.37887  2.77519  2.98518  4.58477  3.61503
          0.02235  4.20793  4.93028  0.61958  0.77255  0.48576  0.95510
    198   3.25965  4.52152  5.10791  4.58456  3.56382  4.69505  5.19841  1.23051  4.48028  1.67465  3.34760  4.77955  4.92928  4.66977  4.62582  4.07390  3.50614  1.31716  5.57951  4.42585   2465 - -
          2.68618  4.42225  2.77519  2.73123  3.46354  2.40513  3.72494  3.29354  2.67741  2.69355  4.24690  2.90347  2.73739  3.18146  2.89801  2.37887  2.77519  2.98518  4.58477  3.61503
          0.02235  4.20793  4.93028  0.61958  0.77255  0.48576  0.95510
    199   3.30300  4.64611  4.78799  4.42726  3.62433  4.41140  5.10610  0.73773  4.26274  2.15509  3.52132  4.62816  4.82244  4.58460  4.42310  3.95120  3.60097  1.91527  5.57539  4.33462   2466 - -
          2.68618  4.42225  2.77519  2.73123  3.46354  2.40513  3.72494  3.29354  2.67741  2.69355  4.24690  2.90347  2.73739  3.18146  2.89801  2.37887  2.77519  2.98518  4.58477  3.61503
          0.02235  4.20793  4.93028  0.61958  0.77255  0.48576  0.95510
    200   2.51581  4.43350  3.53908  3.38498  4.43426  3.15918  4.47760  4.01003  3.48264  3.70837  4.61405  3.54386  3.92843  3.80668  3.74771  0.67858  3.02354  3.46828  5.78135  4.52400   2467 - -
          2.68618  4.42225  2.77519  2.73123  3.46354  2.40513  3.72494  3.29354  2.67741  2.69355  4.24690  2.90347  2.73739  3.18146  2.89801  2.37887  2.77519  2.98518  4.58477  3.61503
          0.02235  4.20793  4.93028  0.61958  0.77255  0.48576  0.95510
    201   3.60217  4.92377  4.75588  4.43652  0.79598  4.43809  3.98230  2.89680  4.27409  2.07654  3.58228  4.35383  4.79466  4.34014  4.33477  3.89127  3.86870  2.93970  4.14875  2.47829   2468 - -
          2.68618  4.42225  2.77519  2.73123  3.46354  2.40513  3.72494  3.29354  2.67741  2.69355  4.24690  2.90347  2.73739  3.18146  2.89801  2.37887  2.77519  2.98518  4.58477  3.61503
          0.02235  4.20793  4.93028  0.61958  0.77255  0.48576  0.95510
    202   3.19354  5.68864  0.78236  2.15014  5.01066  3.35049  4.00253  4.56313  3.11348  4.09344  5.01033  2.85382  4.02110  3.19708  3.73582  3.06824  3.51304  4.14168  6.19383  4.70716   2469 - -
          2.68618  4.42225  2.77519  2.73123  3.46354  2.40513  3.72494  3.29354  2.67741  2.69355  4.24690  2.90347  2.73739  3.18146  2.89801  2.37887  2.77519  2.98518  4.58477  3.61503
          0.02235  4.20793  4.93028  0.61958  0.77255  0.48576  0.95510
    203   3.42729  5.21571  3.95610  3.41272  4.65828  3.83258  4.12714  4.23562  2.45180  3.69050  4.69310  3.74067  4.32904  3.34066  0.56834  3.50244  3.67681  3.94765  5.61068  4.52540   2474 - -
          2.68618  4.42225  2.77519  2.73123  3.46354  2.40513  3.72494  3.29354  2.67741  2.69355  4.24690  2.90347  2.73739  3.18146  2.89801  2.37887  2.77519  2.98518  4.58477  3.61503
          0.02235  4.20793  4.93028  0.61958  0.77255  0.48576  0.95510
    204   3.17018  4.68660  3.95739  3.55236  2.42777  3.96532  3.66996  3.27636  3.34128  2.81957  3.88534  3.72712  4.36064  3.66484  3.55593  3.33029  3.42186  3.10006  4.04168  0.93402   2475 - -
          2.68618  4.42225  2.77519  2.73123  3.46354  2.40513  3.72494  3.29354  2.67741  2.69355  4.24690  2.90347  2.73739  3.18146  2.89801  2.37887  2.77519  2.98518  4.58477  3.61503
          0.02235  4.20793  4.93028  0.61958  0.77255  0.48576  0.95510
    205   3.55701  5.55764  4.54014  4.32994  0.42653  4.14274  4.02550  4.01209  4.23231  3.02885  4.07460  4.25277  4.60236  4.30987  4.26820  3.80093  3.86265  3.65062  6.04486  3.32729   2476 - -
          2.68618  4.42225  2.77519  2.73123  3.46354  2.40513  3.72494  3.29354  2.67741  2.69355  4.24690  2.90347  2.73739  3.18146  2.89801  2.37887  2.77519  2.98518  4.58477  3.61503
          0.02235  4.20793  4.93028  0.61958  0.77255  0.48576  0.95510
    206   3.68154  3.06057  3.82620  3.47435  4.02420  2.88681  4.29547  3.38034  3.38073  3.15870  4.30634  3.42651  3.65162  3.65982  3.60559  0.85172  2.62887  3.23746  5.44258  4.59497   2478 - -
          2.68618  4.42225  2.77519  2.73123  3.46354  2.40513  3.72494  3.29354  2.67741  2.69355  4.24690  2.90347  2.73739  3.18146  2.89801  2.37887  2.77519  2.98518  4.58477  3.61503
          0.02235  4.20793  4.93028  0.61958  0.77255  0.48576  0.95510
    207   3.22793  4.50312  5.06350  4.58046  3.73778  4.65188  5.28991  1.33940  4.47905  2.22122  3.52303  4.77151  4.94632  4.73949  4.66311  4.05733  3.49511  0.94764  5.74517  4.53402   2479 - -
          2.68618  4.42225  2.77519  2.73123  3.46354  2.40513  3.72494  3.29354  2.67741  2.69355  4.24690  2.90347  2.73739  3.18146  2.89801  2.37887  2.77519  2.98518  4.58477  3.61503
          0.02235  4.20793  4.93028  0.61958  0.77255  0.48576  0.95510
    208   2.63347  4.47472  3.77100  3.55608  4.31012  3.29872  4.54197  3.48096  3.50598  3.33188  4.37083  3.69820  4.03374  3.88615  3.73861  2.83985  0.70862  3.13705  5.71597  4.53088   2481 - -
          2.68618  4.42225  2.77519  2.73123  3.46354  2.40513  3.72494  3.29354  2.67741  2.69355  4.24690  2.90347  2.73739  3.18146  2.89801  2.37887  2.77519  2.98518  4.58477  3.61503
          0.02235  4.20793  4.93028  0.61958  0.77255  0.48576  0.95510
    209   3.26247  5.33607  3.74758  3.00241  4.84912  3.83801  3.71316  4.16868  1.51122  3.56897  4.45242  3.36865  4.18974  2.84572  1.08576  3.25139  3.40506  3.85673  5.56893  4.44566   2482 - -
          2.68618  4.42225  2.77519  2.73123  3.46354  2.40513  3.72494  3.29354  2.67741  2.69355  4.24690  2.90347  2.73739  3.18146  2.89801  2.37887  2.77519  2.98518  4.58477  3.61503
          0.02235  4.20793  4.93028  0.61958  0.77255  0.48576  0.95510
    210   3.26149  4.94803  3.90670  3.80341  4.74829  3.61727  4.84115  4.39594  3.89266  3.97919  5.05188  4.07033  0.38818  4.27034  4.08818  3.44231  3.73147  3.99989  5.82776  4.87756   2483 - -
          2.68618  4.42225  2.77519  2.73123  3.46354  2.40513  3.72494  3.29354  2.67741  2.69355  4.24690  2.90347  2.73739  3.18146  2.89801  2.37887  2.77519  2.98518  4.58477  3.61503
          0.02235  4.20793  4.93028  0.61958  0.77255  0.48576  0.95510
    211   3.55522  4.92549  4.72791  4.38230  3.30032  4.40474  4.93477  2.53463  4.14774  0.54991  3.24118  4.62603  4.79056  4.43353  4.26347  4.03570  3.83857  2.65663  5.28715  4.08365   2521 - -
          2.68618  4.42225  2.77519  2.73123  3.46354  2.40513  3.72494  3.29354  2.67741  2.69355  4.24690  2.90347  2.73739  3.18146  2.89801  2.37887  2.77519  2.98518  4.58477  3.61503
          0.02235  4.20793  4.93028  0.61958  0.77255  0.48576  0.95510
    212   2.29117  4.21736  3.53397  3.63760  4.25103  3.01934  4.85940  3.59384  3.66383  3.34524  4.20660  3.47277  3.75755  4.24600  4.99406  1.85829  1.00804  3.11268  6.60128  4.39739   2522 - -
          2.68618  4.42225  2.77519  2.73123  3.46354  2.40513  3.72494  3.29354  2.67741  2.69355  4.24690  2.90347  2.73739  3.18146  2.89801  2.37887  2.77519  2.98518  4.58477  3.61503
          0.02235  4.20793  4.93028  0.61958  0.77255  0.48576  0.95510
    213   3.76826  5.11947  4.35229  4.15609  2.39079  4.23568  3.82993  3.73587  4.00544  3.09962  4.37722  4.16217  4.70683  4.22722  4.11457  3.86608  4.05948  3.62367  4.04328  0.54992   2523 - -
          2.68618  4.42225  2.77519  2.73123  3.46354  2.40513  3.72494  3.29354  2.67741  2.69355  4.24690  2.90347  2.73739  3.18146  2.89801  2.37887  2.77519  2.98518  4.58477  3.61503
          0.02235  4.20793  4.93028  0.61958  0.77255  0.48576  0.95510
    214   2.93433  4.97890  3.41277  2.89324  4.48187  3.57810  3.85839  3.91711  2.31718  3.44339  4.32046  3.30448  2.33655  3.02503  1.17320  2.98939  3.20170  3.56944  5.54224  4.33130   2554 - -
          2.68618  4.42225  2.77519  2.73123  3.46354  2.40513  3.72494  3.29354  2.67741  2.69355  4.24690  2.90347  2.73739  3.18146  2.89801  2.37887  2.77519  2.98518  4.58477  3.61503
          0.02235  4.20793  4.93028  0.61958  0.77255  0.48576  0.95510
    215   1.04320  4.19055  4.06482  3.34902  3.94046  3.15728  4.14196  3.11296  3.57954  2.95699  3.87333  3.69953  2.86378  4.06910  4.07451  2.81998  2.84342  2.27056  5.37461  4.15696   2555 - -
          2.68618  4.42225  2.77519  2.73123  3.46354  2.40513  3.72494  3.29354  2.67741  2.69355  4.24690  2.90347  2.73739  3.18146  2.89801  2.37887  2.77519  2.98518  4.58477  3.61503
          0.02235  4.20793  4.93028  0.61958  0.77255  0.48576  0.95510
    216   3.22580  5.33291  3.66998  2.95332  4.83848  3.81161  3.70703  4.16687  1.01962  3.56886  4.44413  3.33580  4.16770  2.83744  1.68279  3.21061  3.37519  3.84656  5.57338  4.43497   2556 - -
          2.68618  4.42225  2.77519  2.73123  3.46354  2.40513  3.72494  3.29354  2.67741  2.69355  4.24690  2.90347  2.73739  3.18146  2.89801  2.37887  2.77519  2.98518  4.58477  3.61503
          0.02235  4.20793  4.93028  0.61958  0.77255  0.48576  0.95510
    217   3.42729  5.21571  3.95610  3.41272  4.65828  3.83258  4.12714  4.23562  2.45180  3.69050  4.69310  3.74067  4.32904  3.34066  0.56834  3.50244  3.67681  3.94765  5.61068  4.52540   2557 - -
          2.68618  4.42225  2.77519  2.73123  3.46354  2.40513  3.72494  3.29354  2.67741  2.69355  4.24690  2.90347  2.73739  3.18146  2.89801  2.37887  2.77519  2.98518  4.58477  3.61503
          0.02235  4.20793  4.93028  0.61958  0.77255  0.48576  0.95510
    218   2.63347  4.47472  3.77100  3.55608  4.31012  3.29872  4.54197  3.48096  3.50598  3.33188  4.37083  3.69820  4.03374  3.88615  3.73861  2.83985  0.70862  3.13705  5.71597  4.53088   2558 - -
          2.68618  4.42225  2.77519  2.73123  3.46354  2.40513  3.72494  3.29354  2.67741  2.69355  4.24690  2.90347  2.73739  3.18146  2.89801  2.37887  2.77519  2.98518  4.58477  3.61503
          0.02235  4.20793  4.93028  0.61958  0.77255  0.48576  0.95510
    219   2.46247  4.38989  3.48451  3.16336  4.27100  3.18620  4.24073  3.59215  3.15937  3.32518  4.21594  3.40843  2.36694  3.50560  3.47781  2.63469  1.13380  3.17258  5.63072  4.40479   2559 - -
          2.68618  4.42225  2.77519  2.73123  3.46354  2.40513  3.72494  3.29354  2.67741  2.69355  4.24690  2.90347  2.73739  3.18146  2.89801  2.37887  2.77519  2.98518  4.58477  3.61503
          0.02235  4.20793  4.93028  0.61958  0.77255  0.48576  0.95510
    220   2.97576  5.24160  3.18519  2.65008  4.66080  3.61911  3.67930  4.05525  1.26582  3.50843  4.33549  2.33087  4.01719  2.80516  2.15329  2.95182  3.17251  3.69461  5.57802  4.32701   2560 - -
          2.68618  4.42225  2.77519  2.73123  3.46354  2.40513  3.72494  3.29354  2.67741  2.69355  4.24690  2.90347  2.73739  3.18146  2.89801  2.37887  2.77519  2.98518  4.58477  3.61503
          0.02235  4.20793  4.93028  0.61958  0.77255  0.48576  0.95510
    221   2.91719  4.93097  3.48018  2.82184  4.20418  3.67995  3.71611  3.55521  1.97619  3.12004  2.59728  3.24725  4.04569  2.88194  1.46094  2.97809  3.11283  3.28574  5.34602  4.12639   2574 - -
          2.68618  4.42225  2.77519  2.73123  3.46354  2.40513  3.72494  3.29354  2.67741  2.69355  4.24690  2.90347  2.73739  3.18146  2.89801  2.37887  2.77519  2.98518  4.58477  3.61503
          0.02235  4.20793  4.93028  0.61958  0.77255  0.48576  0.95510
    222   0.62106  4.39654  3.83982  3.66303  4.42259  3.20926  4.63997  3.60129  3.68906  3.46602  4.47098  3.71609  3.98145  4.00071  3.90615  2.74926  3.05067  3.19502  5.81435  4.65794   2575 - -
          2.68618  4.42225  2.77519  2.73123  3.46354  2.40513  3.72494  3.29354  2.67741  2.69355  4.24690  2.90347  2.73739  3.18146  2.89801  2.37887  2.77519  2.98518  4.58477  3.61503
          0.02235  4.20793  4.93028  0.61958  0.77255  0.48576  0.95510
    223   1.86428  5.51115  3.37691  2.99174  3.96592  1.44445  4.03809  3.33705  3.35519  2.54304  4.24626  3.26088  3.75735  3.31074  3.33998  2.51015  2.74657  3.44746  5.57000  5.10157   2576 - -
          2.68618  4.42225  2.77519  2.73123  3.46354  2.40513  3.72494  3.29354  2.67741  2.69355  4.24690  2.90347  2.73739  3.18146  2.89801  2.37887  2.77519  2.98518  4.58477  3.61503
          0.02235  4.20793  4.93028  0.61958  0.77255  0.48576  0.95510
    224   2.95730  4.32727  4.59882  4.03048  3.37005  4.19694  4.56826  1.88469  3.91057  1.71205  2.69705  4.22511  4.50937  4.10997  4.06754  3.51683  2.73130  1.39280  5.12352  3.95920   2577 - -
          2.68618  4.42225  2.77519  2.73123  3.46354  2.40513  3.72494  3.29354  2.67741  2.69355  4.24690  2.90347  2.73739  3.18146  2.89801  2.37887  2.77519  2.98518  4.58477  3.61503
          0.02235  4.20793  4.93028  0.61958  0.77255  0.48576  0.95510
    225   3.27089  4.77302  4.43170  4.06412  3.40491  4.09802  4.72176  2.61665  3.81066  1.95952  0.85393  4.29607  4.57165  4.17624  3.97371  3.64885  3.58878  2.65951  5.28235  4.06857   2578 - -
          2.68618  4.42225  2.77519  2.73123  3.46354  2.40513  3.72494  3.29354  2.67741  2.69355  4.24690  2.90347  2.73739  3.18146  2.89801  2.37887  2.77519  2.98518  4.58477  3.61503
          0.02235  4.20793  4.93028  0.61958  0.77255  0.48576  0.95510
    226   3.30300  4.64611  4.78799  4.42726  3.62433  4.41140  5.10610  0.73773  4.26274  2.15509  3.52132  4.62816  4.82244  4.58460  4.42310  3.95120  3.60097  1.91527  5.57539  4.33462   2579 - -
          2.68618  4.42225  2.77519  2.73123  3.46354  2.40513  3.72494  3.29354  2.67741  2.69355  4.24690  2.90347  2.73739  3.18146  2.89801  2.37887  2.77519  2.98518  4.58477  3.61503
          0.02235  4.20793  4.93028  0.61958  0.77255  0.48576  0.95510
    227   1.44128  4.29203  3.58613  3.38494  4.55653  1.20123  4.47622  3.94274  3.51021  3.66999  4.50665  3.48880  3.83254  3.77070  3.79470  2.54267  2.87192  3.35679  5.88693  4.70737   2580 - -
          2.68618  4.42225  2.77519  2.73123  3.46354  2.40513  3.72494  3.29354  2.67741  2.69355  4.24690  2.90347  2.73739  3.18146  2.89801  2.37887  2.77519  2.98518  4.58477  3.61503
          0.02235  4.20793  4.93028  0.61958  0.77255  0.48576  0.95510
    228   1.64078  3.54598  3.79641  3.27200  4.16520  4.23028  3.96459  2.79099  3.15325  1.80668  3.15953  3.45844  3.82454  3.42170  3.38218  2.66777  2.89398  2.57581  4.77622  3.57693   2674 - -
          2.68618  4.42225  2.77519  2.73123  3.46354  2.40513  3.72494  3.29354  2.67741  2.69355  4.24690  2.90347  2.73739  3.18146  2.89801  2.37887  2.77519  2.98518  4.58477  3.61503
          0.02235  4.20793  4.93028  0.61958  0.77255  0.48576  0.95510
    229   0.74387  4.26103  3.66652  3.39334  4.23770  3.06995  4.36642  4.52021  3.38024  3.25613  4.31321  3.44350  3.74383  3.67997  3.63542  2.44808  2.87890  4.12117  5.65686  4.46922   2675 - -
          2.68618  4.42225  2.77519  2.73123  3.46354  2.40513  3.72494  3.29354  2.67741  2.69355  4.24690  2.90347  2.73739  3.18146  2.89801  2.37887  2.77519  2.98518  4.58477  3.61503
          0.02235  4.20793  4.93028  0.61958  0.77255  0.48576  0.95510
    230   3.71458  5.00690  4.61467  4.27436  2.13627  4.40713  3.62739  3.55088  3.99753  2.89426  4.12690  4.13542  4.75396  4.14739  4.08154  3.82359  3.94446  3.44829  0.98465  1.79678   2676 - -
          2.68618  4.42225  2.77519  2.73123  3.46354  2.40513  3.72494  3.29354  2.67741  2.69355  4.24690  2.90347  2.73739  3.18146  2.89801  2.37887  2.77519  2.98518  4.58477  3.61503
          0.02235  4.20793  4.93028  0.61958  0.77255  0.48576  0.95510
    231   2.77868  4.24854  4.19268  3.63085  3.37960  2.69850  4.27700  1.89926  3.52315  1.85314  3.31948  3.87924  4.27864  3.77422  3.74245  3.21318  3.02492  1.63265  4.99320  3.79529   2677 - -
          2.68618  4.42225  2.77519  2.73123  3.46354  2.40513  3.72494  3.29354  2.67741  2.69355  4.24690  2.90347  2.73739  3.18146  2.89801  2.37887  2.77519  2.98518  4.58477  3.61503
          0.02235  4.20793  4.93028  0.61958  0.77255  0.48576  0.95510
    232   3.29233  4.55973  5.10686  4.57811  3.48557  4.70450  5.17681  1.14070  4.46451  1.52009  3.26812  4.78298  4.92566  4.63404  4.60088  4.08158  3.53562  1.58416  5.52870  4.39614   2678 - -
          2.68618  4.42225  2.77519  2.73123  3.46354  2.40513  3.72494  3.29354  2.67741  2.69355  4.24690  2.90347  2.73739  3.18146  2.89801  2.37887  2.77519  2.98518  4.58477  3.61503
          0.02235  4.20793  4.93028  0.61958  0.77255  0.48576  0.95510
    233   2.51581  4.43350  3.53908  3.38498  4.43426  3.15918  4.47760  4.01003  3.48264  3.70837  4.61405  3.54386  3.92843  3.80668  3.74771  0.67858  3.02354  3.46828  5.78135  4.52400   2679 - -
          2.68618  4.42225  2.77519  2.73123  3.46354  2.40513  3.72494  3.29354  2.67741  2.69355  4.24690  2.90347  2.73739  3.18146  2.89801  2.37887  2.77519  2.98518  4.58477  3.61503
          0.02235  4.20793  4.93028  0.61958  0.77255  0.48576  0.95510
    234   3.49735  4.80563  4.91818  4.45754  1.26620  4.57136  4.32812  2.53858  4.29876  1.26647  3.15936  4.51245  4.81212  4.34826  4.36494  3.95046  3.72581  2.65804  4.51442  2.97131   2680 - -
          2.68618  4.42225  2.77519  2.73123  3.46354  2.40513  3.72494  3.29354  2.67741  2.69355  4.24690  2.90347  2.73739  3.18146  2.89801  2.37887  2.77519  2.98518  4.58477  3.61503
          0.02235  4.20793  4.93028  0.61958  0.77255  0.48576  0.95510
    235   3.01394  4.36645  4.65108  3.69377  3.48297  4.29213  4.69270  1.41815  3.97587  1.76299  3.34570  4.31015  4.60016  4.20829  4.15233  3.62291  3.25554  1.42231  5.26442  4.08301   2724 - -
          2.68618  4.42225  2.77519  2.73123  3.46354  2.40513  3.72494  3.29354  2.67741  2.69355  4.24690  2.90347  2.73739  3.18146  2.89801  2.37887  2.77519  2.98518  4.58477  3.61503
          0.02235  4.20793  4.93028  0.61958  0.77255  0.48576  0.95510
    236   3.55522  4.92549  4.72791  4.38230  3.30032  4.40474  4.93477  2.53463  4.14774  0.54991  3.24118  4.62603  4.79056  4.43353  4.26347  4.03570  3.83857  2.65663  5.28715  4.08365   2725 - -
          2.68618  4.42225  2.77519  2.73123  3.46354  2.40513  3.72494  3.29354  2.67741  2.69355  4.24690  2.90347  2.73739  3.18146  2.89801  2.37887  2.77519  2.98518  4.58477  3.61503
          0.02235  4.20793  4.93028  0.61958  0.77255  0.48576  0.95510
    237   5.12566  6.43230  4.61215  4.41060  3.06336  4.24112  4.34804  3.97869  4.13534  3.30934  4.59403  4.49673  4.65724  4.50451  4.19967  5.22872  4.24442  3.87738  0.38493  3.05015   2726 - -
          2.68618  4.42225  2.77519  2.73123  3.46354  2.40513  3.72494  3.29354  2.67741  2.69355  4.24690  2.90347  2.73739  3.18146  2.89801  2.37887  2.77519  2.98518  4.58477  3.61503
          0.02235  4.20793  4.93028  0.61958  0.77255  0.48576  0.95510
    238   1.04191  4.27101  3.48273  3.19115  5.48554  3.05807  4.26504  4.51178  3.23203  4.23684  4.58077  3.37723  1.89891  3.53976  3.54350  2.51953  2.81536  3.74385  5.65633  4.44577   2727 - -
          2.68618  4.42225  2.77519  2.73123  3.46354  2.40513  3.72494  3.29354  2.67741  2.69355  4.24690  2.90347  2.73739  3.18146  2.89801  2.37887  2.77519  2.98518  4.58477  3.61503
          0.02235  4.20793  4.93028  0.61958  0.77255  0.48576  0.95510
    239   3.26149  4.94803  3.90670  3.80341  4.74829  3.61727  4.84115  4.39594  3.89266  3.97919  5.05188  4.07033  0.38818  4.27034  4.08818  3.44231  3.73147  3.99989  5.82776  4.87756   2729 - -
          2.68618  4.42225  2.77519  2.73123  3.46354  2.40513  3.72494  3.29354  2.67741  2.69355  4.24690  2.90347  2.73739  3.18146  2.89801  2.37887  2.77519  2.98518  4.58477  3.61503
          0.02235  4.20793  4.93028  0.61958  0.77255  0.48576  0.95510
    240   1.23678  4.28992  3.69109  3.22874  3.26362  3.41676  3.95727  3.42043  3.08497  3.39291  3.63102  3.47962  5.42372  3.43324  3.35057  2.80519  2.96110  3.21300  2.16913  3.40028   2730 - -
          2.68618  4.42225  2.77519  2.73123  3.46354  2.40513  3.72494  3.29354  2.67741  2.69355  4.24690  2.90347  2.73739  3.18146  2.89801  2.37887  2.77519  2.98518  4.58477  3.61503
          0.02235  4.20793  4.93028  0.61958  0.77255  0.48576  0.95510
    241   3.30300  4.64611  4.78799  4.42726  3.62433  4.41140  5.10610  0.73773  4.26274  2.15509  3.52132  4.62816  4.82244  4.58460  4.42310  3.95120  3.60097  1.91527  5.57539  4.33462   2731 - -
          2.68618  4.42225  2.77519  2.73123  3.46354  2.40513  3.72494  3.29354  2.67741  2.69355  4.24690  2.90347  2.73739  3.18146  2.89801  2.37887  2.77519  2.98518  4.58477  3.61503
          0.02235  4.20793  4.93028  0.61958  0.77255  0.48576  0.95510
    242   3.07283  4.48017  4.50690  3.95294  2.95590  4.19599  4.30221  2.16585  3.79097  1.11174  3.12675  4.14497  4.49227  3.98085  3.94287  3.51110  3.29965  2.42389  4.73130  2.38385   2732 - -
          2.68618  4.42225  2.77519  2.73123  3.46354  2.40513  3.72494  3.29354  2.67741  2.69355  4.24690  2.90347  2.73739  3.18146  2.89801  2.37887  2.77519  2.98518  4.58477  3.61503
          0.02235  4.20793  4.93028  0.61958  0.77255  0.48576  0.95510
    243   2.40928  2.96610  3.84615  3.32930  2.06051  4.52705  4.15422  3.22767  3.42804  2.35058  3.49344  3.49362  3.87686  3.46937  3.44601  1.83987  2.72858  2.38176  5.99340  4.09944   2733 - -
          2.68618  4.42225  2.77519  2.73123  3.46354  2.40513  3.72494  3.29354  2.67741  2.69355  4.24690  2.90347  2.73739  3.18146  2.89801  2.37887  2.77519  2.98518  4.58477  3.61503
          0.02235  4.20793  4.93028  0.61958  0.77255  0.48576  0.95510
    244   3.95431  5.19743  4.64244  4.44089  3.09365  4.13971  4.37833  4.00898  4.16563  3.33963  4.62432  4.52702  4.68753  4.53480  4.22996  4.15452  4.27471  3.90767  0.41522  3.08044   2734 - -
          2.68618  4.42225  2.77519  2.73123  3.46354  2.40513  3.72494  3.29354  2.67741  2.69355  4.24690  2.90347  2.73739  3.18146  2.89801  2.37887  2.77519  2.98518  4.58477  3.61503
          0.02235  4.20793  4.93028  0.61958  0.77255  0.48576  0.95510
    245   2.82618  4.98851  2.92350  2.60548  4.39992  3.43671  3.85064  3.89218  2.54942  3.43308  4.30219  3.09470  2.19188  1.44493  2.91011  2.85242  3.11638  3.52825  5.59357  4.27316   2812 - -
          2.68618  4.42225  2.77519  2.73123  3.46354  2.40513  3.72494  3.29354  2.67741  2.69355  4.24690  2.90347  2.73739  3.18146  2.89801  2.37887  2.77519  2.98518  4.58477  3.61503
          0.02235  4.20793  4.93028  0.61958  0.77255  0.48576  0.95510
    246   3.94505  5.10088  4.87884  4.63127  1.44302  4.61667  3.55791  3.60194  4.46132  2.88138  4.18118  4.25750  4.91301  4.35076  4.43670  4.00219  4.16209  3.53621  3.67220  0.82594   2813 - -
          2.68618  4.42225  2.77519  2.73123  3.46354  2.40513  3.72494  3.29354  2.67741  2.69355  4.24690  2.90347  2.73739  3.18146  2.89801  2.37887  2.77519  2.98518  4.58477  3.61503
          0.02235  4.20793  4.93028  0.61958  0.77255  0.48576  0.95510
    247   3.22741  4.52993  5.00725  4.44291  2.37589  4.52597  4.84621  1.34408  4.31285  1.43495  3.07186  4.60371  4.75218  4.40508  4.39250  3.87125  3.45574  1.95444  5.17290  4.02222   2823 - -
          2.68618  4.42225  2.77519  2.73123  3.46354  2.40513  3.72494  3.29354  2.67741  2.69355  4.24690  2.90347  2.73739  3.18146  2.89801  2.37887  2.77519  2.98518  4.58477  3.61503
          0.02235  4.20793  4.93028  0.61958  0.77255  0.48576  0.95510
    248   2.82067  4.63590  3.22151  1.98901  3.88990  3.62649  4.05602  2.70618  2.94741  2.78074  3.80574  3.34785  4.10857  3.30791  3.31742  3.00771  3.09682  1.40256  5.38236  4.10165   2824 - -
          2.68618  4.42225  2.77519  2.73123  3.46354  2.40513  3.72494  3.29354  2.67741  2.69355  4.24690  2.90347  2.73739  3.18146  2.89801  2.37887  2.77519  2.98518  4.58477  3.61503
          0.02235  4.20793  4.93028  0.61958  0.77255  0.48576  0.95510
    249   3.13771  4.86605  3.87896  3.82720  4.93722  0.35914  4.91340  4.63190  4.05331  4.23847  5.22639  4.04490  4.26655  4.35155  4.23974  3.32127  3.64468  4.09508  5.93014  5.05502   2825 - -
          2.68618  4.42225  2.77519  2.73123  3.46354  2.40513  3.72494  3.29354  2.67741  2.69355  4.24690  2.90347  2.73739  3.18146  2.89801  2.37887  2.77519  2.98518  4.58477  3.61503
          0.02235  4.20793  4.93028  0.61958  0.77255  0.48576  0.95510
    250   2.79862  5.07081  3.00890  2.30939  4.39723  3.36793  3.67001  3.80364  1.38941  3.33909  4.15345  3.01971  3.92172  2.69790  2.61845  2.79397  3.01897  2.97474  5.49994  4.18923   2826 - -
          2.68618  4.42225  2.77519  2.73123  3.46354  2.40513  3.72494  3.29354  2.67741  2.69355  4.24690  2.90347  2.73739  3.18146  2.89801  2.37887  2.77519  2.98518  4.58477  3.61503
          0.02235  4.20793  4.93028  0.61958  0.77255  0.48576  0.95510
    251   2.97863  4.85226  3.61315  3.04392  2.84585  3.72337  3.85121  3.39325  2.50174  2.91445  3.95174  3.42982  4.14570  3.15036  1.13159  3.08700  3.21917  3.19090  5.02581  3.60041   2827 - -
          2.68618  4.42225  2.77519  2.73123  3.46354  2.40513  3.72494  3.29354  2.67741  2.69355  4.24690  2.90347  2.73739  3.18146  2.89801  2.37887  2.77519  2.98518  4.58477  3.61503
          0.02235  4.20793  4.93028  0.61958  0.77255  0.48576  0.95510
    252   2.63347  4.47472  3.77100  3.55608  4.31012  3.29872  4.54197  3.48096  3.50598  3.33188  4.37083  3.69820  4.03374  3.88615  3.73861  2.83985  0.70862  3.13705  5.71597  4.53088   2828 - -
          2.68618  4.42225  2.77519  2.73123  3.46354  2.40513  3.72494  3.29354  2.67741  2.69355  4.24690  2.90347  2.73739  3.18146  2.89801  2.37887  2.77519  2.98518  4.58477  3.61503
          0.02235  4.20793  4.93028  0.61958  0.77255  0.48576  0.95510
    253   2.39696  4.38155  4.38889  4.01680  3.85471  3.81148  4.81694  2.10466  3.91948  2.53376  3.72129  4.12888  4.40004  4.22839  4.13240  3.25431  3.19634  0.87956  5.62250  4.39904   2829 - -
          2.68618  4.42225  2.77519  2.73123  3.46354  2.40513  3.72494  3.29354  2.67741  2.69355  4.24690  2.90347  2.73739  3.18146  2.89801  2.37887  2.77519  2.98518  4.58477  3.61503
          0.02235  4.20793  4.93028  0.61958  0.77255  0.48576  0.95510
    254   2.73355  4.90818  2.87573  2.09405  4.13774  3.45131  3.49772  3.57920  2.50621  2.81572  4.02079  2.99880  1.89729  2.89406  2.92717  2.76081  2.97726  3.26212  5.40552  4.06477   2830 - -
          2.68618  4.42225  2.77519  2.73123  3.46354  2.40513  3.72494  3.29354  2.67741  2.69355  4.24690  2.90347  2.73739  3.18146  2.89801  2.37887  2.77519  2.98518  4.58477  3.61503
          0.02235  4.20793  4.93028  0.61958  0.77255  0.48576  0.95510
    255   2.46604  5.02283  2.45129  2.31224  4.31881  3.40932  3.63044  3.76800  2.07539  2.95798  4.08778  2.90241  2.64132  2.75196  2.87694  2.56676  2.88581  3.38820  5.49268  4.11446   2831 - -
          2.68618  4.42225  2.77519  2.73123  3.46354  2.40513  3.72494  3.29354  2.67741  2.69355  4.24690  2.90347  2.73739  3.18146  2.89801  2.37887  2.77519  2.98518  4.58477  3.61503
          0.02235  4.20793  4.93028  0.61958  0.77255  0.48576  0.95510
    256   2.86325  5.32723  1.68362  2.26600  4.66827  1.90414  3.77807  4.15648  2.59392  3.66850  4.47554  2.59861  3.89376  2.92345  3.03230  2.79914  3.13436  3.73922  5.83609  4.39330   2832 - -
          2.68618  4.42225  2.77519  2.73123  3.46354  2.40513  3.72494  3.29354  2.67741  2.69355  4.24690  2.90347  2.73739  3.18146  2.89801  2.37887  2.77519  2.98518  4.58477  3.61503
          0.02235  4.20793  4.93028  0.61958  0.77255  0.48576  0.95510
    257   2.82746  5.27337  2.48344  1.35950  4.58333  3.38008  3.72999  4.05045  2.55315  3.56735  4.36819  2.85721  3.88523  2.39010  3.04478  2.77316  2.67550  3.65139  5.73391  4.31794   2833 - -
          2.68618  4.42225  2.77519  2.73123  3.46354  2.40513  3.72494  3.29354  2.67741  2.69355  4.24690  2.90347  2.73739  3.18146  2.89801  2.37887  2.77519  2.98518  4.58477  3.61503
          0.02235  4.20793  4.93028  0.61958  0.77255  0.48576  0.95510
    258   3.03211  0.45630  4.60720  4.43277  4.36524  3.57205  5.00808  3.58057  4.26815  3.47303  4.60956  4.33360  4.30308  4.60061  4.32789  3.30249  3.52775  3.29828  5.69257  4.64660   2933 - -
          2.68618  4.42225  2.77519  2.73123  3.46354  2.40513  3.72494  3.29354  2.67741  2.69355  4.24690  2.90347  2.73739  3.18146  2.89801  2.37887  2.77519  2.98518  4.58477  3.61503
          0.02235  4.20793  4.93028  0.61958  0.77255  0.48576  0.95510
    259   2.78885  4.30797  3.97771  4.04602  2.45095  4.04598  3.87137  3.23475  3.45675  2.35699  3.37980  3.59082  4.13773  2.83248  3.49837  3.06549  3.01900  2.25729  4.14650  1.53226   2934 - -
          2.68618  4.42225  2.77519  2.73123  3.46354  2.40513  3.72494  3.29354  2.67741  2.69355  4.24690  2.90347  2.73739  3.18146  2.89801  2.37887  2.77519  2.98518  4.58477  3.61503
          0.02235  4.20793  4.93028  0.61958  0.77255  0.48576  0.95510
    260   3.24637  4.54508  5.01066  4.54159  3.64917  4.60473  5.23896  0.87926  4.41306  2.10800  3.44921  4.73648  4.91735  4.67486  4.58993  4.02014  3.52006  1.54441  5.67945  4.47492   2935 - -
          2.68618  4.42225  2.77519  2.73123  3.46354  2.40513  3.72494  3.29354  2.67741  2.69355  4.24690  2.90347  2.73739  3.18146  2.89801  2.37887  2.77519  2.98518  4.58477  3.61503
          0.02235  4.20793  4.93028  0.61958  0.77255  0.48576  0.95510
    261   3.20141  5.16723  3.17760  2.95242  4.37946  3.62380  4.10840  4.07761  2.75254  3.54418  4.57664  3.40985  4.19094  0.73692  3.02378  3.24146  3.50475  3.79011  5.59609  4.31964   2936 - -
          2.68618  4.42225  2.77519  2.73123  3.46354  2.40513  3.72494  3.29354  2.67741  2.69355  4.24690  2.90347  2.73739  3.18146  2.89801  2.37887  2.77519  2.98518  4.58477  3.61503
          0.02235  4.20793  4.93028  0.61958  0.77255  0.48576  0.95510
    262   3.72012  5.02658  4.70325  4.49305  0.58964  4.30585  4.07423  3.21703  4.39542  2.51418  3.90377  4.41588  4.76547  4.47298  4.43131  3.96404  4.02576  3.23048  4.24554  2.57946   2937 - -
          2.68618  4.42225  2.77519  2.73123  3.46354  2.40513  3.72494  3.29354  2.67741  2.69355  4.24690  2.90347  2.73739  3.18146  2.89801  2.37887  2.77519  2.98518  4.58477  3.61503
          0.02235  4.20793  4.93028  0.61958  0.77255  0.48576  0.95510
    263   3.42007  4.70790  5.13029  4.56676  2.52133  4.70530  4.93929  1.75916  4.43475  0.90236  2.94546  4.76221  4.86266  4.46367  4.49363  4.05958  3.63712  2.33553  5.15552  4.01324   2992 - -
          2.68621  4.42228  2.77523  2.73090  3.46357  2.40516  3.72498  3.29357  2.67744  2.69358  4.24693  2.90350  2.73743  3.18124  2.89804  2.37890  2.77523  2.98522  4.58480  3.61506
          0.22989  1.61872  4.93028  0.23704  1.55569  0.48576  0.95510
    264   2.27040  4.21631  3.75301  3.67234  4.29293  3.48311  4.61931  3.66795  3.32881  3.38915  4.23238  3.99738  3.92082  3.90333  3.48058  1.08140  1.66536  3.15607  6.82644  4.80531   2994 - -
          2.68618  4.42225  2.77519  2.73123  3.46354  2.40513  3.72494  3.29354  2.67741  2.69355  4.24690  2.90347  2.73739  3.18146  2.89801  2.37887  2.77519  2.98518  4.58477  3.61503
          0.02235  4.20793  4.93028  0.61958  0.77255  0.48576  0.95510
    265   2.93113  5.41886  2.43911  1.69670  4.72500  3.37398  3.77917  4.21782  2.62159  3.71233  4.53027  1.58227  3.92189  2.56016  3.10937  2.85226  3.19186  3.80755  5.85789  4.42099   2995 - -
          2.68618  4.42225  2.77519  2.73123  3.46354  2.40513  3.72494  3.29354  2.67741  2.69355  4.24690  2.90347  2.73739  3.18146  2.89801  2.37887  2.77519  2.98518  4.58477  3.61503
          0.02235  4.20793  4.93028  0.61958  0.77255  0.48576  0.95510
    266   2.36330  4.77724  2.96064  2.61758  4.29652  3.34992  3.85697  3.71287  2.62834  3.31596  4.16479  3.08404  1.68091  2.26346  3.01718  2.73006  2.98471  3.34033  5.54982  4.23744   2996 - -
          2.68618  4.42225  2.77519  2.73123  3.46354  2.40513  3.72494  3.29354  2.67741  2.69355  4.24690  2.90347  2.73739  3.18146  2.89801  2.37887  2.77519  2.98518  4.58477  3.61503
          0.02235  4.20793  4.93028  0.61958  0.77255  0.48576  0.95510
    267   2.13512  4.25044  3.70066  3.14451  3.37768  3.62679  3.95100  2.32366  3.06797  2.44837  3.38085  3.48256  4.02936  3.35851  3.36696  2.90604  2.27346  2.45165  4.87019  2.45803   2997 - -
          2.68618  4.42225  2.77519  2.73123  3.46354  2.40513  3.72494  3.29354  2.67741  2.69355  4.24690  2.90347  2.73739  3.18146  2.89801  2.37887  2.77519  2.98518  4.58477  3.61503
          0.02235  4.20793  4.93028  0.61958  0.77255  0.48576  0.95510
    268   3.24268  4.51264  5.08834  4.60518  3.72046  4.67434  5.30763  1.04970  4.50306  2.18932  3.50218  4.79549  4.95989  4.75579  4.68137  4.08123  3.50835  1.21006  5.74249  4.53897   2998 - -
          2.68618  4.42225  2.77519  2.73123  3.46354  2.40513  3.72494  3.29354  2.67741  2.69355  4.24690  2.90347  2.73739  3.18146  2.89801  2.37887  2.77519  2.98518  4.58477  3.61503
          0.02235  4.20793  4.93028  0.61958  0.77255  0.48576  0.95510
    269   2.63347  4.47472  3.77100  3.55608  4.31012  3.29872  4.54197  3.48096  3.50598  3.33188  4.37083  3.69820  4.03374  3.88615  3.73861  2.83985  0.70862  3.13705  5.71597  4.53088   3000 - -
          2.68618  4.42225  2.77519  2.73123  3.46354  2.40513  3.72494  3.29354  2.67741  2.69355  4.24690  2.90347  2.73739  3.18146  2.89801  2.37887  2.77519  2.98518  4.58477  3.61503
          0.02235  4.20793  4.93028  0.61958  0.77255  0.48576  0.95510
    270   3.27995  4.68451  4.66373  4.24764  1.03190  4.26613  4.19646  2.56794  4.11087  2.03608  3.38743  4.28586  4.64675  4.23393  4.22291  3.66402  3.55894  2.19531  4.45181  2.86502   3001 - -
          2.68618  4.42225  2.77519  2.73123  3.46354  2.40513  3.72494  3.29354  2.67741  2.69355  4.24690  2.90347  2.73739  3.18146  2.89801  2.37887  2.77519  2.98518  4.58477  3.61503
          0.02235  4.20793  4.93028  0.61958  0.77255  0.48576  0.95510
    271   3.10521  4.91285  3.84646  3.79470  5.67045  0.32664  4.88090  5.31161  4.02081  4.20597  5.36212  4.01240  4.23405  4.31905  4.20724  3.28877  4.02059  4.61913  6.32478  6.52586   3002 - -
          2.68618  4.42225  2.77519  2.73123  3.46354  2.40513  3.72494  3.29354  2.67741  2.69355  4.24690  2.90347  2.73739  3.18146  2.89801  2.37887  2.77519  2.98518  4.58477  3.61503
          0.02235  4.20793  4.93028  0.61958  0.77255  0.48576  0.95510
    272   2.56574  4.40699  3.70327  3.48835  4.24239  3.23099  4.47424  4.10314  3.43825  3.49731  4.40961  3.63047  3.96601  3.81842  3.67088  3.61819  0.65589  3.06932  5.64824  4.53508   3003 - -
          2.68618  4.42225  2.77519  2.73123  3.46354  2.40513  3.72494  3.29354  2.67741  2.69355  4.24690  2.90347  2.73739  3.18146  2.89801  2.37887  2.77519  2.98518  4.58477  3.61503
          0.02235  4.20793  4.93028  0.61958  0.77255  0.48576  0.95510
    273   0.57622  4.26427  3.70755  3.53076  5.33586  3.07699  4.50770  3.46902  3.55679  3.72741  4.49373  3.58382  3.84918  3.86844  3.77388  3.29272  3.16727  3.61841  5.68208  4.52567   3004 - -
          2.68618  4.42225  2.77519  2.73123  3.46354  2.40513  3.72494  3.29354  2.67741  2.69355  4.24690  2.90347  2.73739  3.18146  2.89801  2.37887  2.77519  2.98518  4.58477  3.61503
          0.02235  4.20793  4.93028  0.61958  0.77255  0.48576  0.95510
    274   3.27075  4.55433  5.06268  4.50874  3.35702  4.63184  5.03512  1.22955  4.39142  1.46651  2.68305  4.70488  4.84444  4.51425  4.49965  3.98889  3.50376  1.75388  5.37475  4.27872   3005 - -
          2.68618  4.42225  2.77519  2.73123  3.46354  2.40513  3.72494  3.29354  2.67741  2.69355  4.24690  2.90347  2.73739  3.18146  2.89801  2.37887  2.77519  2.98518  4.58477  3.61503
          0.02235  4.20793  4.93028  0.61958  0.77255  0.48576  0.95510
    275   0.53168  4.60432  3.75044  3.57365  4.77959  4.28280  4.55059  4.19325  3.59968  3.95481  4.38160  3.62671  3.89207  3.91133  3.81677  2.65988  2.96826  3.89855  5.82943  4.56856   3013 - -
          2.68618  4.42225  2.77519  2.73123  3.46354  2.40513  3.72494  3.29354  2.67741  2.69355  4.24690  2.90347  2.73739  3.18146  2.89801  2.37887  2.77519  2.98518  4.58477  3.61503
          0.02235  4.20793  4.93028  0.61958  0.77255  0.48576  0.95510
    276   0.59141  4.31650  3.70109  3.52430  4.29090  3.42434  5.07560  4.05289  3.55033  3.56759  4.33225  3.57736  3.84272  3.86198  3.76742  3.44094  2.91194  3.10718  5.67562  4.51921   3014 - -
          2.68618  4.42225  2.77519  2.73123  3.46354  2.40513  3.72494  3.29354  2.67741  2.69355  4.24690  2.90347  2.73739  3.18146  2.89801  2.37887  2.77519  2.98518  4.58477  3.61503
          0.02235  4.20793  4.93028  0.61958  0.77255  0.48576  0.95510
    277   3.72012  5.02658  4.70325  4.49305  0.58964  4.30585  4.07423  3.21703  4.39542  2.51418  3.90377  4.41588  4.76547  4.47298  4.43131  3.96404  4.02576  3.23048  4.24554  2.57946   3015 - -
          2.68618  4.42225  2.77519  2.73123  3.46354  2.40513  3.72494  3.29354  2.67741  2.69355  4.24690  2.90347  2.73739  3.18146  2.89801  2.37887  2.77519  2.98518  4.58477  3.61503
          0.02235  4.20793  4.93028  0.61958  0.77255  0.48576  0.95510
    278   3.76826  5.11947  4.35229  4.15609  2.39079  4.23568  3.82993  3.73587  4.00544  3.09962  4.37722  4.16217  4.70683  4.22722  4.11457  3.86608  4.05948  3.62367  4.04328  0.54992   3016 - -
          2.68618  4.42225  2.77519  2.73123  3.46354  2.40513  3.72494  3.29354  2.67741  2.69355  4.24690  2.90347  2.73739  3.18146  2.89801  2.37887  2.77519  2.98518  4.58477  3.61503
          0.02235  4.20793  4.93028  0.61958  0.77255  0.48576  0.95510
    279   3.36324  4.66492  5.10310  4.51848  2.21551  4.62401  4.88360  2.01232  4.38145  0.98299  2.36706  4.70059  4.79058  4.39408  4.42157  3.96591  3.57591  2.45182  5.11892  4.04328   3017 - -
          2.68618  4.42225  2.77519  2.73123  3.46354  2.40513  3.72494  3.29354  2.67741  2.69355  4.24690  2.90347  2.73739  3.18146  2.89801  2.37887  2.77519  2.98518  4.58477  3.61503
          0.02235  4.20793  4.93028  0.61958  0.77255  0.48576  0.95510
    280   3.26149  4.94803  3.90670  3.80341  4.74829  3.61727  4.84115  4.39594  3.89266  3.97919  5.05188  4.07033  0.38818  4.27034  4.08818  3.44231  3.73147  3.99989  5.82776  4.87756   3018 - -
          2.68618  4.42225  2.77519  2.73123  3.46354  2.40513  3.72494  3.29354  2.67741  2.69355  4.24690  2.90347  2.73739  3.18146  2.89801  2.37887  2.77519  2.98518  4.58477  3.61503
          0.02235  4.20793  4.93028  0.61958  0.77255  0.48576  0.95510
    281   3.08384  4.54899  4.58101  4.26721  3.82130  4.06143  5.01960  2.09779  4.14109  2.45726  3.74675  4.40026  4.61261  4.48245  4.31990  3.59637  3.44298  0.68547  5.65819  4.40577   3019 - -
          2.68618  4.42225  2.77519  2.73123  3.46354  2.40513  3.72494  3.29354  2.67741  2.69355  4.24690  2.90347  2.73739  3.18146  2.89801  2.37887  2.77519  2.98518  4.58477  3.61503
          0.02235  4.20793  4.93028  0.61958  0.77255  0.48576  0.95510
    282   2.42978  4.20991  3.52251  2.99190  3.71760  3.33540  3.87097  3.30958  2.92040  3.35208  3.40825  3.30673  3.82441  3.22527  3.23557  2.28374  1.49722  2.50099  4.89597  3.67271   3020 - -
          2.68618  4.42225  2.77519  2.73123  3.46354  2.40513  3.72494  3.29354  2.67741  2.69355  4.24690  2.90347  2.73739  3.18146  2.89801  2.37887  2.77519  2.98518  4.58477  3.61503
          0.02235  4.20793  4.93028  0.61958  0.77255  0.48576  0.95510
    283   3.24574  4.52541  5.06229  4.58259  3.69088  4.65210  5.28335  0.94841  4.47177  2.15264  3.47771  4.77576  4.94547  4.72534  4.64943  4.06116  3.51370  1.37411  5.71831  4.51731   3021 - -
          2.68618  4.42225  2.77519  2.73123  3.46354  2.40513  3.72494  3.29354  2.67741  2.69355  4.24690  2.90347  2.73739  3.18146  2.89801  2.37887  2.77519  2.98518  4.58477  3.61503
          0.02235  4.20793  4.93028  0.61958  0.77255  0.48576  0.95510
    284   3.27089  4.77302  4.43170  4.06412  3.40491  4.09802  4.72176  2.61665  3.81066  1.95952  0.85393  4.29607  4.57165  4.17624  3.97371  3.64885  3.58878  2.65951  5.28235  4.06857   3022 - -
          2.68618  4.42225  2.77519  2.73123  3.46354  2.40513  3.72494  3.29354  2.67741  2.69355  4.24690  2.90347  2.73739  3.18146  2.89801  2.37887  2.77519  2.98518  4.58477  3.61503
          0.02235  4.20793  4.93028  0.61958  0.77255  0.48576  0.95510
    285   2.33608  1.85548  4.04192  3.63359  3.99670  3.13696  4.39943  3.25445  3.52028  3.07754  3.96899  3.61907  3.86175  3.79258  3.74006  2.33724  1.46840  2.87685  5.44614  4.26460   3023 - -
          2.68618  4.42225  2.77519  2.73123  3.46354  2.40513  3.72494  3.29354  2.67741  2.69355  4.24690  2.90347  2.73739  3.18146  2.89801  2.37887  2.77519  2.98518  4.58477  3.61503
          0.02235  4.20793  4.93028  0.61958  0.77255  0.48576  0.95510
    286   2.92916  4.29384  4.63294  4.06857  2.44088  4.16654  4.54741  1.44738  3.94093  2.10337  3.27047  4.22755  4.49270  4.13258  4.07767  3.49264  2.75466  1.61548  5.08129  3.89125   3028 - -
          2.68618  4.42225  2.77519  2.73123  3.46354  2.40513  3.72494  3.29354  2.67741  2.69355  4.24690  2.90347  2.73739  3.18146  2.89801  2.37887  2.77519  2.98518  4.58477  3.61503
          0.02235  4.20793  4.93028  0.61958  0.77255  0.48576  0.95510
    287   3.55522  4.92549  4.72791  4.38230  3.30032  4.40474  4.93477  2.53463  4.14774  0.54991  3.24118  4.62603  4.79056  4.43353  4.26347  4.03570  3.83857  2.65663  5.28715  4.08365   3029 - -
          2.68618  4.42225  2.77519  2.73123  3.46354  2.40513  3.72494  3.29354  2.67741  2.69355  4.24690  2.90347  2.73739  3.18146  2.89801  2.37887  2.77519  2.98518  4.58477  3.61503
          0.02235  4.20793  4.93028  0.61958  0.77255  0.48576  0.95510
    288   3.76826  5.11947  4.35229  4.15609  2.39079  4.23568  3.82993  3.73587  4.00544  3.09962  4.37722  4.16217  4.70683  4.22722  4.11457  3.86608  4.05948  3.62367  4.04328  0.54992   3030 - -
          2.68618  4.42225  2.77519  2.73123  3.46354  2.40513  3.72494  3.29354  2.67741  2.69355  4.24690  2.90347  2.73739  3.18146  2.89801  2.37887  2.77519  2.98518  4.58477  3.61503
          0.02235  4.20793  4.93028  0.61958  0.77255  0.48576  0.95510
    289   2.64185  3.23809  4.13461  3.55869  3.18356  3.72236  4.06706  2.22943  3.40929  2.26906  3.24142  3.74507  4.11799  3.64778  3.58561  3.02841  2.58287  2.31308  2.02352  3.49469   3031 - -
          2.68618  4.42225  2.77519  2.73123  3.46354  2.40513  3.72494  3.29354  2.67741  2.69355  4.24690  2.90347  2.73739  3.18146  2.89801  2.37887  2.77519  2.98518  4.58477  3.61503
          0.02235  4.20793  4.93028  0.61958  0.77255  0.48576  0.95510
    290   3.08125  5.20335  3.45129  2.82965  4.45103  3.72457  2.47980  3.97800  2.03733  3.43834  4.30538  3.25020  4.09915  2.74732  1.22168  3.08141  3.25861  3.66198  5.44735  4.19404   3032 - -
          2.68618  4.42225  2.77519  2.73123  3.46354  2.40513  3.72494  3.29354  2.67741  2.69355  4.24690  2.90347  2.73739  3.18146  2.89801  2.37887  2.77519  2.98518  4.58477  3.61503
          0.02235  4.20793  4.93028  0.61958  0.77255  0.48576  0.95510
    291   3.24637  4.54508  5.01066  4.54159  3.64917  4.60473  5.23896  0.87926  4.41306  2.10800  3.44921  4.73648  4.91735  4.67486  4.58993  4.02014  3.52006  1.54441  5.67945  4.47492   3033 - -
          2.68618  4.42225  2.77519  2.73123  3.46354  2.40513  3.72494  3.29354  2.67741  2.69355  4.24690  2.90347  2.73739  3.18146  2.89801  2.37887  2.77519  2.98518  4.58477  3.61503
          0.02235  4.20793  4.93028  0.61958  0.77255  0.48576  0.95510
    292   3.06466  4.59931  4.04147  3.55033  2.45286  3.96988  3.69188  3.14025  3.42531  2.72533  3.74598  3.73477  4.34387  3.66238  3.65934  2.20957  3.30233  2.95096  2.51392  1.45193   3078 - -
          2.68618  4.42225  2.77519  2.73123  3.46354  2.40513  3.72494  3.29354  2.67741  2.69355  4.24690  2.90347  2.73739  3.18146  2.89801  2.37887  2.77519  2.98518  4.58477  3.61503
          0.02235  4.20793  4.93028  0.61958  0.77255  0.48576  0.95510
    293   2.65804  4.91988  3.23200  2.58197  4.17876  3.45526  3.51704  4.19180  1.70708  2.42082  3.74458  3.02041  3.81759  2.68772  2.40569  2.72706  2.85799  3.20607  3.89806  4.67462   3079 - -
          2.68618  4.42225  2.77519  2.73123  3.46354  2.40513  3.72494  3.29354  2.67741  2.69355  4.24690  2.90347  2.73739  3.18146  2.89801  2.37887  2.77519  2.98518  4.58477  3.61503
          0.02235  4.20793  4.93028  0.61958  0.77255  0.48576  0.95510
    294   2.05098  5.06929  2.61729  1.23615  4.52978  3.35515  3.87313  3.88769  2.73906  3.52936  4.39158  2.96224  3.92835  3.04169  3.20388  2.82196  3.12891  3.51741  5.75996  4.38412   3089 - -
          2.68618  4.42225  2.77519  2.73123  3.46354  2.40513  3.72494  3.29354  2.67741  2.69355  4.24690  2.90347  2.73739  3.18146  2.89801  2.37887  2.77519  2.98518  4.58477  3.61503
          0.02235  4.20793  4.93028  0.61958  0.77255  0.48576  0.95510
    295   3.08756  4.17621  3.44981  3.14565  4.21166  2.97548  4.19268  4.26858  3.15092  3.86387  4.91553  3.31017  3.71095  3.47091  3.45268  1.67349  1.03029  4.32079  5.57641  4.35296   3090 - -
          2.68618  4.42225  2.77519  2.73123  3.46354  2.40513  3.72494  3.29354  2.67741  2.69355  4.24690  2.90347  2.73739  3.18146  2.89801  2.37887  2.77519  2.98518  4.58477  3.61503
          0.02235  4.20793  4.93028  0.61958  0.77255  0.48576  0.95510
    296   2.85615  5.23652  3.01765  1.79904  4.62199  3.53544  3.64494  4.04546  1.68737  3.50048  4.29394  3.01107  3.93513  2.47197  2.22172  2.81933  3.06449  3.65507  5.59146  4.28028   3091 - -
          2.68618  4.42225  2.77519  2.73123  3.46354  2.40513  3.72494  3.29354  2.67741  2.69355  4.24690  2.90347  2.73739  3.18146  2.89801  2.37887  2.77519  2.98518  4.58477  3.61503
          0.02235  4.20793  4.93028  0.61958  0.77255  0.48576  0.95510
    297   2.79654  5.05202  2.94438  2.53353  4.49629  3.45462  3.73121  3.93036  1.41536  3.45363  4.26828  2.72884  3.92587  2.87053  2.68881  2.10096  3.05289  3.54521  5.59008  4.27323   3092 - -
          2.68618  4.42225  2.77519  2.73123  3.46354  2.40513  3.72494  3.29354  2.67741  2.69355  4.24690  2.90347  2.73739  3.18146  2.89801  2.37887  2.77519  2.98518  4.58477  3.61503
          0.02235  4.20793  4.93028  0.61958  0.77255  0.48576  0.95510
    298   3.42729  5.21571  3.95610  3.41272  4.65828  3.83258  4.12714  4.23562  2.45180  3.69050  4.69310  3.74067  4.32904  3.34066  0.56834  3.50244  3.67681  3.94765  5.61068  4.52540   3093 - -
          2.68618  4.42225  2.77519  2.73123  3.46354  2.40513  3.72494  3.29354  2.67741  2.69355  4.24690  2.90347  2.73739  3.18146  2.89801  2.37887  2.77519  2.98518  4.58477  3.61503
          0.02235  4.20793  4.93028  0.61958  0.77255  0.48576  0.95510
    299   2.35282  4.28928  3.13791  2.81162  3.49010  3.34336  3.82043  2.41441  2.74726  2.51029  3.41108  3.03160  3.74776  3.00410  3.95130  2.59124  2.59298  2.22336  4.90276  3.64289   3094 - -
          2.68618  4.42225  2.77519  2.73123  3.46354  2.40513  3.72494  3.29354  2.67741  2.69355  4.24690  2.90347  2.73739  3.18146  2.89801  2.37887  2.77519  2.98518  4.58477  3.61503
          0.02235  4.20793  4.93028  0.61958  0.77255  0.48576  0.95510
    300   3.13052  5.30128  3.52654  2.84274  4.74122  3.75859  3.17501  4.10905  1.07963  3.52594  4.37918  3.25749  4.11237  2.80530  1.86421  3.11084  3.28906  3.77749  5.54785  4.36485   3095 - -
          2.68618  4.42225  2.77519  2.73123  3.46354  2.40513  3.72494  3.29354  2.67741  2.69355  4.24690  2.90347  2.73739  3.18146  2.89801  2.37887  2.77519  2.98518  4.58477  3.61503
          0.02235  4.20793  4.93028  0.61958  0.77255  0.48576  0.95510
    301   2.79903  5.31564  1.91555  1.69460  4.63821  3.37965  3.69185  4.12517  2.10866  3.60513  4.38091  2.84088  3.86387  2.81393  2.74666  2.73511  3.04398  3.69776  5.74275  4.31425   3098 - -
          2.68618  4.42225  2.77519  2.73123  3.46354  2.40513  3.72494  3.29354  2.67741  2.69355  4.24690  2.90347  2.73739  3.18146  2.89801  2.37887  2.77519  2.98518  4.58477  3.61503
          0.02235  4.20793  4.93028  0.61958  0.77255  0.48576  0.95510
    302   3.01073  4.27168  3.59420  2.78377  2.91392  3.29494  2.99199  2.78093  3.39864  1.58811  3.37049  3.11430  3.81256  3.56520  3.62276  2.67573  2.72130  2.54929  4.80317  3.52666   3099 - -
          2.68618  4.42225  2.77519  2.73123  3.46354  2.40513  3.72494  3.29354  2.67741  2.69355  4.24690  2.90347  2.73739  3.18146  2.89801  2.37887  2.77519  2.98518  4.58477  3.61503
          0.02235  4.20793  4.93028  0.61958  0.77255  0.48576  0.95510
    303   1.94655  4.23405  3.08670  2.53999  4.05918  2.99465  3.70607  3.46914  2.22801  3.08356  3.90384  3.03309  2.83458  2.86833  2.75356  2.65510  2.85440  3.13821  5.33297  4.01698   3100 - -
          2.68618  4.42225  2.77519  2.73123  3.46354  2.40513  3.72494  3.29354  2.67741  2.69355  4.24690  2.90347  2.73739  3.18146  2.89801  2.37887  2.77519  2.98518  4.58477  3.61503
          0.02235  4.20793  4.93028  0.61958  0.77255  0.48576  0.95510
    304   2.47531  5.12827  2.47174  2.31926  4.45880  2.70013  3.64381  3.93004  2.06509  3.43851  4.20453  2.35731  3.12960  2.75940  2.91793  2.64882  2.92384  3.51770  5.59629  4.19229   3101 - -
          2.68618  4.42225  2.77519  2.73123  3.46354  2.40513  3.72494  3.29354  2.67741  2.69355  4.24690  2.90347  2.73739  3.18146  2.89801  2.37887  2.77519  2.98518  4.58477  3.61503
          0.02235  4.20793  4.93028  0.61958  0.77255  0.48576  0.95510
    305   3.09816  4.60346  3.17752  2.34084  3.54553  3.86562  3.92797  3.09800  3.09508  1.15279  3.49372  3.29044  4.04348  3.44047  3.93323  2.98816  3.06368  2.65391  5.12614  3.86038   3102 - -
          2.68618  4.42225  2.77519  2.73123  3.46354  2.40513  3.72494  3.29354  2.67741  2.69355  4.24690  2.90347  2.73739  3.18146  2.89801  2.37887  2.77519  2.98518  4.58477  3.61503
          0.02235  4.20793  4.93028  0.61958  0.77255  0.48576  0.95510
    306   2.58215  4.86101  2.90644  2.50706  4.34505  3.02647  3.76648  3.77771  2.53468  3.35120  4.15880  3.00404  3.16522  1.55151  2.96265  2.58960  2.81180  3.38610  5.55175  4.21449   3103 - -
          2.68618  4.42225  2.77519  2.73123  3.46354  2.40513  3.72494  3.29354  2.67741  2.69355  4.24690  2.90347  2.73739  3.18146  2.89801  2.37887  2.77519  2.98518  4.58477  3.61503
          0.02235  4.20793  4.93028  0.61958  0.77255  0.48576  0.95510
    307   1.59006  4.47327  3.31136  2.80638  3.98130  2.48236  3.89689  3.36528  2.77555  3.03543  3.88153  3.20381  3.34240  3.11681  2.87270  2.63713  2.83551  2.65089  5.32811  4.06081   3104 - -
          2.68618  4.42225  2.77519  2.73123  3.46354  2.40513  3.72494  3.29354  2.67741  2.69355  4.24690  2.90347  2.73739  3.18146  2.89801  2.37887  2.77519  2.98518  4.58477  3.61503
          0.02235  4.20793  4.93028  0.61958  0.77255  0.48576  0.95510
    308   2.38800  4.80746  2.98136  2.49730  4.20890  2.58836  3.71986  3.63561  2.31597  3.22413  4.02964  2.99832  3.83761  2.69878  2.95947  1.92583  2.58936  3.26895  5.44599  4.11032   3105 - -
          2.68618  4.42225  2.77519  2.73123  3.46354  2.40513  3.72494  3.29354  2.67741  2.69355  4.24690  2.90347  2.73739  3.18146  2.89801  2.37887  2.77519  2.98518  4.58477  3.61503
          0.02235  4.20793  4.93028  0.61958  0.77255  0.48576  0.95510
    309   2.68370  5.16833  2.55671  1.99451  4.49351  2.71812  3.62725  3.97197  2.05436  3.46361  4.22068  2.55937  3.81822  2.50470  2.88598  2.64222  2.92000  3.35528  5.60754  4.19685   3106 - -
          2.68618  4.42225  2.77519  2.73123  3.46354  2.40513  3.72494  3.29354  2.67741  2.69355  4.24690  2.90347  2.73739  3.18146  2.89801  2.37887  2.77519  2.98518  4.58477  3.61503
          0.02235  4.20793  4.93028  0.61958  0.77255  0.48576  0.95510
    310   2.70693  4.99248  3.01040  2.47374  4.31514  3.46882  3.65045  3.73942  1.86548  3.28361  4.08301  2.98728  3.87248  2.48633  2.62961  2.32450  2.20065  3.38009  5.46085  4.13007   3387 - -
          2.68618  4.42225  2.77519  2.73123  3.46354  2.40513  3.72494  3.29354  2.67741  2.69355  4.24690  2.90347  2.73739  3.18146  2.89801  2.37887  2.77519  2.98518  4.58477  3.61503
          0.02235  4.20793  4.93028  0.61958  0.77255  0.48576  0.95510
    311   2.63087  4.98276  2.27631  2.08698  4.26642  3.41592  3.62038  3.71218  2.20125  3.26128  4.04189  2.91131  3.33732  2.74274  2.86585  2.62471  2.86305  2.94205  3.94836  4.08047   3388 - -
          2.68618  4.42225  2.77519  2.73123  3.46354  2.40513  3.72494  3.29354  2.67741  2.69355  4.24690  2.90347  2.73739  3.18146  2.89801  2.37887  2.77519  2.98518  4.58477  3.61503
          0.04209  4.20793  3.63675  0.61958  0.77255  0.48576  0.95510
    312   1.52845  4.35156  3.43940  3.00575  4.29807  2.50473  4.10722  3.72263  3.02332  3.37066  4.18157  3.28595  2.82436  3.32704  3.40593  1.90651  2.47515  3.23087  5.61354  4.36517   3389 - -
          2.68618  4.42225  2.77519  2.73123  3.46354  2.40513  3.72494  3.29354  2.67741  2.69355  4.24690  2.90347  2.73739  3.18146  2.89801  2.37887  2.77519  2.98518  4.58477  3.61503
          0.02279  4.18864  4.91098  0.61958  0.77255  0.47097  0.97922
    313   2.67966  4.98313  2.90486  2.01910  4.28687  3.43183  3.65727  3.71315  1.97955  3.27552  4.07297  2.94676  3.85046  2.78935  2.83698  2.08952  2.91618  2.89010  5.47099  4.11728   3390 - -
          2.68618  4.42225  2.77519  2.73123  3.46354  2.40513  3.72494  3.29354  2.67741  2.69355  4.24690  2.90347  2.73739  3.18146  2.89801  2.37887  2.77519  2.98518  4.58477  3.61503
          0.02235  4.20793  4.93028  0.61958  0.77255  0.48576  0.95510
    314   2.31788  4.95313  2.66020  2.39067  4.27772  3.04643  3.63706  3.72358  2.08708  3.27441  4.05473  2.92178  3.60231  2.76104  2.88668  2.34112  2.45225  3.25496  5.46612  4.09646   3391 - -
          2.68618  4.42225  2.77519  2.73123  3.46354  2.40513  3.72494  3.29354  2.67741  2.69355  4.24690  2.90347  2.73739  3.18146  2.89801  2.37887  2.77519  2.98518  4.58477  3.61503
          0.07703  4.20793  2.82584  0.61958  0.77255  0.48576  0.95510
    315   2.49739  4.79627  3.02387  2.14759  4.03515  3.44429  3.64268  3.29501  2.35386  2.78831  3.86981  2.97989  3.22109  2.79606  2.40466  2.65336  2.84505  2.82403  5.29829  3.97154   3392 - -
          2.68618  4.42225  2.77519  2.73123  3.46354  2.40513  3.72494  3.29354  2.67741  2.69355  4.24690  2.90347  2.73739  3.18146  2.89801  2.37887  2.77519  2.98518  4.58477  3.61503
          0.02359  4.15450  4.87684  0.61958  0.77255  0.55010  0.86012
    316   2.48578  4.82392  2.99976  2.46958  4.12294  3.41986  3.65979  3.53926  2.21922  3.13270  3.94465  2.61201  3.83483  2.80814  2.69364  1.97535  2.86460  2.85017  5.36079  4.03120   3393 - -
          2.68618  4.42225  2.77519  2.73123  3.46354  2.40513  3.72494  3.29354  2.67741  2.69355  4.24690  2.90347  2.73739  3.18146  2.89801  2.37887  2.77519  2.98518  4.58477  3.61503
          0.09850  4.15450  2.54965  0.61958  0.77255  0.55010  0.86012
    317   2.61420  4.56138  2.76263  2.61267  2.55052  3.47199  3.71309  3.12039  2.63639  2.49129  3.66545  2.46521  3.88056  2.96017  3.05775  2.63891  2.85277  2.85907  5.03465  3.69604   3394 - -
          2.68618  4.42225  2.77519  2.73123  3.46354  2.40513  3.72494  3.29354  2.67741  2.69355  4.24690  2.90347  2.73739  3.18146  2.89801  2.37887  2.77519  2.98518  4.58477  3.61503
          0.02540  4.08140  4.80375  0.61958  0.77255  0.49719  0.93710
    318   2.60807  4.35196  3.45793  2.89025  3.33220  3.57279  3.82968  2.81089  2.81611  2.41537  3.28610  3.30194  3.95759  3.14447  2.53378  2.33208  2.84309  2.05185  4.93868  3.69753   3395 - -
          2.68618  4.42225  2.77519  2.73123  3.46354  2.40513  3.72494  3.29354  2.67741  2.69355  4.24690  2.90347  2.73739  3.18146  2.89801  2.37887  2.77519  2.98518  4.58477  3.61503
          0.02359  4.15450  4.87684  0.61958  0.77255  0.55010  0.86012
    319   2.67401  5.04940  2.89232  2.34249  4.36198  3.42401  2.82076  3.80839  1.99190  3.33038  4.11037  2.91266  3.24844  2.46128  2.74953  2.23218  2.90241  3.42558  5.49270  4.12900   3396 - -
          2.68618  4.42225  2.77519  2.73123  3.46354  2.40513  3.72494  3.29354  2.67741  2.69355  4.24690  2.90347  2.73739  3.18146  2.89801  2.37887  2.77519  2.98518  4.58477  3.61503
          0.18844  4.15450  1.85754  0.61958  0.77255  0.55010  0.86012
    320   2.69470  5.06128  1.99672  2.24834  4.41426  3.27729  3.67351  3.88057  2.53358  3.42441  4.22995  2.79914  2.47644  2.59890  3.03903  2.35973  2.96389  3.48570  5.61140  4.20659   3397 - -
          2.68618  4.42225  2.77519  2.73123  3.46354  2.40513  3.72494  3.29354  2.67741  2.69355  4.24690  2.90347  2.73739  3.18146  2.89801  2.37887  2.77519  2.98518  4.58477  3.61503
          0.02776  3.99382  4.71616  0.61958  0.77255  0.70583  0.68063
    321   2.25374  4.69316  2.81976  1.97158  4.13351  3.28697  3.75404  3.45208  2.58885  3.14300  3.99618  2.96947  3.81069  2.93385  3.01832  2.64818  2.03774  3.11719  5.42384  4.10408   3398 - -
          2.68618  4.42225  2.77519  2.73123  3.46354  2.40513  3.72494  3.29354  2.67741  2.69355  4.24690  2.90347  2.73739  3.18146  2.89801  2.37887  2.77519  2.98518  4.58477  3.61503
          0.02776  3.99382  4.71616  0.61958  0.77255  0.70583  0.68063
    322   2.69675  5.01732  2.65152  2.31492  4.30808  2.53475  3.03583  3.77982  2.41017  3.32608  4.13636  2.22932  3.81223  2.41355  2.85356  2.67992  2.94499  3.41124  5.49728  4.12187   3399 - -
          2.68573  4.42283  2.77503  2.73182  3.46337  2.40467  3.72359  3.29412  2.67799  2.69344  4.24748  2.90320  2.73798  3.18148  2.89817  2.37920  2.77503  2.98438  4.58306  3.61562
          0.20186  1.74961  4.71616  2.75910  0.06544  0.70583  0.68063
    323   2.63058  4.68173  3.17809  2.71011  4.21174  3.33466  3.75567  3.65447  2.33652  3.24170  4.09758  3.11924  3.85909  2.93440  1.74924  1.86312  2.94080  3.28529  5.39932  4.12790   3425 - -
          2.68618  4.42225  2.77519  2.73123  3.46354  2.40513  3.72494  3.29354  2.67741  2.69355  4.24690  2.90347  2.73739  3.18146  2.89801  2.37887  2.77519  2.98518  4.58477  3.61503
          0.02776  3.99382  4.71616  0.61958  0.77255  0.70583  0.68063
    324   2.25929  4.33899  3.29049  2.78790  3.04021  3.29113  3.83244  3.10441  2.77184  2.80284  3.67356  3.17567  2.60319  3.09155  3.15600  2.12559  2.61537  2.80563  5.12836  3.86821   3426 - -
          2.68618  4.42225  2.77519  2.73123  3.46354  2.40513  3.72494  3.29354  2.67741  2.69355  4.24690  2.90347  2.73739  3.18146  2.89801  2.37887  2.77519  2.98518  4.58477  3.61503
          0.02776  3.99382  4.71616  0.61958  0.77255  0.70583  0.68063
    325   2.91200  4.81887  3.53741  2.92398  3.90490  3.63467  3.74675  3.31602  2.19788  2.35672  3.89613  3.30841  4.04361  2.95266  1.37161  3.00990  3.13550  3.11410  5.20400  3.93539   3427 - -
          2.68618  4.42225  2.77519  2.73123  3.46354  2.40513  3.72494  3.29354  2.67741  2.69355  4.24690  2.90347  2.73739  3.18146  2.89801  2.37887  2.77519  2.98518  4.58477  3.61503
          0.02776  3.99382  4.71616  0.61958  0.77255  0.70583  0.68063
    326   2.54391  4.46807  3.17759  2.69497  3.12186  3.38028  3.75180  3.12887  2.68060  2.66660  3.69644  2.71321  3.85016  3.02076  3.07413  1.82817  2.82561  2.85049  5.02070  3.66621   3428 - -
          2.68618  4.42225  2.77519  2.73123  3.46354  2.40513  3.72494  3.29354  2.67741  2.69355  4.24690  2.90347  2.73739  3.18146  2.89801  2.37887  2.77519  2.98518  4.58477  3.61503
          0.02776  3.99382  4.71616  0.61958  0.77255  0.70583  0.68063
    327   2.57652  3.39528  3.09358  2.14371  3.83605  3.42662  3.66169  3.21945  2.46865  2.70055  3.71983  3.03022  3.82962  2.85409  2.56351  2.43494  2.81494  2.93430  5.15806  3.86666   3429 - -
          2.68618  4.42225  2.77519  2.73123  3.46354  2.40513  3.72494  3.29354  2.67741  2.69355  4.24690  2.90347  2.73739  3.18146  2.89801  2.37887  2.77519  2.98518  4.58477  3.61503
          0.02776  3.99382  4.71616  0.61958  0.77255  0.70583  0.68063
    328   2.57295  4.62367  2.94226  2.63634  4.22053  3.23269  3.83441  3.65310  2.21119  3.28489  4.14410  3.06276  3.82200  3.03207  2.90601  1.41936  2.92296  3.26431  5.47507  4.17624   3430 - -
          2.68618  4.42225  2.77519  2.73123  3.46354  2.40513  3.72494  3.29354  2.67741  2.69355  4.24690  2.90347  2.73739  3.18146  2.89801  2.37887  2.77519  2.98518  4.58477  3.61503
          0.02776  3.99382  4.71616  0.61958  0.77255  0.70583  0.68063
    329   2.51233  3.46615  3.61510  3.06434  3.14541  3.47160  3.90404  2.69250  2.99244  2.44672  2.88494  3.39054  3.92516  3.28587  3.30387  1.88220  2.79147  2.47326  4.87433  3.63505   3431 - -
          2.68618  4.42225  2.77519  2.73123  3.46354  2.40513  3.72494  3.29354  2.67741  2.69355  4.24690  2.90347  2.73739  3.18146  2.89801  2.37887  2.77519  2.98518  4.58477  3.61503
          0.02776  3.99382  4.71616  0.61958  0.77255  0.70583  0.68063
    330   2.78164  4.32128  3.87654  3.33541  2.35479  3.77205  3.69686  2.79734  3.24317  2.33017  3.42226  3.57607  2.60926  3.47518  3.49279  3.05069  3.01141  2.61095  3.18247  2.10895   3432 - -
          2.68618  4.42225  2.77519  2.73123  3.46354  2.40513  3.72494  3.29354  2.67741  2.69355  4.24690  2.90347  2.73739  3.18146  2.89801  2.37887  2.77519  2.98518  4.58477  3.61503
          0.02776  3.99382  4.71616  0.61958  0.77255  0.70583  0.68063
    331   2.70446  5.17407  2.07405  1.89997  4.48742  3.31806  3.61360  3.96095  2.18375  3.46095  4.24186  2.78722  3.78981  2.73781  2.63153  2.53037  2.94717  3.55115  5.61319  4.20098   3433 - -
          2.68618  4.42225  2.77519  2.73123  3.46354  2.40513  3.72494  3.29354  2.67741  2.69355  4.24690  2.90347  2.73739  3.18146  2.89801  2.37887  2.77519  2.98518  4.58477  3.61503
          0.02776  3.99382  4.71616  0.61958  0.77255  0.70583  0.68063
    332   2.08482  3.25417  3.53453  2.98010  3.46575  3.49868  3.86805  2.70465  2.54611  2.09999  3.42538  3.34244  3.93021  3.20688  3.17840  2.78677  2.80954  2.48287  4.92760  3.70039   3434 - -
          2.68618  4.42225  2.77519  2.73123  3.46354  2.40513  3.72494  3.29354  2.67741  2.69355  4.24690  2.90347  2.73739  3.18146  2.89801  2.37887  2.77519  2.98518  4.58477  3.61503
          0.02776  3.99382  4.71616  0.61958  0.77255  0.70583  0.68063
    333   2.63518  4.89476  2.80570  1.99264  4.17411  3.37038  3.62080  3.59212  2.38663  3.17265  3.98845  2.89343  3.10208  2.29952  2.82994  2.64394  2.87458  2.84136  5.39344  4.04523   3435 - -
          2.68653  4.42260  2.77517  2.73158  3.46389  2.40496  3.72432  3.29326  2.67776  2.69390  4.24397  2.90339  2.73775  3.18181  2.89836  2.37871  2.77517  2.98461  4.58512  3.61364
          0.20186  1.74961  4.71616  2.27905  0.10801  0.36928  1.17516
    334   2.58210  4.86671  3.03021  2.47137  4.12617  2.74388  3.64881  3.54280  2.23277  3.13037  2.92396  2.98692  3.85126  2.50057  2.44183  2.47757  2.87675  3.21238  5.35531  4.02542   3451 - -
          2.68618  4.42225  2.77519  2.73123  3.46354  2.40513  3.72494  3.29354  2.67741  2.69355  4.24690  2.90347  2.73739  3.18146  2.89801  2.37887  2.77519  2.98518  4.58477  3.61503
          0.02235  4.20793  4.93028  0.61958  0.77255  0.48576  0.95510
    335   2.67382  5.04612  2.96305  2.40718  4.35995  3.07293  2.78445  3.80418  2.12212  3.18748  4.10231  2.93609  2.90278  2.34578  2.52015  2.65934  2.89936  3.42180  5.48567  4.12659   3452 - -
          2.68618  4.42225  2.77519  2.73123  3.46354  2.40513  3.72494  3.29354  2.67741  2.69355  4.24690  2.90347  2.73739  3.18146  2.89801  2.37887  2.77519  2.98518  4.58477  3.61503
          0.02235  4.20793  4.93028  0.61958  0.77255  0.48576  0.95510
    336   2.59573  4.29439  3.54399  2.98189  3.01325  3.37907  3.87417  2.50188  2.92859  2.33490  3.42149  3.36428  3.72611  3.22674  3.26671  1.92477  2.64142  2.56614  4.90407  3.67338   3453 - -
          2.68618  4.42225  2.77519  2.73123  3.46354  2.40513  3.72494  3.29354  2.67741  2.69355  4.24690  2.90347  2.73739  3.18146  2.89801  2.37887  2.77519  2.98518  4.58477  3.61503
          0.02235  4.20793  4.93028  0.61958  0.77255  0.48576  0.95510
    337   2.61341  4.31835  3.52023  2.95076  3.45512  3.59772  3.85612  2.69874  2.88442  2.27363  2.87351  3.34789  3.97798  3.19605  2.57692  2.41017  2.64708  2.25714  4.90885  3.67838   3454 - -
          2.68618  4.42225  2.77519  2.73123  3.46354  2.40513  3.72494  3.29354  2.67741  2.69355  4.24690  2.90347  2.73739  3.18146  2.89801  2.37887  2.77519  2.98518  4.58477  3.61503
          0.02235  4.20793  4.93028  0.61958  0.77255  0.48576  0.95510
    338   2.53818  4.98623  3.14714  2.57653  4.35175  3.51607  3.67302  3.75158  1.44066  3.29571  4.11084  3.06312  3.91971  2.80796  2.34667  2.52268  2.99089  3.20342  5.46049  4.16737   3455 - -
          2.68618  4.42225  2.77519  2.73123  3.46354  2.40513  3.72494  3.29354  2.67741  2.69355  4.24690  2.90347  2.73739  3.18146  2.89801  2.37887  2.77519  2.98518  4.58477  3.61503
          0.02235  4.20793  4.93028  0.61958  0.77255  0.48576  0.95510
    339   2.69875  4.99489  2.99803  2.47062  4.34620  3.45266  3.65706  3.77866  2.32357  3.31542  4.11044  2.98343  2.99501  2.31889  2.12897  2.09226  2.93523  3.40710  5.48460  4.14856   3456 - -
          2.68618  4.42225  2.77519  2.73123  3.46354  2.40513  3.72494  3.29354  2.67741  2.69355  4.24690  2.90347  2.73739  3.18146  2.89801  2.37887  2.77519  2.98518  4.58477  3.61503
          0.02235  4.20793  4.93028  0.61958  0.77255  0.48576  0.95510
    340   2.56899  4.77845  3.01857  2.57678  4.29776  3.35066  3.78517  3.72588  2.53649  3.31158  4.12279  2.51733  3.85875  2.94172  2.54324  1.54370  2.79004  3.33521  5.51626  4.19710   3457 - -
          2.68618  4.42225  2.77519  2.73123  3.46354  2.40513  3.72494  3.29354  2.67741  2.69355  4.24690  2.90347  2.73739  3.18146  2.89801  2.37887  2.77519  2.98518  4.58477  3.61503
          0.02235  4.20793  4.93028  0.61958  0.77255  0.48576  0.95510
    341   2.54762  4.62087  3.14828  2.26996  3.81373  3.49173  3.71363  2.51352  2.50892  2.85777  3.21829  2.54251  3.88066  2.91616  3.00455  2.51337  2.84771  2.80635  5.16165  3.87056   3458 - -
          2.68618  4.42225  2.77519  2.73123  3.46354  2.40513  3.72494  3.29354  2.67741  2.69355  4.24690  2.90347  2.73739  3.18146  2.89801  2.37887  2.77519  2.98518  4.58477  3.61503
          0.02235  4.20793  4.93028  0.61958  0.77255  0.48576  0.95510
    342   3.01502  5.26504  3.31866  2.71006  4.70624  3.66751  3.66797  4.08114  1.49204  3.51556  4.34548  2.43927  4.04249  2.79031  1.60830  2.99073  3.19744  3.72533  5.56807  4.34307   3459 - -
          2.68618  4.42225  2.77519  2.73123  3.46354  2.40513  3.72494  3.29354  2.67741  2.69355  4.24690  2.90347  2.73739  3.18146  2.89801  2.37887  2.77519  2.98518  4.58477  3.61503
          0.02235  4.20793  4.93028  0.61958  0.77255  0.48576  0.95510
    343   2.69426  4.98592  3.00347  2.46346  4.30319  3.46180  3.64653  3.51528  2.21762  3.27774  4.07476  2.33182  3.86450  2.77565  2.15099  2.11048  2.92436  3.37102  5.45603  4.11974   3460 - -
          2.68618  4.42225  2.77519  2.73123  3.46354  2.40513  3.72494  3.29354  2.67741  2.69355  4.24690  2.90347  2.73739  3.18146  2.89801  2.37887  2.77519  2.98518  4.58477  3.61503
          0.02235  4.20793  4.93028  0.61958  0.77255  0.48576  0.95510
    344   2.62259  4.96497  2.69134  2.38390  4.24905  3.41999  3.61622  3.56652  2.11420  3.24346  3.44631  2.91824  3.32571  2.35618  2.85196  2.56041  2.41452  3.32264  5.43689  4.06897   3461 - -
          2.68618  4.42225  2.77519  2.73123  3.46354  2.40513  3.72494  3.29354  2.67741  2.69355  4.24690  2.90347  2.73739  3.18146  2.89801  2.37887  2.77519  2.98518  4.58477  3.61503
          0.02235  4.20793  4.93028  0.61958  0.77255  0.48576  0.95510
    345   2.42348  4.64340  3.12310  2.58349  3.85467  3.47518  3.71601  3.24758  2.50022  2.90061  3.74753  2.51097  2.67231  2.91280  2.99886  2.70510  2.80200  2.69282  5.19292  2.97560   3462 - -
          2.68618  4.42225  2.77519  2.73123  3.46354  2.40513  3.72494  3.29354  2.67741  2.69355  4.24690  2.90347  2.73739  3.18146  2.89801  2.37887  2.77519  2.98518  4.58477  3.61503
          0.02235  4.20793  4.93028  0.61958  0.77255  0.48576  0.95510
    346   2.61567  4.83201  2.99087  2.47604  4.17435  2.49044  3.68675  3.59951  2.40599  3.18655  3.99166  2.98551  3.43407  2.73934  2.74361  2.17522  2.32042  3.24587  5.40967  4.07221   3463 - -
          2.68618  4.42225  2.77519  2.73123  3.46354  2.40513  3.72494  3.29354  2.67741  2.69355  4.24690  2.90347  2.73739  3.18146  2.89801  2.37887  2.77519  2.98518  4.58477  3.61503
          0.02235  4.20793  4.93028  0.61958  0.77255  0.48576  0.95510
    347   2.43306  4.53053  3.10917  2.67359  3.70822  3.05003  3.74481  2.52761  2.64101  2.76393  3.62763  3.14306  3.90024  2.97756  2.46376  2.36380  2.84291  2.82917  3.98051  3.81395   3464 - -
          2.68618  4.42225  2.77519  2.73123  3.46354  2.40513  3.72494  3.29354  2.67741  2.69355  4.24690  2.90347  2.73739  3.18146  2.89801  2.37887  2.77519  2.98518  4.58477  3.61503
          0.02235  4.20793  4.93028  0.61958  0.77255  0.48576  0.95510
    348   2.49736  3.32011  2.70142  2.23553  4.19402  3.24806  3.63466  3.62827  2.10088  3.19861  3.99088  2.93568  3.82120  2.76639  2.88635  2.37577  2.62289  3.27290  5.40960  4.05169   3465 - -
          2.68618  4.42225  2.77519  2.73123  3.46354  2.40513  3.72494  3.29354  2.67741  2.69355  4.24690  2.90347  2.73739  3.18146  2.89801  2.37887  2.77519  2.98518  4.58477  3.61503
          0.33082  4.20793  1.32129  0.61958  0.77255  0.48576  0.95510
    349   2.72252  4.91152  2.90478  2.46304  4.17655  3.40964  2.58993  3.65524  1.80845  3.20695  4.04378  2.95553  3.84618  2.76405  2.54490  2.40830  2.95439  3.32090  5.34410  4.02384   3466 - -
          2.68618  4.42225  2.77519  2.73123  3.46354  2.40513  3.72494  3.29354  2.67741  2.69355  4.24690  2.90347  2.73739  3.18146  2.89801  2.37887  2.77519  2.98518  4.58477  3.61503
          0.03030  3.90741  4.62976  0.61958  0.77255  0.77206  0.62001
    350   2.60659  4.23261  3.70139  3.17757  2.38482  3.58405  3.90470  2.27249  3.09944  2.29479  3.32739  3.48459  4.01235  3.38371  3.38601  2.20528  2.87415  2.37782  4.69810  3.33995   3467 - -
          2.68618  4.42225  2.77519  2.73123  3.46354  2.40513  3.72494  3.29354  2.67741  2.69355  4.24690  2.90347  2.73739  3.18146  2.89801  2.37887  2.77519  2.98518  4.58477  3.61503
          0.03030  3.90741  4.62976  0.61958  0.77255  0.77206  0.62001
    351   2.95546  4.39649  4.14437  3.63797  2.30348  3.92659  3.61596  2.36086  3.47695  2.36220  3.44788  3.74223  4.27059  3.67078  3.64909  3.23271  3.18296  2.66395  2.47697  1.76051   3468 - -
          2.68618  4.42225  2.77519  2.73123  3.46354  2.40513  3.72494  3.29354  2.67741  2.69355  4.24690  2.90347  2.73739  3.18146  2.89801  2.37887  2.77519  2.98518  4.58477  3.61503
          0.03030  3.90741  4.62976  0.61958  0.77255  0.77206  0.62001
    352   2.58081  4.34729  3.37567  2.83096  2.82148  3.51505  3.77850  2.76510  2.44994  2.34856  3.43607  3.24411  3.91421  3.08671  3.06919  2.78161  2.25934  2.55515  4.90273  3.62797   3469 - -
          2.68618  4.42225  2.77519  2.73123  3.46354  2.40513  3.72494  3.29354  2.67741  2.69355  4.24690  2.90347  2.73739  3.18146  2.89801  2.37887  2.77519  2.98518  4.58477  3.61503
          0.03030  3.90741  4.62976  0.61958  0.77255  0.64217  0.74686
    353   2.23171  2.32765  3.77729  3.34212  3.89142  3.03177  4.19203  3.19450  3.25700  2.97467  3.85172  3.42351  3.73490  3.54219  3.52256  1.79601  1.97236  2.80951  5.31970  4.12519   3470 - -
          2.68618  4.42225  2.77519  2.73123  3.46354  2.40513  3.72494  3.29354  2.67741  2.69355  4.24690  2.90347  2.73739  3.18146  2.89801  2.37887  2.77519  2.98518  4.58477  3.61503
          0.02776  3.99382  4.71616  0.61958  0.77255  0.70583  0.68063
    354   2.54191  4.22555  3.56845  3.02207  2.51634  3.50859  3.87162  2.69816  2.95533  2.42774  3.06212  3.37074  3.93711  3.25313  3.27311  2.24057  2.42826  2.48616  4.84099  3.58610   3471 - -
          2.68618  4.42225  2.77519  2.73123  3.46354  2.40513  3.72494  3.29354  2.67741  2.69355  4.24690  2.90347  2.73739  3.18146  2.89801  2.37887  2.77519  2.98518  4.58477  3.61503
          0.02776  3.99382  4.71616  0.61958  0.77255  0.70583  0.68063
    355   2.74619  4.96203  2.98083  2.49176  4.29571  2.24566  3.34214  3.71141  1.85558  3.25021  4.07560  2.98418  3.86983  2.76008  2.31273  2.75402  2.97031  3.37001  5.40733  4.11275   3472 - -
          2.68618  4.42225  2.77519  2.73123  3.46354  2.40513  3.72494  3.29354  2.67741  2.69355  4.24690  2.90347  2.73739  3.18146  2.89801  2.37887  2.77519  2.98518  4.58477  3.61503
          0.02776  3.99382  4.71616  0.61958  0.77255  0.70583  0.68063
    356   2.52589  4.53951  3.14354  2.75209  4.15182  3.22894  3.84841  3.61424  2.54697  3.23608  4.09610  3.13509  3.81697  3.05310  2.34776  1.42722  2.88496  3.22109  5.41522  4.13060   3473 - -
          2.68618  4.42225  2.77519  2.73123  3.46354  2.40513  3.72494  3.29354  2.67741  2.69355  4.24690  2.90347  2.73739  3.18146  2.89801  2.37887  2.77519  2.98518  4.58477  3.61503
          0.02776  3.99382  4.71616  0.61958  0.77255  0.70583  0.68063
    357   2.59217  4.10995  3.90607  3.32916  3.12747  3.66315  3.93943  2.06372  3.20360  2.20108  2.78309  3.58769  4.03503  3.46321  3.42623  2.57874  2.82712  2.31255  3.03669  3.42700   3474 - -
          2.68618  4.42225  2.77519  2.73123  3.46354  2.40513  3.72494  3.29354  2.67741  2.69355  4.24690  2.90347  2.73739  3.18146  2.89801  2.37887  2.77519  2.98518  4.58477  3.61503
          0.02776  3.99382  4.71616  0.61958  0.77255  0.70583  0.68063
    358   2.69556  5.00753  3.04271  2.35006  4.35478  3.47946  3.59532  3.74983  1.61899  3.27333  4.09261  2.99161  3.87589  2.72766  2.21425  2.76085  2.61783  3.40465  5.41917  4.13371   3475 - -
          2.68618  4.42225  2.77519  2.73123  3.46354  2.40513  3.72494  3.29354  2.67741  2.69355  4.24690  2.90347  2.73739  3.18146  2.89801  2.37887  2.77519  2.98518  4.58477  3.61503
          0.02776  3.99382  4.71616  0.61958  0.77255  0.70583  0.68063
    359   2.67864  5.00930  2.66917  1.91643  4.33394  3.33726  3.63328  3.77530  2.18119  3.32256  4.12652  2.85031  2.73996  2.77191  2.84888  2.34963  2.92647  3.40247  5.50856  4.13977   3476 - -
          2.68618  4.42225  2.77519  2.73123  3.46354  2.40513  3.72494  3.29354  2.67741  2.69355  4.24690  2.90347  2.73739  3.18146  2.89801  2.37887  2.77519  2.98518  4.58477  3.61503
          0.02776  3.99382  4.71616  0.61958  0.77255  0.70583  0.68063
    360   2.57103  4.46063  3.22130  2.66621  3.63250  3.46967  3.70560  2.89438  2.36931  2.69897  3.56945  2.90729  3.86337  2.95058  2.96373  2.40851  2.59577  2.76491  3.09218  3.74632   3477 - -
          2.68618  4.42225  2.77519  2.73123  3.46354  2.40513  3.72494  3.29354  2.67741  2.69355  4.24690  2.90347  2.73739  3.18146  2.89801  2.37887  2.77519  2.98518  4.58477  3.61503
          0.02776  3.99382  4.71616  0.61958  0.77255  0.70583  0.68063
    361   2.13175  2.51222  3.51195  3.02986  3.81032  3.14591  3.99318  3.16931  2.98405  2.88765  3.75262  2.69394  3.76468  3.28987  3.31922  2.24843  2.17567  2.82196  5.21460  3.99128   3478 - -
          2.68618  4.42225  2.77519  2.73123  3.46354  2.40513  3.72494  3.29354  2.67741  2.69355  4.24690  2.90347  2.73739  3.18146  2.89801  2.37887  2.77519  2.98518  4.58477  3.61503
          0.02776  3.99382  4.71616  0.61958  0.77255  0.70583  0.68063
    362   2.62952  4.83347  2.58445  2.11695  4.07846  2.85489  3.64499  2.61177  2.48510  3.10232  3.92823  2.58640  3.80446  2.80682  2.95652  2.65206  2.87221  3.16674  5.35105  4.00580   3479 - -
          2.68618  4.42225  2.77519  2.73123  3.46354  2.40513  3.72494  3.29354  2.67741  2.69355  4.24690  2.90347  2.73739  3.18146  2.89801  2.37887  2.77519  2.98518  4.58477  3.61503
          0.02776  3.99382  4.71616  0.61958  0.77255  0.70583  0.68063
    363   2.13219  4.90012  2.90263  2.47145  4.24890  3.40381  3.65015  3.64738  2.04940  3.21900  4.05532  2.96824  3.85316  2.03872  2.64409  2.72708  2.95167  3.30966  5.41544  4.10942   3480 - -
          2.68655  4.42173  2.77410  2.73108  3.46391  2.40512  3.72435  3.29392  2.67778  2.69392  4.24727  2.90384  2.73760  3.18184  2.89796  2.37862  2.77540  2.98513  4.58056  3.61500
          0.29359  1.40460  4.71616  2.09807  0.13090  0.36928  1.17516
    364   2.48019  4.47048  3.02503  2.68994  2.79998  2.75801  3.76896  3.00993  2.70248  2.69889  3.01501  3.18396  3.35163  3.02535  3.10461  2.75786  2.55481  2.68759  5.03774  3.77549   3492 - -
          2.68618  4.42225  2.77519  2.73123  3.46354  2.40513  3.72494  3.29354  2.67741  2.69355  4.24690  2.90347  2.73739  3.18146  2.89801  2.37887  2.77519  2.98518  4.58477  3.61503
          0.02235  4.20793  4.93028  0.61958  0.77255  0.48576  0.95510
    365   2.10969  4.97541  2.22049  2.32385  4.38811  2.88585  3.72198  3.84031  2.54699  3.39462  4.18525  2.91951  3.83709  2.85929  3.03909  2.02894  2.78802  3.44037  5.58847  4.20917   3493 - -
          2.68618  4.42225  2.77519  2.73123  3.46354  2.40513  3.72494  3.29354  2.67741  2.69355  4.24690  2.90347  2.73739  3.18146  2.89801  2.37887  2.77519  2.98518  4.58477  3.61503
          0.02235  4.20793  4.93028  0.61958  0.77255  0.48576  0.95510
    366   2.62781  4.72240  3.09554  2.53586  3.93456  3.47765  3.68107  3.33720  2.42755  2.66306  3.80254  3.03800  3.35536  2.25443  2.75637  2.48628  2.85783  2.94765  5.23791  2.93202   3494 - -
          2.68618  4.42225  2.77519  2.73123  3.46354  2.40513  3.72494  3.29354  2.67741  2.69355  4.24690  2.90347  2.73739  3.18146  2.89801  2.37887  2.77519  2.98518  4.58477  3.61503
          0.02235  4.20793  4.93028  0.61958  0.77255  0.48576  0.95510
    367   2.42935  5.12357  2.46001  1.67156  4.43753  3.30852  3.63612  3.90371  2.34951  3.41594  4.18403  2.87346  3.82439  2.75170  2.62522  2.65036  2.91973  3.32792  5.57619  4.17718   3495 - -
          2.68618  4.42225  2.77519  2.73123  3.46354  2.40513  3.72494  3.29354  2.67741  2.69355  4.24690  2.90347  2.73739  3.18146  2.89801  2.37887  2.77519  2.98518  4.58477  3.61503
          0.02235  4.20793  4.93028  0.61958  0.77255  0.48576  0.95510
    368   2.66029  5.01489  2.88743  2.23305  4.30723  3.42314  2.57403  3.75293  2.37840  3.29506  4.07828  2.65691  3.83025  2.31663  2.84039  2.60962  2.45776  3.23414  5.47834  4.10937   3496 - -
          2.68618  4.42225  2.77519  2.73123  3.46354  2.40513  3.72494  3.29354  2.67741  2.69355  4.24690  2.90347  2.73739  3.18146  2.89801  2.37887  2.77519  2.98518  4.58477  3.61503
          0.02235  4.20793  4.93028  0.61958  0.77255  0.48576  0.95510
    369   2.67494  5.10199  2.61038  1.92751  4.41412  3.14640  3.64029  3.87935  2.42329  3.12591  4.16955  2.56917  3.29144  2.75808  2.91898  2.11715  2.91409  3.47853  5.56686  4.16834   3497 - -
          2.68618  4.42225  2.77519  2.73123  3.46354  2.40513  3.72494  3.29354  2.67741  2.69355  4.24690  2.90347  2.73739  3.18146  2.89801  2.37887  2.77519  2.98518  4.58477  3.61503
          0.02235  4.20793  4.93028  0.61958  0.77255  0.48576  0.95510
    370   2.64836  5.01883  2.93068  2.07548  4.32323  3.42767  3.61565  3.76998  2.00294  3.14069  4.07832  2.91987  3.05431  2.73310  2.65246  2.29218  2.87809  3.25843  5.47572  4.10744   3498 - -
          2.68618  4.42225  2.77519  2.73123  3.46354  2.40513  3.72494  3.29354  2.67741  2.69355  4.24690  2.90347  2.73739  3.18146  2.89801  2.37887  2.77519  2.98518  4.58477  3.61503
          0.02235  4.20793  4.93028  0.61958  0.77255  0.48576  0.95510
    371   2.61812  4.81181  3.02205  2.47217  4.07381  3.07825  3.66114  3.09383  2.39229  3.09194  3.90515  2.81298  2.89713  2.81207  2.58886  2.13826  2.85493  3.08274  5.33282  4.00127   3499 - -
          2.68618  4.42225  2.77519  2.73123  3.46354  2.40513  3.72494  3.29354  2.67741  2.69355  4.24690  2.90347  2.73739  3.18146  2.89801  2.37887  2.77519  2.98518  4.58477  3.61503
          0.02235  4.20793  4.93028  0.61958  0.77255  0.48576  0.95510
    372   2.52023  5.09612  2.43993  2.32895  4.41952  3.15113  3.60467  3.89005  2.20571  3.39249  4.14776  2.71704  3.80366  2.47241  2.63095  2.24019  2.73456  3.47616  5.54348  4.14509   3500 - -
          2.68618  4.42225  2.77519  2.73123  3.46354  2.40513  3.72494  3.29354  2.67741  2.69355  4.24690  2.90347  2.73739  3.18146  2.89801  2.37887  2.77519  2.98518  4.58477  3.61503
          0.02235  4.20793  4.93028  0.61958  0.77255  0.48576  0.95510
    373   2.63735  3.82633  2.30068  2.37768  4.31093  3.12008  3.64931  3.76034  2.32093  3.30789  4.08911  2.45111  3.81972  2.77462  2.91408  2.11940  2.88261  3.37701  5.49726  4.12181   3501 - -
          2.68638  4.42222  2.77636  2.73243  3.46546  2.40601  3.72686  3.29357  2.67933  2.69304  4.24228  2.90368  2.73606  3.18169  2.89823  2.37700  2.77373  2.98340  4.58669  3.61521
          0.31189  1.96373  2.05881  3.91383  0.02017  0.48576  0.95510
    374   2.60705  4.34418  3.45020  2.89785  3.41786  2.65599  3.79666  2.86087  2.67668  2.41744  3.46280  3.29421  3.94625  3.05323  3.09137  2.81753  2.84524  2.54982  2.50414  3.58847   3584 - -
          2.68618  4.42225  2.77519  2.73123  3.46354  2.40513  3.72494  3.29354  2.67741  2.69355  4.24690  2.90347  2.73739  3.18146  2.89801  2.37887  2.77519  2.98518  4.58477  3.61503
          0.02545  4.07967  4.80201  0.61958  0.77255  0.40572  1.09811
    375   2.45617  3.74227  3.09336  2.35668  3.92878  2.98187  3.70395  3.32550  2.54029  2.69425  3.80126  2.18004  3.85896  2.88447  2.98374  2.60386  2.84803  2.93001  5.24461  3.93767   3585 - -
          2.68618  4.42225  2.77519  2.73123  3.46354  2.40513  3.72494  3.29354  2.67741  2.69355  4.24690  2.90347  2.73739  3.18146  2.89801  2.37887  2.77519  2.98518  4.58477  3.61503
          0.02235  4.20793  4.93028  0.61958  0.77255  0.48576  0.95510
    376   2.70054  5.14641  2.73873  2.24544  4.47781  2.65608  3.62697  3.94155  1.99088  3.43620  4.20220  2.36471  3.83641  2.73858  2.36490  2.66595  2.93174  3.53214  5.57764  4.19130   3586 - -
          2.68618  4.42225  2.77519  2.73123  3.46354  2.40513  3.72494  3.29354  2.67741  2.69355  4.24690  2.90347  2.73739  3.18146  2.89801  2.37887  2.77519  2.98518  4.58477  3.61503
          0.02235  4.20793  4.93028  0.61958  0.77255  0.48576  0.95510
    377   2.00029  3.51629  3.00899  2.66816  4.08286  3.14044  3.83320  3.48395  2.69005  3.12716  3.95499  1.86742  3.83995  3.02046  3.12258  2.62624  2.70887  3.12498  5.39227  4.09504   3587 - -
          2.68618  4.42225  2.77519  2.73123  3.46354  2.40513  3.72494  3.29354  2.67741  2.69355  4.24690  2.90347  2.73739  3.18146  2.89801  2.37887  2.77519  2.98518  4.58477  3.61503
          0.02235  4.20793  4.93028  0.61958  0.77255  0.48576  0.95510
    378   2.63797  3.30560  2.45534  2.20040  4.25684  2.70371  3.63531  3.69944  2.35908  3.25615  4.04235  2.91501  3.06823  2.68978  2.89614  2.63521  2.81264  3.33231  5.45529  4.08555   3588 - -
          2.68618  4.42225  2.77519  2.73123  3.46354  2.40513  3.72494  3.29354  2.67741  2.69355  4.24690  2.90347  2.73739  3.18146  2.89801  2.37887  2.77519  2.98518  4.58477  3.61503
          0.02235  4.20793  4.93028  0.61958  0.77255  0.48576  0.95510
    379   1.99725  4.83649  3.01546  2.40111  4.09736  3.33970  3.65548  3.35475  2.43060  3.11046  3.92164  2.98218  3.33004  2.61783  2.46391  2.65930  2.62111  3.18477  5.34510  4.01200   3589 - -
          2.68618  4.42225  2.77519  2.73123  3.46354  2.40513  3.72494  3.29354  2.67741  2.69355  4.24690  2.90347  2.73739  3.18146  2.89801  2.37887  2.77519  2.98518  4.58477  3.61503
          0.02235  4.20793  4.93028  0.61958  0.77255  0.48576  0.95510
    380   2.16955  4.62290  2.84480  2.47933  3.82090  3.07480  3.71324  2.60093  2.57763  2.68253  3.71509  3.07870  3.40838  2.91425  3.01278  2.63723  2.84495  2.81465  5.16769  3.87467   3590 - -
          2.68618  4.42225  2.77519  2.73123  3.46354  2.40513  3.72494  3.29354  2.67741  2.69355  4.24690  2.90347  2.73739  3.18146  2.89801  2.37887  2.77519  2.98518  4.58477  3.61503
          0.02235  4.20793  4.93028  0.61958  0.77255  0.48576  0.95510
    381   2.05333  4.87348  2.94666  2.44699  4.23898  3.23569  3.68199  3.67345  2.22140  3.24601  4.04113  2.41194  3.14828  2.81959  2.92548  2.58255  2.56772  3.30249  5.45498  4.10423   3591 - -
          2.68618  4.42225  2.77519  2.73123  3.46354  2.40513  3.72494  3.29354  2.67741  2.69355  4.24690  2.90347  2.73739  3.18146  2.89801  2.37887  2.77519  2.98518  4.58477  3.61503
          0.02235  4.20793  4.93028  0.61958  0.77255  0.48576  0.95510
    382   2.61919  4.77977  3.04289  2.49451  4.03482  3.37036  3.67217  3.44504  2.46778  2.86980  3.87793  2.44127  3.84773  2.75262  2.68234  2.11570  2.62611  2.81431  5.30857  3.98500   3592 - -
          2.68618  4.42225  2.77519  2.73123  3.46354  2.40513  3.72494  3.29354  2.67741  2.69355  4.24690  2.90347  2.73739  3.18146  2.89801  2.37887  2.77519  2.98518  4.58477  3.61503
          0.02235  4.20793  4.93028  0.61958  0.77255  0.48576  0.95510
    383   2.59913  3.42006  3.47343  2.91061  3.50162  3.56186  3.84703  2.84395  2.85816  2.08344  3.19813  2.40448  3.51979  3.16916  3.21376  2.81533  2.52777  2.61516  4.94388  3.70728   3593 - -
          2.68618  4.42225  2.77519  2.73123  3.46354  2.40513  3.72494  3.29354  2.67741  2.69355  4.24690  2.90347  2.73739  3.18146  2.89801  2.37887  2.77519  2.98518  4.58477  3.61503
          0.02235  4.20793  4.93028  0.61958  0.77255  0.48576  0.95510
    384   2.66160  5.00619  2.83428  1.89208  4.31094  3.40360  3.65249  3.75655  2.43254  2.95859  4.09399  2.39413  3.43704  2.78048  2.91057  2.23500  2.80501  3.38169  5.49923  4.12499   3594 - -
          2.68618  4.42225  2.77519  2.73123  3.46354  2.40513  3.72494  3.29354  2.67741  2.69355  4.24690  2.90347  2.73739  3.18146  2.89801  2.37887  2.77519  2.98518  4.58477  3.61503
          0.02235  4.20793  4.93028  0.61958  0.77255  0.48576  0.95510
    385   2.59442  4.97174  2.77272  2.41953  4.40291  3.35735  3.74399  3.85405  2.54552  3.40938  4.20901  1.74971  3.36639  2.58713  3.00924  2.16784  2.96533  3.45661  5.59896  4.23104   3595 - -
          2.68618  4.42225  2.77519  2.73123  3.46354  2.40513  3.72494  3.29354  2.67741  2.69355  4.24690  2.90347  2.73739  3.18146  2.89801  2.37887  2.77519  2.98518  4.58477  3.61503
          0.02235  4.20793  4.93028  0.61958  0.77255  0.48576  0.95510
    386   2.01136  3.24467  3.49695  2.94173  3.54267  3.50155  3.87677  2.90389  2.89468  2.53717  3.50510  3.32463  3.47746  3.19937  3.24825  2.15458  2.73796  2.66009  4.98016  3.19144   3596 - -
          2.68618  4.42225  2.77519  2.73123  3.46354  2.40513  3.72494  3.29354  2.67741  2.69355  4.24690  2.90347  2.73739  3.18146  2.89801  2.37887  2.77519  2.98518  4.58477  3.61503
          0.02235  4.20793  4.93028  0.61958  0.77255  0.48576  0.95510
    387   2.28441  4.77021  3.03828  2.31962  4.00021  3.31791  3.66506  3.40968  2.47622  3.02678  3.84894  2.99918  3.24948  2.74532  2.77095  2.27865  2.84839  2.76564  5.28488  3.42300   3597 - -
          2.68618  4.42225  2.77519  2.73123  3.46354  2.40513  3.72494  3.29354  2.67741  2.69355  4.24690  2.90347  2.73739  3.18146  2.89801  2.37887  2.77519  2.98518  4.58477  3.61503
          0.02235  4.20793  4.93028  0.61958  0.77255  0.48576  0.95510
    388   2.66648  5.06223  2.56240  2.34680  4.36908  3.39963  2.77161  3.82780  2.41207  3.35776  4.13349  2.89045  3.43741  2.42824  2.89662  1.98645  2.80828  3.43745  5.53229  4.14484   3598 - -
          2.68618  4.42225  2.77519  2.73123  3.46354  2.40513  3.72494  3.29354  2.67741  2.69355  4.24690  2.90347  2.73739  3.18146  2.89801  2.37887  2.77519  2.98518  4.58477  3.61503
          0.02235  4.20793  4.93028  0.61958  0.77255  0.48576  0.95510
    389   2.53530  4.66759  3.10611  2.56632  3.90981  2.97529  3.71293  3.31206  2.55303  2.95319  3.79205  2.49451  3.86403  2.81254  2.99071  2.00417  2.85108  2.82781  3.90757  3.92849   3599 - -
          2.68618  4.42225  2.77519  2.73123  3.46354  2.40513  3.72494  3.29354  2.67741  2.69355  4.24690  2.90347  2.73739  3.18146  2.89801  2.37887  2.77519  2.98518  4.58477  3.61503
          0.02235  4.20793  4.93028  0.61958  0.77255  0.48576  0.95510
    390   2.62503  5.23497  2.20263  1.82885  4.55459  2.56512  3.67353  4.03802  2.29410  3.53413  4.30409  2.84103  3.66728  2.79334  3.00040  2.43674  2.98799  3.61615  5.68597  4.26023   3600 - -
          2.68618  4.42225  2.77519  2.73123  3.46354  2.40513  3.72494  3.29354  2.67741  2.69355  4.24690  2.90347  2.73739  3.18146  2.89801  2.37887  2.77519  2.98518  4.58477  3.61503
          0.02235  4.20793  4.93028  0.61958  0.77255  0.48576  0.95510
    391   3.01235  5.63158  1.86101  1.28959  4.92024  3.32631  3.83338  4.45053  2.82094  3.92168  4.74844  2.07750  3.92927  2.98757  3.41494  2.89402  3.29191  4.00435  6.06973  4.55514   3601 - -
          2.68618  4.42225  2.77519  2.73123  3.46354  2.40513  3.72494  3.29354  2.67741  2.69355  4.24690  2.90347  2.73739  3.18146  2.89801  2.37887  2.77519  2.98518  4.58477  3.61503
          0.02235  4.20793  4.93028  0.61958  0.77255  0.48576  0.95510
    392   2.47470  5.17319  2.62776  1.75643  4.49644  2.57042  3.67821  3.96118  2.01557  3.47562  4.25722  2.87344  3.85211  2.80296  2.94511  2.70321  2.98585  3.55874  5.63801  4.23712   3602 - -
          2.68587  4.42228  2.77523  2.73126  3.46357  2.40516  3.72498  3.29357  2.67744  2.69358  4.24693  2.90350  2.73743  3.18150  2.89804  2.37890  2.77523  2.98500  4.58480  3.61506
          0.22989  1.61872  4.93028  0.23704  1.55569  0.48576  0.95510
    393   2.36929  5.05170  2.00756  1.94213  4.34547  3.39431  3.70100  3.74338  2.52997  3.34340  4.15049  2.89964  3.85695  2.84029  3.02588  2.70482  2.96600  2.57671  5.56085  4.17706   3604 - -
          2.68618  4.42225  2.77519  2.73123  3.46354  2.40513  3.72494  3.29354  2.67741  2.69355  4.24690  2.90347  2.73739  3.18146  2.89801  2.37887  2.77519  2.98518  4.58477  3.61503
          0.09313  4.20793  2.60308  0.61958  0.77255  0.48576  0.95510
    394   2.59706  4.55859  3.16597  2.43492  3.74852  3.48191  3.71646  2.58853  2.59426  2.79640  3.16860  2.52070  3.87443  2.93384  3.01490  2.45690  2.53538  2.85304  5.11319  3.83140   3605 - -
          2.68618  4.42225  2.77519  2.73123  3.46354  2.40513  3.72494  3.29354  2.67741  2.69355  4.24690  2.90347  2.73739  3.18146  2.89801  2.37887  2.77519  2.98518  4.58477  3.61503
          0.02397  4.13878  4.86112  0.61958  0.77255  0.43776  1.03699
    395   2.68776  5.04707  2.78093  2.20296  4.38018  2.32246  3.67254  3.83185  2.23138  3.37144  4.15789  2.61447  3.84058  2.80114  2.92865  2.17149  2.74846  3.44521  5.55409  4.17442   3606 - -
          2.68618  4.42225  2.77519  2.73123  3.46354  2.40513  3.72494  3.29354  2.67741  2.69355  4.24690  2.90347  2.73739  3.18146  2.89801  2.37887  2.77519  2.98518  4.58477  3.61503
          0.02235  4.20793  4.93028  0.61958  0.77255  0.48576  0.95510
    396   2.46869  4.95327  2.60910  2.39374  4.27370  3.39394  3.67066  3.71435  2.46810  2.89947  4.07266  2.01176  3.26626  2.80521  2.94852  2.37034  2.89684  3.34465  5.48386  4.11640   3607 - -
          2.68618  4.42225  2.77519  2.73123  3.46354  2.40513  3.72494  3.29354  2.67741  2.69355  4.24690  2.90347  2.73739  3.18146  2.89801  2.37887  2.77519  2.98518  4.58477  3.61503
          0.02235  4.20793  4.93028  0.61958  0.77255  0.48576  0.95510
    397   2.56691  5.30765  2.01029  1.61642  4.63867  2.45883  3.74004  4.12426  2.61444  3.63003  4.42116  2.82857  3.87251  2.87500  3.14948  2.75767  2.88961  3.70269  5.79288  4.35061   3608 - -
          2.68618  4.42225  2.77519  2.73123  3.46354  2.40513  3.72494  3.29354  2.67741  2.69355  4.24690  2.90347  2.73739  3.18146  2.89801  2.37887  2.77519  2.98518  4.58477  3.61503
          0.02235  4.20793  4.93028  0.61958  0.77255  0.48576  0.95510
    398   2.05170  4.67321  2.64413  2.59513  4.26350  2.84881  3.82866  3.69255  2.67151  3.29716  4.10234  3.05702  3.82400  2.99239  3.12607  2.04727  2.06626  3.28366  5.52436  4.20062   3609 - -
          2.68618  4.42225  2.77519  2.73123  3.46354  2.40513  3.72494  3.29354  2.67741  2.69355  4.24690  2.90347  2.73739  3.18146  2.89801  2.37887  2.77519  2.98518  4.58477  3.61503
          0.02235  4.20793  4.93028  0.61958  0.77255  0.48576  0.95510
    399   2.62664  4.93908  2.58539  2.40893  4.30705  2.63700  3.66786  3.75287  2.44459  3.30600  4.09034  2.93437  3.82253  2.79663  2.44000  2.21405  2.36540  3.36650  5.49772  4.13131   3610 - -
          2.68618  4.42225  2.77519  2.73123  3.46354  2.40513  3.72494  3.29354  2.67741  2.69355  4.24690  2.90347  2.73739  3.18146  2.89801  2.37887  2.77519  2.98518  4.58477  3.61503
          0.02235  4.20793  4.93028  0.61958  0.77255  0.48576  0.95510
    400   2.20023  4.67613  3.09919  2.57073  4.03318  3.39138  3.73923  3.43938  2.56727  3.06747  3.30561  2.44792  3.16216  2.91165  3.01119  2.05914  2.75524  3.10728  5.32912  4.01793   3611 - -
          2.68618  4.42225  2.77519  2.73123  3.46354  2.40513  3.72494  3.29354  2.67741  2.69355  4.24690  2.90347  2.73739  3.18146  2.89801  2.37887  2.77519  2.98518  4.58477  3.61503
          0.02235  4.20793  4.93028  0.61958  0.77255  0.48576  0.95510
    401   2.55893  4.29824  3.60814  2.75872  3.45186  2.57896  3.92933  2.24873  2.99158  2.29301  3.41419  3.42921  4.02747  3.29155  3.32022  2.90497  2.87593  2.00086  4.93047  3.70444   3612 - -
          2.68618  4.42225  2.77519  2.73123  3.46354  2.40513  3.72494  3.29354  2.67741  2.69355  4.24690  2.90347  2.73739  3.18146  2.89801  2.37887  2.77519  2.98518  4.58477  3.61503
          0.02235  4.20793  4.93028  0.61958  0.77255  0.48576  0.95510
    402   2.74099  4.46496  3.57459  3.04177  2.88421  3.66702  3.79818  2.96949  2.98246  2.43126  3.58425  3.41168  4.06755  3.28570  3.32244  1.64032  2.98679  2.75515  4.61141  2.46300   3613 - -
          2.68618  4.42225  2.77519  2.73123  3.46354  2.40513  3.72494  3.29354  2.67741  2.69355  4.24690  2.90347  2.73739  3.18146  2.89801  2.37887  2.77519  2.98518  4.58477  3.61503
          0.02235  4.20793  4.93028  0.61958  0.77255  0.48576  0.95510
    403   2.29877  4.61706  3.15629  2.60751  3.85995  2.69783  3.73061  3.24819  2.58423  2.58760  3.55633  3.08875  3.87212  2.62317  3.01324  2.15684  2.84608  2.89054  5.19965  3.90743   3614 - -
          2.68618  4.42225  2.77519  2.73123  3.46354  2.40513  3.72494  3.29354  2.67741  2.69355  4.24690  2.90347  2.73739  3.18146  2.89801  2.37887  2.77519  2.98518  4.58477  3.61503
          0.02235  4.20793  4.93028  0.61958  0.77255  0.48576  0.95510
    404   2.70575  4.21751  4.05801  3.49553  3.40312  3.79837  4.18261  1.68691  3.39779  2.36604  3.24235  3.75914  4.19122  3.65932  3.63851  2.62040  2.40994  1.80175  4.96105  3.75719   3615 - -
          2.68618  4.42225  2.77519  2.73123  3.46354  2.40513  3.72494  3.29354  2.67741  2.69355  4.24690  2.90347  2.73739  3.18146  2.89801  2.37887  2.77519  2.98518  4.58477  3.61503
          0.24188  4.20793  1.60959  0.61958  0.77255  0.48576  0.95510
    405   2.53894  4.39877  3.22798  2.78098  3.64144  2.43445  3.06634  3.04612  2.73709  2.76431  3.65887  3.18656  3.86525  3.09839  3.09313  2.70223  2.83247  1.98439  5.05927  3.76715   3616 - -
          2.68618  4.42225  2.77519  2.73123  3.46354  2.40513  3.72494  3.29354  2.67741  2.69355  4.24690  2.90347  2.73739  3.18146  2.89801  2.37887  2.77519  2.98518  4.58477  3.61503
          0.02776  3.99382  4.71616  0.61958  0.77255  0.70583  0.68063
    406   2.85077  3.94329  4.23917  3.68519  2.40826  3.93420  3.99565  2.46378  3.55713  1.37738  3.13964  3.86474  4.26684  3.74358  3.72730  3.23619  3.08122  2.38997  4.45072  2.59071   3617 - -
          2.68618  4.42225  2.77519  2.73123  3.46354  2.40513  3.72494  3.29354  2.67741  2.69355  4.24690  2.90347  2.73739  3.18146  2.89801  2.37887  2.77519  2.98518  4.58477  3.61503
          0.02776  3.99382  4.71616  0.61958  0.77255  0.70583  0.68063
    407   2.28514  4.73067  2.91630  2.53312  4.26790  2.33313  3.73676  3.66450  1.76390  3.26624  4.09783  2.99913  3.81577  2.90212  2.80587  2.65557  2.90560  3.28551  5.46905  4.16912   3618 - -
          2.68618  4.42225  2.77519  2.73123  3.46354  2.40513  3.72494  3.29354  2.67741  2.69355  4.24690  2.90347  2.73739  3.18146  2.89801  2.37887  2.77519  2.98518  4.58477  3.61503
          0.02776  3.99382  4.71616  0.61958  0.77255  0.70583  0.68063
    408   2.49841  4.30203  3.39143  2.91254  3.62034  3.36520  3.88365  2.90873  2.83135  1.95720  3.58943  3.14310  3.87334  3.18735  3.16333  2.39814  2.16707  2.65152  5.05692  3.80841   3619 - -
          2.68618  4.42225  2.77519  2.73123  3.46354  2.40513  3.72494  3.29354  2.67741  2.69355  4.24690  2.90347  2.73739  3.18146  2.89801  2.37887  2.77519  2.98518  4.58477  3.61503
          0.02776  3.99382  4.71616  0.61958  0.77255  0.70583  0.68063
    409   2.59144  4.76348  2.89341  2.34088  4.07567  3.35810  3.64799  3.48973  2.43403  3.09270  3.91445  2.93882  2.81050  2.64218  2.80412  2.38751  2.29064  3.15617  5.33129  4.00529   3620 - -
          2.68618  4.42225  2.77519  2.73123  3.46354  2.40513  3.72494  3.29354  2.67741  2.69355  4.24690  2.90347  2.73739  3.18146  2.89801  2.37887  2.77519  2.98518  4.58477  3.61503
          0.02776  3.99382  4.71616  0.61958  0.77255  0.70583  0.68063
    410   2.14462  4.27891  3.25687  3.11969  4.40230  1.03283  4.29707  3.80406  3.30070  3.53742  4.42407  3.32513  3.75546  3.59502  3.59125  2.52392  2.85258  3.27489  5.70838  4.51704   3621 - -
          2.68621  4.42228  2.77523  2.73126  3.46357  2.40516  3.72498  3.29357  2.67744  2.69358  4.24693  2.90307  2.73743  3.18150  2.89804  2.37878  2.77523  2.98522  4.58480  3.61506
          0.29359  1.40460  4.71616  0.23704  1.55569  0.70583  0.68063
    411   2.17985  4.88051  3.04470  2.50284  4.17178  3.45779  2.69940  3.58236  2.01757  3.14861  3.97558  2.99421  3.85687  2.75830  2.32160  2.72279  2.92055  3.25688  5.33598  4.03975   3623 - -
          2.68618  4.42225  2.77519  2.73123  3.46354  2.40513  3.72494  3.29354  2.67741  2.69355  4.24690  2.90347  2.73739  3.18146  2.89801  2.37887  2.77519  2.98518  4.58477  3.61503
          0.02776  3.99382  4.71616  0.61958  0.77255  0.36928  1.17516
    412   2.45059  4.97212  2.92670  2.21442  4.26140  3.42260  3.45110  3.70288  2.37936  3.25400  4.03786  2.92389  3.67447  2.54997  2.61229  2.16506  2.40825  3.33448  5.44636  4.08144   3624 - -
          2.68618  4.42225  2.77519  2.73123  3.46354  2.40513  3.72494  3.29354  2.67741  2.69355  4.24690  2.90347  2.73739  3.18146  2.89801  2.37887  2.77519  2.98518  4.58477  3.61503
          0.02235  4.20793  4.93028  0.61958  0.77255  0.48576  0.95510
    413   2.50853  4.89219  2.97358  2.44568  4.19603  3.42504  2.78897  3.62563  2.41645  3.20042  4.00046  2.70098  3.83772  2.79532  2.61168  2.06714  2.52454  3.27315  5.41188  4.06698   3625 - -
          2.68618  4.42225  2.77519  2.73123  3.46354  2.40513  3.72494  3.29354  2.67741  2.69355  4.24690  2.90347  2.73739  3.18146  2.89801  2.37887  2.77519  2.98518  4.58477  3.61503
          0.02235  4.20793  4.93028  0.61958  0.77255  0.48576  0.95510
    414   2.63563  4.86097  2.99871  2.30292  4.11691  3.44710  3.64966  2.83432  2.41943  3.12671  3.93574  2.46507  3.11190  2.79412  2.40268  2.66106  2.64281  3.20300  5.35670  4.01985   3626 - -
          2.68618  4.42225  2.77519  2.73123  3.46354  2.40513  3.72494  3.29354  2.67741  2.69355  4.24690  2.90347  2.73739  3.18146  2.89801  2.37887  2.77519  2.98518  4.58477  3.61503
          0.02235  4.20793  4.93028  0.61958  0.77255  0.48576  0.95510
    415   2.61412  4.68176  2.54952  2.54460  3.88723  2.77643  3.69115  2.93988  2.36926  2.49234  3.27752  3.04532  3.64925  2.87489  2.97532  2.68900  2.78821  2.99137  5.21120  3.90622   3627 - -
          2.68618  4.42225  2.77519  2.73123  3.46354  2.40513  3.72494  3.29354  2.67741  2.69355  4.24690  2.90347  2.73739  3.18146  2.89801  2.37887  2.77519  2.98518  4.58477  3.61503
          0.02235  4.20793  4.93028  0.61958  0.77255  0.48576  0.95510
    416   2.69898  5.15678  2.66979  1.94109  4.47781  3.39719  3.63849  3.94830  2.28021  3.44930  4.21545  2.40685  3.83001  2.75272  2.61832  2.07517  2.93543  3.53686  5.59996  4.19856   3628 - -
          2.68618  4.42225  2.77519  2.73123  3.46354  2.40513  3.72494  3.29354  2.67741  2.69355  4.24690  2.90347  2.73739  3.18146  2.89801  2.37887  2.77519  2.98518  4.58477  3.61503
          0.02235  4.20793  4.93028  0.61958  0.77255  0.48576  0.95510
    417   2.66567  5.12459  2.58522  2.00817  4.44988  3.40103  3.61604  3.92033  2.25781  3.41902  4.17766  2.87583  3.26571  2.72506  2.26983  2.27606  2.89916  3.50603  5.56658  4.16841   3629 - -
          2.68618  4.42225  2.77519  2.73123  3.46354  2.40513  3.72494  3.29354  2.67741  2.69355  4.24690  2.90347  2.73739  3.18146  2.89801  2.37887  2.77519  2.98518  4.58477  3.61503
          0.02235  4.20793  4.93028  0.61958  0.77255  0.48576  0.95510
    418   2.62337  4.75282  2.67455  2.50295  3.38191  3.43870  3.69705  3.40966  2.52845  3.03548  3.86484  3.01131  2.69078  2.77540  2.98327  2.62914  2.08505  3.09902  5.29888  3.97619   3630 - -
          2.68618  4.42225  2.77519  2.73123  3.46354  2.40513  3.72494  3.29354  2.67741  2.69355  4.24690  2.90347  2.73739  3.18146  2.89801  2.37887  2.77519  2.98518  4.58477  3.61503
          0.02235  4.20793  4.93028  0.61958  0.77255  0.48576  0.95510
    419   2.57270  3.73688  3.05578  2.30376  3.97523  3.09789  3.67150  3.38131  2.18850  2.49526  3.83049  2.89013  3.42761  2.83749  2.93784  2.51947  2.77146  3.07522  5.26840  3.94950   3631 - -
          2.68618  4.42225  2.77519  2.73123  3.46354  2.40513  3.72494  3.29354  2.67741  2.69355  4.24690  2.90347  2.73739  3.18146  2.89801  2.37887  2.77519  2.98518  4.58477  3.61503
          0.02235  4.20793  4.93028  0.61958  0.77255  0.48576  0.95510
    420   2.41899  4.35023  3.46856  2.91345  3.54750  3.53355  3.86481  2.60481  2.86561  2.17287  3.50263  3.31345  2.84523  3.17753  3.22513  2.51987  2.30093  2.63287  4.98664  3.74868   3632 - -
          2.68618  4.42225  2.77519  2.73123  3.46354  2.40513  3.72494  3.29354  2.67741  2.69355  4.24690  2.90347  2.73739  3.18146  2.89801  2.37887  2.77519  2.98518  4.58477  3.61503
          0.02235  4.20793  4.93028  0.61958  0.77255  0.48576  0.95510
    421   2.57978  4.79434  2.99102  2.07382  4.05572  3.43698  3.68603  3.46054  2.49616  3.07859  3.90124  2.99643  2.67026  2.73419  2.94955  2.59804  2.62622  2.53763  5.33267  4.00544   3633 - -
          2.68618  4.42225  2.77519  2.73123  3.46354  2.40513  3.72494  3.29354  2.67741  2.69355  4.24690  2.90347  2.73739  3.18146  2.89801  2.37887  2.77519  2.98518  4.58477  3.61503
          0.02235  4.20793  4.93028  0.61958  0.77255  0.48576  0.95510
    422   2.60954  4.49458  3.19091  2.43965  3.66038  3.52624  3.75750  2.44017  2.62493  2.58107  3.13807  3.16802  3.91042  2.73997  3.08123  2.36812  2.84106  2.57515  5.05323  3.78711   3634 - -
          2.68618  4.42225  2.77519  2.73123  3.46354  2.40513  3.72494  3.29354  2.67741  2.69355  4.24690  2.90347  2.73739  3.18146  2.89801  2.37887  2.77519  2.98518  4.58477  3.61503
          0.02235  4.20793  4.93028  0.61958  0.77255  0.48576  0.95510
    423   2.44019  4.89901  2.64043  2.41562  4.20625  3.40699  3.64846  3.64052  2.43260  3.10017  4.00480  2.44259  3.27920  2.78151  2.90710  2.18959  2.70512  2.96006  5.42364  4.06616   3635 - -
          2.68618  4.42225  2.77519  2.73123  3.46354  2.40513  3.72494  3.29354  2.67741  2.69355  4.24690  2.90347  2.73739  3.18146  2.89801  2.37887  2.77519  2.98518  4.58477  3.61503
          0.02235  4.20793  4.93028  0.61958  0.77255  0.48576  0.95510
    424   2.58288  5.02420  2.59640  2.05338  4.32586  3.41033  3.60776  3.32207  2.29759  3.31018  4.07878  2.89753  3.62321  2.72195  2.40395  2.54831  2.51184  3.39155  5.48373  4.10206   3636 - -
          2.68618  4.42225  2.77519  2.73123  3.46354  2.40513  3.72494  3.29354  2.67741  2.69355  4.24690  2.90347  2.73739  3.18146  2.89801  2.37887  2.77519  2.98518  4.58477  3.61503
          0.02235  4.20793  4.93028  0.61958  0.77255  0.48576  0.95510
    425   2.53563  4.95506  2.73774  2.20834  4.22709  3.41967  3.63864  2.81911  2.27295  3.22918  4.02129  2.25354  3.82683  2.76980  2.89649  2.52791  2.76836  3.30577  5.43630  4.07248   3637 - -
          2.68618  4.42225  2.77519  2.73123  3.46354  2.40513  3.72494  3.29354  2.67741  2.69355  4.24690  2.90347  2.73739  3.18146  2.89801  2.37887  2.77519  2.98518  4.58477  3.61503
          0.02235  4.20793  4.93028  0.61958  0.77255  0.48576  0.95510
    426   2.60887  4.48582  3.27336  2.57682  3.17532  3.23378  3.76126  3.02390  2.68496  2.33675  3.16874  2.57588  3.91226  2.94189  3.08881  2.75641  2.38933  2.77436  5.04568  3.78083   3638 - -
          2.68618  4.42225  2.77519  2.73123  3.46354  2.40513  3.72494  3.29354  2.67741  2.69355  4.24690  2.90347  2.73739  3.18146  2.89801  2.37887  2.77519  2.98518  4.58477  3.61503
          0.04730  4.20793  3.46330  0.61958  0.77255  0.48576  0.95510
    427   2.56772  4.72178  3.05857  2.33458  3.38488  3.45632  3.67021  3.24911  2.49552  2.97196  3.80225  2.84541  3.35151  2.48902  2.94626  2.27885  2.84037  2.65279  5.24309  3.92785   3639 - -
          2.68618  4.42225  2.77519  2.73123  3.46354  2.40513  3.72494  3.29354  2.67741  2.69355  4.24690  2.90347  2.73739  3.18146  2.89801  2.37887  2.77519  2.98518  4.58477  3.61503
          0.02291  4.18354  4.90588  0.61958  0.77255  0.46726  0.98542
    428   2.49647  4.75982  2.76952  2.39090  3.98674  3.32025  3.66847  3.39267  2.48224  3.01439  3.34900  3.00502  3.84840  2.83214  2.45465  2.43828  2.84892  2.42921  5.27630  3.95477   3640 - -
          2.68618  4.42225  2.77519  2.73123  3.46354  2.40513  3.72494  3.29354  2.67741  2.69355  4.24690  2.90347  2.73739  3.18146  2.89801  2.37887  2.77519  2.98518  4.58477  3.61503
          0.02235  4.20793  4.93028  0.61958  0.77255  0.48576  0.95510
    429   2.57568  4.86446  2.98064  2.27621  4.12316  3.43491  3.64391  3.54695  2.30947  3.02655  3.93914  2.90016  3.24670  2.71349  2.89267  2.13237  2.50982  2.91949  5.36340  4.01908   3641 - -
          2.68618  4.42225  2.77519  2.73123  3.46354  2.40513  3.72494  3.29354  2.67741  2.69355  4.24690  2.90347  2.73739  3.18146  2.89801  2.37887  2.77519  2.98518  4.58477  3.61503
          0.02235  4.20793  4.93028  0.61958  0.77255  0.48576  0.95510
    430   2.38012  4.91478  2.64335  2.11045  4.19749  3.25404  3.64744  3.63066  2.43755  3.20501  4.00054  2.88460  3.68481  2.78250  2.91405  2.35568  2.66166  2.63191  5.41986  4.06158   3642 - -
          2.68618  4.42225  2.77519  2.73123  3.46354  2.40513  3.72494  3.29354  2.67741  2.69355  4.24690  2.90347  2.73739  3.18146  2.89801  2.37887  2.77519  2.98518  4.58477  3.61503
          0.02235  4.20793  4.93028  0.61958  0.77255  0.48576  0.95510
    431   2.63307  5.03351  2.73950  2.16538  4.33631  3.40922  3.60982  3.79252  2.33605  3.03769  4.08821  2.89534  2.96395  2.38324  2.74224  2.22334  2.86502  3.32988  5.49184  4.10873   3643 - -
          2.68618  4.42225  2.77519  2.73123  3.46354  2.40513  3.72494  3.29354  2.67741  2.69355  4.24690  2.90347  2.73739  3.18146  2.89801  2.37887  2.77519  2.98518  4.58477  3.61503
          0.09480  4.20793  2.58269  0.61958  0.77255  0.48576  0.95510
    432   2.45621  5.05789  2.62873  1.93861  4.36002  3.37621  3.64624  3.80974  2.43619  3.35140  4.13956  2.87026  3.82138  2.27210  2.91933  2.66006  2.29814  3.42877  5.53665  4.15111   3644 - -
          2.68618  4.42225  2.77519  2.73123  3.46354  2.40513  3.72494  3.29354  2.67741  2.69355  4.24690  2.90347  2.73739  3.18146  2.89801  2.37887  2.77519  2.98518  4.58477  3.61503
          0.18656  4.13714  1.86938  0.61958  0.77255  0.56945  0.83434
    433   2.64628  4.74068  2.11072  2.46860  3.87117  3.41835  3.68674  3.24636  2.52899  2.25280  3.61195  2.98050  3.84965  2.75905  2.96840  2.70410  2.88808  2.99100  5.24102  3.90458   3645 - -
          2.68618  4.42225  2.77519  2.73123  3.46354  2.40513  3.72494  3.29354  2.67741  2.69355  4.24690  2.90347  2.73739  3.18146  2.89801  2.37887  2.77519  2.98518  4.58477  3.61503
          0.02819  3.97877  4.70112  0.61958  0.77255  0.71811  0.66880
    434   2.17046  4.52442  2.97474  2.57673  4.14987  2.55863  3.79495  3.57305  2.64639  3.19266  4.01187  3.01421  3.20975  2.70323  3.07398  1.91422  2.78927  3.16837  5.43197  4.12864   3646 - -
          2.68618  4.42225  2.77519  2.73123  3.46354  2.40513  3.72494  3.29354  2.67741  2.69355  4.24690  2.90347  2.73739  3.18146  2.89801  2.37887  2.77519  2.98518  4.58477  3.61503
          0.02819  3.97877  4.70112  0.61958  0.77255  0.71811  0.66880
    435   2.39303  4.31022  3.37223  2.82127  3.51187  2.98807  3.78823  2.82588  2.59693  2.57011  2.99834  3.22974  3.88388  3.08881  3.12256  2.68293  2.63689  2.14702  4.94192  3.70099   3647 - -
          2.68618  4.42225  2.77519  2.73123  3.46354  2.40513  3.72494  3.29354  2.67741  2.69355  4.24690  2.90347  2.73739  3.18146  2.89801  2.37887  2.77519  2.98518  4.58477  3.61503
          0.02819  3.97877  4.70112  0.61958  0.77255  0.71811  0.66880
    436   2.31872  4.28346  3.40540  2.85334  3.44545  3.48234  3.79143  2.80282  2.79999  2.52717  3.32665  3.25281  3.25996  3.11469  3.15385  2.58503  2.78259  2.32096  4.88995  2.69687   3648 - -
          2.68618  4.42225  2.77519  2.73123  3.46354  2.40513  3.72494  3.29354  2.67741  2.69355  4.24690  2.90347  2.73739  3.18146  2.89801  2.37887  2.77519  2.98518  4.58477  3.61503
          0.02819  3.97877  4.70112  0.61958  0.77255  0.71811  0.66880
    437   2.55499  4.76258  2.22241  2.38757  4.24781  3.13693  3.71091  3.68184  2.56568  3.27321  4.08334  2.89392  3.31044  2.86932  3.04178  2.30434  2.11103  3.28906  5.49285  4.13961   3649 - -
          2.68618  4.42225  2.77519  2.73123  3.46354  2.40513  3.72494  3.29354  2.67741  2.69355  4.24690  2.90347  2.73739  3.18146  2.89801  2.37887  2.77519  2.98518  4.58477  3.61503
          0.02819  3.97877  4.70112  0.61958  0.77255  0.71811  0.66880
    438   2.94106  4.33958  4.43316  3.86618  3.23985  4.14995  4.49642  1.65989  3.75245  1.52922  2.61263  4.12234  4.44592  3.96378  3.94509  3.46449  2.84634  1.89691  5.07197  3.92902   3650 - -
          2.68623  4.42230  2.77514  2.73128  3.46358  2.40517  3.72499  3.29359  2.67745  2.69325  4.24694  2.90351  2.73744  3.18135  2.89786  2.37891  2.77524  2.98523  4.58481  3.61508
          0.58284  1.08794  2.25586  0.19224  1.74357  0.55394  0.85491
    439   2.56893  4.61677  2.91776  2.50052  3.84355  2.98489  3.47196  2.54925  2.52189  2.88733  3.73193  2.68922  3.24354  2.85889  2.96042  2.50947  2.81184  2.95060  5.17493  3.87265   3652 - -
          2.68618  4.42225  2.77519  2.73123  3.46354  2.40513  3.72494  3.29354  2.67741  2.69355  4.24690  2.90347  2.73739  3.18146  2.89801  2.37887  2.77519  2.98518  4.58477  3.61503
          0.02784  3.99108  4.71342  0.61958  0.77255  0.70809  0.67843
    440   2.57339  4.91118  2.96142  2.43501  4.21531  2.94750  2.98029  3.63590  2.25169  3.19049  4.00066  2.94339  3.58129  2.56957  2.06325  2.67301  2.88993  3.29069  5.37473  4.05446   3653 - -
          2.68618  4.42225  2.77519  2.73123  3.46354  2.40513  3.72494  3.29354  2.67741  2.69355  4.24690  2.90347  2.73739  3.18146  2.89801  2.37887  2.77519  2.98518  4.58477  3.61503
          0.02784  3.99108  4.71342  0.61958  0.77255  0.44828  1.01811
    441   2.58520  4.87845  2.81333  2.01438  4.13504  3.41992  3.64091  3.55792  2.36880  2.50146  3.95274  2.93930  3.82656  2.78424  2.80496  2.27830  2.75538  3.22102  5.37315  4.02690   3654 - -
          2.68618  4.42225  2.77519  2.73123  3.46354  2.40513  3.72494  3.29354  2.67741  2.69355  4.24690  2.90347  2.73739  3.18146  2.89801  2.37887  2.77519  2.98518  4.58477  3.61503
          0.02359  4.15450  4.87684  0.61958  0.77255  0.55010  0.86012
    442   2.37589  4.88826  3.01559  2.45450  4.16696  3.44623  3.63058  3.58574  2.00888  2.94650  3.96637  2.84424  2.86121  2.76862  2.44356  2.66299  2.87345  3.12469  5.37146  4.03954   3655 - -
          2.68618  4.42225  2.77519  2.73123  3.46354  2.40513  3.72494  3.29354  2.67741  2.69355  4.24690  2.90347  2.73739  3.18146  2.89801  2.37887  2.77519  2.98518  4.58477  3.61503
          0.02359  4.15450  4.87684  0.61958  0.77255  0.55010  0.86012
    443   2.64407  5.06813  2.60329  2.33408  4.38453  3.39465  3.49536  3.84617  2.11178  3.35925  4.12503  2.39192  3.80354  2.71519  2.57817  2.16963  2.87673  3.33652  5.51791  4.13054   3656 - -
          2.68618  4.42225  2.77519  2.73123  3.46354  2.40513  3.72494  3.29354  2.67741  2.69355  4.24690  2.90347  2.73739  3.18146  2.89801  2.37887  2.77519  2.98518  4.58477  3.61503
          0.02359  4.15450  4.87684  0.61958  0.77255  0.55010  0.86012
    444   2.40010  4.93960  2.11468  2.22635  3.45005  3.39609  3.64485  3.64720  2.44697  3.22218  4.02100  2.90799  2.98661  2.78183  2.92895  2.64424  2.78504  3.29311  5.43688  4.07188   3657 - -
          2.68618  4.42225  2.77519  2.73123  3.46354  2.40513  3.72494  3.29354  2.67741  2.69355  4.24690  2.90347  2.73739  3.18146  2.89801  2.37887  2.77519  2.98518  4.58477  3.61503
          0.02359  4.15450  4.87684  0.61958  0.77255  0.55010  0.86012
    445   2.43078  4.35511  2.81983  2.39189  4.16907  2.73141  3.43658  3.60300  2.29667  3.17317  3.96483  2.60697  3.80593  2.74375  2.63000  2.51306  2.76230  3.24991  5.38435  3.62172   3658 - -
          2.68618  4.42225  2.77519  2.73123  3.46354  2.40513  3.72494  3.29354  2.67741  2.69355  4.24690  2.90347  2.73739  3.18146  2.89801  2.37887  2.77519  2.98518  4.58477  3.61503
          0.02359  4.15450  4.87684  0.61958  0.77255  0.55010  0.86012
    446   2.18116  4.97364  2.46561  2.37442  4.34200  3.36034  3.68077  3.78645  2.10717  3.34223  4.13495  2.90607  3.82481  2.81580  2.95131  1.98104  2.91601  3.40060  5.53500  4.16215   3659 - -
          2.68618  4.42225  2.77519  2.73123  3.46354  2.40513  3.72494  3.29354  2.67741  2.69355  4.24690  2.90347  2.73739  3.18146  2.89801  2.37887  2.77519  2.98518  4.58477  3.61503
          0.02359  4.15450  4.87684  0.61958  0.77255  0.44753  1.01944
    447   2.45855  4.78495  3.09438  2.53269  4.03751  3.47525  3.67687  3.43806  2.10229  2.54280  3.87901  3.03364  3.87011  2.83848  2.51404  2.21666  2.67196  3.12775  5.30072  3.99130   3660 - -
          2.68618  4.42225  2.77519  2.73123  3.46354  2.40513  3.72494  3.29354  2.67741  2.69355  4.24690  2.90347  2.73739  3.18146  2.89801  2.37887  2.77519  2.98518  4.58477  3.61503
          0.02235  4.20793  4.93028  0.61958  0.77255  0.48576  0.95510
    448   2.63571  4.72600  3.09700  2.55199  3.92809  3.47248  3.69372  3.36241  2.49751  2.91742  3.82722  3.04900  2.87666  2.13329  2.92198  2.27417  2.87207  3.06388  3.65213  3.91879   3661 - -
          2.68618  4.42225  2.77519  2.73123  3.46354  2.40513  3.72494  3.29354  2.67741  2.69355  4.24690  2.90347  2.73739  3.18146  2.89801  2.37887  2.77519  2.98518  4.58477  3.61503
          0.02235  4.20793  4.93028  0.61958  0.77255  0.48576  0.95510
    449   2.23138  4.92709  2.78465  2.40774  4.27543  3.38705  3.66785  3.71782  2.37596  3.27900  4.06739  2.33591  3.44338  2.79964  2.93321  2.20419  2.53376  3.34036  5.47962  4.11498   3662 - -
          2.68439  4.42286  2.77546  2.73168  3.46415  2.40381  3.72556  3.29386  2.67787  2.69384  4.24751  2.90287  2.73765  3.18208  2.89862  2.37886  2.77529  2.98558  4.58538  3.61524
          0.50770  1.61872  1.60959  2.56252  0.08025  0.48576  0.95510
    450   2.58837  4.65342  2.70155  2.49044  3.81872  3.42351  3.64743  3.25052  2.49046  2.36964  3.73624  2.99197  3.43893  2.50861  2.92681  2.65995  2.82157  2.96535  5.15476  3.17620   3681 - -
          2.68618  4.42225  2.77519  2.73123  3.46354  2.40513  3.72494  3.29354  2.67741  2.69355  4.24690  2.90347  2.73739  3.18146  2.89801  2.37887  2.77519  2.98518  4.58477  3.61503
          0.02776  3.99382  4.71616  0.61958  0.77255  0.70583  0.68063
    451   2.60026  4.74123  2.96554  2.26338  3.32143  3.41081  3.62562  3.37869  2.11672  2.93264  3.82560  2.95849  3.81325  2.74363  2.83893  2.21525  2.83255  3.07151  5.24534  3.92466   3682 - -
          2.68618  4.42225  2.77519  2.73123  3.46354  2.40513  3.72494  3.29354  2.67741  2.69355  4.24690  2.90347  2.73739  3.18146  2.89801  2.37887  2.77519  2.98518  4.58477  3.61503
          0.02776  3.99382  4.71616  0.61958  0.77255  0.36928  1.17516
    452   2.60077  3.44795  3.39648  2.83248  3.54529  3.09850  3.80946  2.91041  2.50019  2.38390  2.72083  3.25923  3.37503  3.10534  3.16151  2.38033  2.83703  2.67414  4.97035  3.72502   3683 - -
          2.68618  4.42225  2.77519  2.73123  3.46354  2.40513  3.72494  3.29354  2.67741  2.69355  4.24690  2.90347  2.73739  3.18146  2.89801  2.37887  2.77519  2.98518  4.58477  3.61503
          0.02235  4.20793  4.93028  0.61958  0.77255  0.48576  0.95510
    453   2.57234  4.37033  3.44181  2.87818  3.52327  3.57403  3.83538  2.21760  2.82560  2.57729  3.16194  3.29633  3.96057  2.53260  3.18932  2.34679  2.66064  2.48086  4.96265  3.72223   3684 - -
          2.68618  4.42225  2.77519  2.73123  3.46354  2.40513  3.72494  3.29354  2.67741  2.69355  4.24690  2.90347  2.73739  3.18146  2.89801  2.37887  2.77519  2.98518  4.58477  3.61503
          0.02235  4.20793  4.93028  0.61958  0.77255  0.48576  0.95510
    454   2.66233  5.11417  2.57822  2.34227  4.44312  2.65465  3.61013  3.91053  2.03137  3.40803  4.16655  2.88566  3.20972  2.46309  2.46739  2.63111  2.89378  3.49772  5.55303  4.16128   3685 - -
          2.68618  4.42225  2.77519  2.73123  3.46354  2.40513  3.72494  3.29354  2.67741  2.69355  4.24690  2.90347  2.73739  3.18146  2.89801  2.37887  2.77519  2.98518  4.58477  3.61503
          0.02235  4.20793  4.93028  0.61958  0.77255  0.48576  0.95510
    455   2.44770  4.88050  2.09221  2.42752  4.14145  3.32196  3.67500  2.66970  2.48698  3.15753  3.97059  2.95460  3.26700  2.59798  2.95811  2.67172  2.88967  3.22360  5.39538  4.04839   3686 - -
          2.68618  4.42225  2.77519  2.73123  3.46354  2.40513  3.72494  3.29354  2.67741  2.69355  4.24690  2.90347  2.73739  3.18146  2.89801  2.37887  2.77519  2.98518  4.58477  3.61503
          0.02235  4.20793  4.93028  0.61958  0.77255  0.48576  0.95510
    456   2.21451  2.76356  3.61919  3.08430  3.63717  2.52502  3.98746  2.99969  3.03237  2.71662  3.60011  3.39207  3.20955  3.32481  3.25555  2.41726  2.81241  2.17543  5.07504  3.85289   3687 - -
          2.68618  4.42225  2.77519  2.73123  3.46354  2.40513  3.72494  3.29354  2.67741  2.69355  4.24690  2.90347  2.73739  3.18146  2.89801  2.37887  2.77519  2.98518  4.58477  3.61503
          0.02235  4.20793  4.93028  0.61958  0.77255  0.48576  0.95510
    457   1.89849  4.53955  3.04710  2.70370  3.98968  2.68928  3.83413  3.38042  2.70726  3.03869  3.87653  3.13952  3.21453  3.03532  3.13238  2.63607  2.20975  2.67949  5.32287  4.03719   3688 - -
          2.68618  4.42225  2.77519  2.73123  3.46354  2.40513  3.72494  3.29354  2.67741  2.69355  4.24690  2.90347  2.73739  3.18146  2.89801  2.37887  2.77519  2.98518  4.58477  3.61503
          0.02235  4.20793  4.93028  0.61958  0.77255  0.48576  0.95510
    458   2.69589  5.06553  2.97607  2.42349  4.39128  3.45856  3.07472  3.83314  1.92413  3.34695  4.12627  2.84203  2.85222  2.73625  2.33904  2.35688  2.92021  3.44959  5.49883  4.14667   3689 - -
          2.68618  4.42225  2.77519  2.73123  3.46354  2.40513  3.72494  3.29354  2.67741  2.69355  4.24690  2.90347  2.73739  3.18146  2.89801  2.37887  2.77519  2.98518  4.58477  3.61503
          0.02235  4.20793  4.93028  0.61958  0.77255  0.48576  0.95510
    459   2.57359  4.06777  3.30406  2.74084  2.96822  3.53148  3.77163  3.00286  2.70118  2.47983  3.56576  3.19323  3.91811  2.68409  2.75393  2.15607  2.64341  2.75585  5.03117  3.77067   3690 - -
          2.68618  4.42225  2.77519  2.73123  3.46354  2.40513  3.72494  3.29354  2.67741  2.69355  4.24690  2.90347  2.73739  3.18146  2.89801  2.37887  2.77519  2.98518  4.58477  3.61503
          0.02235  4.20793  4.93028  0.61958  0.77255  0.48576  0.95510
    460   2.61156  4.58233  3.18981  2.63839  3.78778  3.49067  3.73756  2.55693  2.60539  2.72437  3.69190  3.11529  2.98619  2.47216  3.02350  2.33723  2.54905  2.89291  5.14717  3.86480   3691 - -
          2.68618  4.42225  2.77519  2.73123  3.46354  2.40513  3.72494  3.29354  2.67741  2.69355  4.24690  2.90347  2.73739  3.18146  2.89801  2.37887  2.77519  2.98518  4.58477  3.61503
          0.02235  4.20793  4.93028  0.61958  0.77255  0.48576  0.95510
    461   2.69118  4.94246  2.95041  2.50710  4.41382  2.80543  3.72826  3.84793  1.47928  3.39145  4.19172  3.00607  3.21306  2.86594  2.81348  2.42700  2.96307  3.45184  5.56056  4.22874   3692 - -
          2.68618  4.42225  2.77519  2.73123  3.46354  2.40513  3.72494  3.29354  2.67741  2.69355  4.24690  2.90347  2.73739  3.18146  2.89801  2.37887  2.77519  2.98518  4.58477  3.61503
          0.02235  4.20793  4.93028  0.61958  0.77255  0.48576  0.95510
    462   2.58745  3.59510  3.07428  2.66320  3.78466  3.13990  3.75816  3.16891  2.64618  2.83773  2.78936  2.63783  3.88234  2.97820  3.06687  2.08931  2.75519  2.89186  5.14972  3.87048   3693 - -
          2.68618  4.42225  2.77519  2.73123  3.46354  2.40513  3.72494  3.29354  2.67741  2.69355  4.24690  2.90347  2.73739  3.18146  2.89801  2.37887  2.77519  2.98518  4.58477  3.61503
          0.02235  4.20793  4.93028  0.61958  0.77255  0.48576  0.95510
    463   2.62185  4.71050  2.73326  2.16450  3.00897  3.46918  3.68884  2.66004  2.52659  2.95232  3.79051  3.03106  3.86278  2.59471  2.97489  2.68879  2.63792  3.02048  5.23445  3.92327   3694 - -
          2.68618  4.42225  2.77519  2.73123  3.46354  2.40513  3.72494  3.29354  2.67741  2.69355  4.24690  2.90347  2.73739  3.18146  2.89801  2.37887  2.77519  2.98518  4.58477  3.61503
          0.02235  4.20793  4.93028  0.61958  0.77255  0.48576  0.95510
    464   2.57929  3.59208  3.11614  2.55881  3.88170  3.47412  2.84107  3.27741  2.39071  2.92075  3.76111  3.05513  3.31325  2.74647  2.97164  2.23930  2.80080  2.70756  5.20661  3.90524   3695 - -
          2.68618  4.42225  2.77519  2.73123  3.46354  2.40513  3.72494  3.29354  2.67741  2.69355  4.24690  2.90347  2.73739  3.18146  2.89801  2.37887  2.77519  2.98518  4.58477  3.61503
          0.02235  4.20793  4.93028  0.61958  0.77255  0.48576  0.95510
    465   2.62546  3.04766  3.19434  2.24151  3.77886  3.50870  3.72773  3.15562  2.11659  2.82640  3.68516  3.11554  3.89654  2.94152  2.99314  2.73477  2.85681  2.58207  5.13590  3.29183   3696 - -
          2.68618  4.42225  2.77519  2.73123  3.46354  2.40513  3.72494  3.29354  2.67741  2.69355  4.24690  2.90347  2.73739  3.18146  2.89801  2.37887  2.77519  2.98518  4.58477  3.61503
          0.02235  4.20793  4.93028  0.61958  0.77255  0.48576  0.95510
    466   2.57247  4.63065  2.55291  2.59973  3.83427  3.49025  3.72509  3.18687  2.58125  2.26878  3.72557  3.08867  3.88595  2.92524  2.75437  2.71724  2.37733  2.62080  5.18382  3.89130   3697 - -
          2.68618  4.42225  2.77519  2.73123  3.46354  2.40513  3.72494  3.29354  2.67741  2.69355  4.24690  2.90347  2.73739  3.18146  2.89801  2.37887  2.77519  2.98518  4.58477  3.61503
          0.02235  4.20793  4.93028  0.61958  0.77255  0.48576  0.95510
    467   2.01016  4.77498  2.49693  2.52731  4.38346  2.39334  3.84899  3.82373  2.71611  3.41494  4.22082  3.01202  2.11977  3.01162  3.18798  2.64803  2.93007  3.39822  5.62834  4.28287   3698 - -
          2.68618  4.42225  2.77519  2.73123  3.46354  2.40513  3.72494  3.29354  2.67741  2.69355  4.24690  2.90347  2.73739  3.18146  2.89801  2.37887  2.77519  2.98518  4.58477  3.61503
          0.02235  4.20793  4.93028  0.61958  0.77255  0.48576  0.95510
    468   2.57854  4.40798  3.36801  2.57274  3.56146  3.55608  3.80865  2.23830  2.77739  2.62449  3.51202  3.25051  2.89666  3.09860  3.15421  2.80020  2.41136  2.67524  4.98614  3.14863   3699 - -
          2.68618  4.42225  2.77519  2.73123  3.46354  2.40513  3.72494  3.29354  2.67741  2.69355  4.24690  2.90347  2.73739  3.18146  2.89801  2.37887  2.77519  2.98518  4.58477  3.61503
          0.02235  4.20793  4.93028  0.61958  0.77255  0.48576  0.95510
    469   2.65761  5.08585  2.87362  2.16592  4.40605  3.41485  3.61085  3.86706  2.07242  3.37539  4.13912  2.67547  3.27867  2.34630  2.75790  2.56474  2.41071  3.46431  5.52924  4.14437   3700 - -
          2.68618  4.42225  2.77519  2.73123  3.46354  2.40513  3.72494  3.29354  2.67741  2.69355  4.24690  2.90347  2.73739  3.18146  2.89801  2.37887  2.77519  2.98518  4.58477  3.61503
          0.02235  4.20793  4.93028  0.61958  0.77255  0.48576  0.95510
    470   2.61770  4.22371  3.70800  3.13611  2.89244  3.64886  3.92519  2.20980  2.77202  2.17333  3.32274  3.47800  3.57319  3.34082  3.35182  2.91268  2.15641  2.44585  4.82666  3.61200   3701 - -
          2.68618  4.42225  2.77519  2.73123  3.46354  2.40513  3.72494  3.29354  2.67741  2.69355  4.24690  2.90347  2.73739  3.18146  2.89801  2.37887  2.77519  2.98518  4.58477  3.61503
          0.02235  4.20793  4.93028  0.61958  0.77255  0.48576  0.95510
    471   2.62459  4.82120  3.00248  2.24817  4.08207  2.88990  3.66403  3.49819  2.45570  3.09998  3.91372  2.98310  3.84217  2.72385  2.70375  2.45631  2.20726  2.78565  5.34079  4.00791   3702 - -
          2.68618  4.42225  2.77519  2.73123  3.46354  2.40513  3.72494  3.29354  2.67741  2.69355  4.24690  2.90347  2.73739  3.18146  2.89801  2.37887  2.77519  2.98518  4.58477  3.61503
          0.02235  4.20793  4.93028  0.61958  0.77255  0.48576  0.95510
    472   2.19423  4.51887  3.25087  2.69466  3.74338  3.48067  3.76709  3.11763  2.66224  2.52062  3.65947  3.15371  3.18389  2.99804  2.78980  2.32479  2.58708  2.55411  5.11922  3.84728   3703 - -
          2.68618  4.42225  2.77519  2.73123  3.46354  2.40513  3.72494  3.29354  2.67741  2.69355  4.24690  2.90347  2.73739  3.18146  2.89801  2.37887  2.77519  2.98518  4.58477  3.61503
          0.02235  4.20793  4.93028  0.61958  0.77255  0.48576  0.95510
    473   1.87668  4.88978  2.72699  2.15545  4.16187  3.42703  3.66434  3.57761  2.45488  3.17184  3.97967  2.95589  3.84164  2.80802  2.65306  2.66363  2.88298  2.84374  5.40061  4.05340   3704 - -
          2.68618  4.42225  2.77519  2.73123  3.46354  2.40513  3.72494  3.29354  2.67741  2.69355  4.24690  2.90347  2.73739  3.18146  2.89801  2.37887  2.77519  2.98518  4.58477  3.61503
          0.05785  4.20793  3.18619  0.61958  0.77255  0.48576  0.95510
    474   2.20255  4.01440  3.39558  2.83028  3.53270  3.54798  3.80344  2.81773  2.70254  2.46453  3.48461  2.89878  3.93457  3.10079  2.85314  2.78995  2.67105  2.14711  4.95969  3.71512   3705 - -
          2.68618  4.42225  2.77519  2.73123  3.46354  2.40513  3.72494  3.29354  2.67741  2.69355  4.24690  2.90347  2.73739  3.18146  2.89801  2.37887  2.77519  2.98518  4.58477  3.61503
          0.02315  4.17323  4.89558  0.61958  0.77255  0.46000  0.99773
    475   2.07963  4.97954  2.60224  2.28676  4.26754  3.33658  3.62039  3.71223  2.21147  3.26105  4.04143  2.91378  3.46467  2.74254  2.62744  2.62423  2.86214  2.93414  5.45204  4.08131   3706 - -
          2.68618  4.42225  2.77519  2.73123  3.46354  2.40513  3.72494  3.29354  2.67741  2.69355  4.24690  2.90347  2.73739  3.18146  2.89801  2.37887  2.77519  2.98518  4.58477  3.61503
          0.02235  4.20793  4.93028  0.61958  0.77255  0.48576  0.95510
    476   2.06075  4.47284  3.30726  2.80173  4.07731  2.35030  3.91492  3.25079  2.79452  3.13255  3.96255  3.19175  2.60706  3.12048  3.20640  2.31546  2.25028  3.10098  5.40488  4.13003   3707 - -
          2.68618  4.42225  2.77519  2.73123  3.46354  2.40513  3.72494  3.29354  2.67741  2.69355  4.24690  2.90347  2.73739  3.18146  2.89801  2.37887  2.77519  2.98518  4.58477  3.61503
          0.02235  4.20793  4.93028  0.61958  0.77255  0.48576  0.95510
    477   2.26347  4.87732  2.66074  2.42732  4.14749  3.10600  3.64871  3.57383  2.14744  2.57643  3.96077  2.95252  3.61837  2.78882  2.90587  2.45449  2.80081  3.23089  5.38367  4.03524   3708 - -
          2.68618  4.42225  2.77519  2.73123  3.46354  2.40513  3.72494  3.29354  2.67741  2.69355  4.24690  2.90347  2.73739  3.18146  2.89801  2.37887  2.77519  2.98518  4.58477  3.61503
          0.03587  4.20793  3.89424  0.61958  0.77255  0.48576  0.95510
    478   2.20073  4.67311  3.10800  2.55997  3.94291  2.71362  3.70873  3.34015  2.29268  2.87585  3.43171  3.05066  3.85402  2.88834  2.97442  2.23686  2.68843  3.03512  5.25418  3.94915   3709 - -
          2.68618  4.42225  2.77519  2.73123  3.46354  2.40513  3.72494  3.29354  2.67741  2.69355  4.24690  2.90347  2.73739  3.18146  2.89801  2.37887  2.77519  2.98518  4.58477  3.61503
          0.02265  4.19471  4.91706  0.61958  0.77255  0.50240  0.92907
    479   2.44622  5.00576  2.56980  2.35935  4.32045  3.03137  3.61980  3.77456  2.38548  3.30971  4.08202  2.84754  3.59952  2.54255  2.71347  2.23654  2.43759  3.38576  5.48853  4.10778   3710 - -
          2.68618  4.42225  2.77519  2.73123  3.46354  2.40513  3.72494  3.29354  2.67741  2.69355  4.24690  2.90347  2.73739  3.18146  2.89801  2.37887  2.77519  2.98518  4.58477  3.61503
          0.11794  4.19471  2.34159  0.61958  0.77255  0.50240  0.92907
    480   2.15771  3.62023  3.07310  2.46843  3.90176  3.42400  3.49540  3.29993  2.51186  2.93903  3.77753  3.02929  3.83767  2.37431  2.94286  2.30356  2.82949  3.00131  5.21723  3.91513   3711 - -
          2.68618  4.42225  2.77519  2.73123  3.46354  2.40513  3.72494  3.29354  2.67741  2.69355  4.24690  2.90347  2.73739  3.18146  2.89801  2.37887  2.77519  2.98518  4.58477  3.61503
          0.02489  4.10166  4.82401  0.61958  0.77255  0.57998  0.82077
    481   2.18185  5.28096  2.03390  1.99852  4.58504  3.32445  3.69513  4.06965  2.56164  3.57545  4.36736  2.11938  3.83828  2.70509  3.09205  2.72479  3.04421  3.65579  5.73938  4.29997   3712 - -
          2.68618  4.42225  2.77519  2.73123  3.46354  2.40513  3.72494  3.29354  2.67741  2.69355  4.24690  2.90347  2.73739  3.18146  2.89801  2.37887  2.77519  2.98518  4.58477  3.61503
          0.12794  4.11616  2.26544  0.61958  0.77255  0.59191  0.80580
    482   1.83005  4.26334  3.39298  2.91781  3.92758  2.80435  3.95750  3.29949  2.90205  2.99708  3.84664  3.09303  3.75761  3.21248  3.27098  2.12134  2.26082  2.49978  5.30057  4.05950   3713 - -
          2.68618  4.42225  2.77519  2.73123  3.46354  2.40513  3.72494  3.29354  2.67741  2.69355  4.24690  2.90347  2.73739  3.18146  2.89801  2.37887  2.77519  2.98518  4.58477  3.61503
          0.02716  4.01538  4.73773  0.61958  0.77255  0.68763  0.69870
    483   2.60082  4.71308  2.96212  2.27421  3.95983  3.40547  3.65843  3.05900  2.46540  2.87679  3.82353  2.33758  3.82388  2.83127  2.89863  2.65838  2.31922  3.02347  5.25753  3.94129   3714 - -
          2.68618  4.42225  2.77519  2.73123  3.46354  2.40513  3.72494  3.29354  2.67741  2.69355  4.24690  2.90347  2.73739  3.18146  2.89801  2.37887  2.77519  2.98518  4.58477  3.61503
          0.02716  4.01538  4.73773  0.61958  0.77255  0.52080  0.90151
    484   2.51811  4.74054  3.03012  2.49480  4.03743  2.92266  3.66855  3.01004  2.45446  3.05943  3.88077  2.65658  3.82659  2.82923  2.37003  2.21021  2.84113  3.12149  5.30661  3.98778   3715 - -
          2.68618  4.42225  2.77519  2.73123  3.46354  2.40513  3.72494  3.29354  2.67741  2.69355  4.24690  2.90347  2.73739  3.18146  2.89801  2.37887  2.77519  2.98518  4.58477  3.61503
          0.02452  4.11616  4.83851  0.61958  0.77255  0.59191  0.80580
    485   2.66571  5.07238  2.22198  2.31060  4.41770  2.86207  3.63973  3.88285  2.42408  3.40373  4.18028  2.66360  3.80656  2.76252  2.34263  2.22577  2.91408  3.47799  5.57037  4.17501   3716 - -
          2.68618  4.42225  2.77519  2.73123  3.46354  2.40513  3.72494  3.29354  2.67741  2.69355  4.24690  2.90347  2.73739  3.18146  2.89801  2.37887  2.77519  2.98518  4.58477  3.61503
          0.02452  4.11616  4.83851  0.61958  0.77255  0.59191  0.80580
    486   2.53065  3.47705  3.16239  2.20081  3.78439  3.43798  3.73049  3.15906  2.60798  2.83330  3.68878  2.97428  2.82785  2.94536  3.02884  2.60823  2.82170  2.44843  5.14358  3.86134   3717 - -
          2.68618  4.42225  2.77519  2.73123  3.46354  2.40513  3.72494  3.29354  2.67741  2.69355  4.24690  2.90347  2.73739  3.18146  2.89801  2.37887  2.77519  2.98518  4.58477  3.61503
          0.15010  4.11616  2.09496  0.61958  0.77255  0.59191  0.80580
    487   2.59008  4.67185  2.90971  2.49479  3.89081  3.00607  3.23963  3.29226  2.43555  2.38947  3.76354  2.99310  3.82209  2.81915  2.49590  2.65683  2.66260  2.99830  5.19311  3.88845   3718 - -
          2.68618  4.42225  2.77519  2.73123  3.46354  2.40513  3.72494  3.29354  2.67741  2.69355  4.24690  2.90347  2.73739  3.18146  2.89801  2.37887  2.77519  2.98518  4.58477  3.61503
          0.02776  3.99382  4.71616  0.61958  0.77255  0.70583  0.68063
    488   2.79203  4.99140  3.10340  2.56176  4.37126  3.49139  3.61507  3.76664  1.61896  3.28564  4.11766  3.03402  2.59583  2.75307  2.15728  2.80003  3.00908  3.42450  5.42013  4.15494   3719 - -
          2.68618  4.42225  2.77519  2.73123  3.46354  2.40513  3.72494  3.29354  2.67741  2.69355  4.24690  2.90347  2.73739  3.18146  2.89801  2.37887  2.77519  2.98518  4.58477  3.61503
          0.02776  3.99382  4.71616  0.61958  0.77255  0.70583  0.68063
    489   2.50654  4.45033  3.18246  2.67910  3.77419  3.34416  3.09554  3.16129  2.63704  2.84322  3.70665  3.11169  3.82185  2.99298  3.02829  2.04285  2.37849  2.49759  5.14253  3.86301   3720 - -
          2.68618  4.42225  2.77519  2.73123  3.46354  2.40513  3.72494  3.29354  2.67741  2.69355  4.24690  2.90347  2.73739  3.18146  2.89801  2.37887  2.77519  2.98518  4.58477  3.61503
          0.02776  3.99382  4.71616  0.61958  0.77255  0.70583  0.68063
    490   2.67129  4.84132  3.06981  2.52404  4.19792  3.43007  3.62671  3.59643  2.02312  3.16571  3.99035  3.00560  3.84771  2.77404  2.09183  2.28564  2.48490  3.25913  5.35644  4.06703   3721 - -
          2.68618  4.42225  2.77519  2.73123  3.46354  2.40513  3.72494  3.29354  2.67741  2.69355  4.24690  2.90347  2.73739  3.18146  2.89801  2.37887  2.77519  2.98518  4.58477  3.61503
          0.02776  3.99382  4.71616  0.61958  0.77255  0.70583  0.68063
    491   2.19467  4.54427  2.44715  2.63345  3.75108  3.47351  3.76362  2.54641  2.64882  2.46128  3.65089  3.11176  3.89000  2.98036  3.07165  2.73430  2.85338  2.65453  5.16315  3.87357   3722 - -
          2.68618  4.42225  2.77519  2.73123  3.46354  2.40513  3.72494  3.29354  2.67741  2.69355  4.24690  2.90347  2.73739  3.18146  2.89801  2.37887  2.77519  2.98518  4.58477  3.61503
          0.02776  3.99382  4.71616  0.61958  0.77255  0.70583  0.68063
    492   2.34302  4.29395  3.43200  2.88572  3.52422  3.45307  3.83859  2.79660  2.82306  2.31971  2.89985  3.27324  3.89457  3.14644  3.17563  2.20765  2.46636  2.56291  4.97170  3.73462   3723 - -
          2.68622  4.42230  2.77524  2.73092  3.46358  2.40517  3.72499  3.29358  2.67745  2.69359  4.24694  2.90331  2.73725  3.18151  2.89805  2.37891  2.77524  2.98523  4.58481  3.61508
          0.41127  1.11401  4.71616  0.19379  1.73633  0.70583  0.68063
    493   2.60676  3.22297  3.86975  3.29639  2.43446  3.66700  3.94361  2.48849  2.76993  1.90400  3.20391  3.57321  4.04127  3.44427  3.40891  2.95110  2.84338  2.31557  4.69877  3.45196   3725 - -
          2.68618  4.42225  2.77519  2.73123  3.46354  2.40513  3.72494  3.29354  2.67741  2.69355  4.24690  2.90347  2.73739  3.18146  2.89801  2.37887  2.77519  2.98518  4.58477  3.61503
          0.02776  3.99382  4.71616  0.61958  0.77255  0.70583  0.68063
    494   2.54124  4.65505  2.87630  2.52006  4.18416  3.24075  3.76355  3.62376  2.56635  3.22790  4.05882  2.98576  2.53235  2.52577  2.97464  1.83783  2.86355  3.23851  5.44594  4.12633   3726 - -
          2.68618  4.42225  2.77519  2.73123  3.46354  2.40513  3.72494  3.29354  2.67741  2.69355  4.24690  2.90347  2.73739  3.18146  2.89801  2.37887  2.77519  2.98518  4.58477  3.61503
          0.02776  3.99382  4.71616  0.61958  0.77255  0.70583  0.68063
    495   2.75181  4.30273  3.93502  3.41236  2.53276  3.76639  4.01884  2.49627  3.30279  1.45488  3.22675  3.68393  4.15968  3.56882  3.54561  2.62591  3.00706  2.38976  4.67338  3.30411   3727 - -
          2.68618  4.42225  2.77519  2.73123  3.46354  2.40513  3.72494  3.29354  2.67741  2.69355  4.24690  2.90347  2.73739  3.18146  2.89801  2.37887  2.77519  2.98518  4.58477  3.61503
          0.02776  3.99382  4.71616  0.61958  0.77255  0.70583  0.68063
    496   2.34724  4.31938  3.16286  2.91039  4.24572  3.03225  4.08126  3.70365  2.99812  3.37209  4.22651  3.19976  1.60535  3.33119  3.33854  1.83038  2.79915  3.21558  5.57327  4.30721   3728 - -
          2.68618  4.42225  2.77519  2.73123  3.46354  2.40513  3.72494  3.29354  2.67741  2.69355  4.24690  2.90347  2.73739  3.18146  2.89801  2.37887  2.77519  2.98518  4.58477  3.61503
          0.02776  3.99382  4.71616  0.61958  0.77255  0.70583  0.68063
    497   3.10258  4.47993  4.59092  4.04792  1.93833  4.26788  4.42494  2.21046  3.92224  1.34045  2.99829  4.24767  4.53885  4.06582  4.06692  3.59996  3.33519  1.94208  4.79845  3.46375   3729 - -
          2.68618  4.42225  2.77519  2.73123  3.46354  2.40513  3.72494  3.29354  2.67741  2.69355  4.24690  2.90347  2.73739  3.18146  2.89801  2.37887  2.77519  2.98518  4.58477  3.61503
          0.02776  3.99382  4.71616  0.61958  0.77255  0.44957  1.01585
    498   2.47862  4.94062  2.96428  2.44870  4.30620  2.61487  3.65078  3.73757  1.76365  3.28494  4.07947  2.96166  3.41273  2.78133  2.59157  2.55959  2.90188  3.36405  5.46586  4.12619   3730 - -
          2.68618  4.42225  2.77519  2.73123  3.46354  2.40513  3.72494  3.29354  2.67741  2.69355  4.24690  2.90347  2.73739  3.18146  2.89801  2.37887  2.77519  2.98518  4.58477  3.61503
          0.02359  4.15450  4.87684  0.61958  0.77255  0.55010  0.86012
    499   2.53365  5.10644  2.88530  2.06860  4.44157  3.41966  3.59736  3.89964  2.10874  3.39322  4.15797  2.63123  3.42428  2.44635  2.28004  2.64365  2.90007  3.49350  5.53122  4.15617   3731 - -
          2.68618  4.42225  2.77519  2.73123  3.46354  2.40513  3.72494  3.29354  2.67741  2.69355  4.24690  2.90347  2.73739  3.18146  2.89801  2.37887  2.77519  2.98518  4.58477  3.61503
          0.02359  4.15450  4.87684  0.61958  0.77255  0.55010  0.86012
    500   2.13829  4.97893  2.75380  2.24418  4.27907  3.00189  3.62052  3.72449  2.38634  3.27201  4.05470  2.60105  3.80871  2.74480  2.38127  2.62397  2.86713  3.20757  5.46147  4.09007   3732 - -
          2.68618  4.42225  2.77519  2.73123  3.46354  2.40513  3.72494  3.29354  2.67741  2.69355  4.24690  2.90347  2.73739  3.18146  2.89801  2.37887  2.77519  2.98518  4.58477  3.61503
          0.02359  4.15450  4.87684  0.61958  0.77255  0.55010  0.86012
    501   2.59725  4.51569  3.22612  2.66556  3.69661  3.49896  3.73334  2.78440  2.62464  2.75023  2.78047  2.75170  3.23974  2.96638  2.74296  2.67294  2.41045  2.81380  5.07488  3.80332   3733 - -
          2.68618  4.42225  2.77519  2.73123  3.46354  2.40513  3.72494  3.29354  2.67741  2.69355  4.24690  2.90347  2.73739  3.18146  2.89801  2.37887  2.77519  2.98518  4.58477  3.61503
          0.02359  4.15450  4.87684  0.61958  0.77255  0.55010  0.86012
    502   2.70966  4.26212  3.93790  3.38028  3.39958  3.77384  4.13965  2.14239  3.28867  1.96390  3.34801  3.68540  4.16578  3.56902  3.55993  2.13607  2.96180  1.79438  4.97647  3.76371   3734 - -
          2.68618  4.42225  2.77519  2.73123  3.46354  2.40513  3.72494  3.29354  2.67741  2.69355  4.24690  2.90347  2.73739  3.18146  2.89801  2.37887  2.77519  2.98518  4.58477  3.61503
          0.02359  4.15450  4.87684  0.61958  0.77255  0.55010  0.86012
    503   1.83698  4.51127  3.24978  2.72852  3.75012  3.45598  2.73528  3.12455  2.66378  2.53248  3.69219  3.17156  3.89754  3.02969  3.04840  2.73048  2.52728  2.85588  5.13328  3.85427   3735 - -
          2.68618  4.42225  2.77519  2.73123  3.46354  2.40513  3.72494  3.29354  2.67741  2.69355  4.24690  2.90347  2.73739  3.18146  2.89801  2.37887  2.77519  2.98518  4.58477  3.61503
          0.02359  4.15450  4.87684  0.61958  0.77255  0.55010  0.86012
    504   2.22749  5.06248  3.25518  2.65783  4.46545  3.57744  3.66256  3.84146  1.53181  3.35311  4.18454  3.11822  3.97055  2.79603  1.90634  2.87508  3.07688  3.49933  5.47764  4.22767   3736 - -
          2.68618  4.42225  2.77519  2.73123  3.46354  2.40513  3.72494  3.29354  2.67741  2.69355  4.24690  2.90347  2.73739  3.18146  2.89801  2.37887  2.77519  2.98518  4.58477  3.61503
          0.02359  4.15450  4.87684  0.61958  0.77255  0.55010  0.86012
    505   2.76880  5.14130  2.99501  2.45725  4.50332  2.93151  3.61661  3.93442  1.76482  3.41572  4.20270  2.64621  3.88314  2.22741  2.26467  2.74225  2.98427  3.54697  5.53258  4.20544   3737 - -
          2.68618  4.42225  2.77519  2.73123  3.46354  2.40513  3.72494  3.29354  2.67741  2.69355  4.24690  2.90347  2.73739  3.18146  2.89801  2.37887  2.77519  2.98518  4.58477  3.61503
          0.02359  4.15450  4.87684  0.61958  0.77255  0.44753  1.01944
    506   2.63604  4.27380  3.64716  3.07816  2.20236  3.64306  2.82884  2.46151  2.71328  2.27346  3.37113  3.43548  3.83231  3.29039  3.29285  2.90309  2.86714  2.53477  4.78420  3.50726   3738 - -
          2.68482  4.42295  2.77552  2.73193  3.46424  2.40349  3.72467  3.29361  2.67709  2.69321  4.24760  2.90374  2.73774  3.18160  2.89828  2.37957  2.77590  2.98496  4.58547  3.61573
          0.31189  1.96373  2.05881  2.93358  0.05467  0.48576  0.95510
    507   1.42169  4.54510  2.71281  2.62893  4.23783  3.17764  3.90829  3.65351  2.81977  3.29769  4.12785  2.84584  3.79251  3.10897  3.25288  2.15546  2.86030  3.23508  5.54216  4.23669   3769 - -
          2.68618  4.42225  2.77519  2.73123  3.46354  2.40513  3.72494  3.29354  2.67741  2.69355  4.24690  2.90347  2.73739  3.18146  2.89801  2.37887  2.77519  2.98518  4.58477  3.61503
          0.02545  4.07967  4.80201  0.61958  0.77255  0.40572  1.09811
    508   2.58932  4.32771  3.56270  3.02949  3.54936  3.52129  3.94561  2.83555  2.96459  1.83903  3.51278  3.39132  2.80250  3.28006  3.29856  2.24824  2.86772  2.32605  5.01722  3.78405   3770 - -
          2.68618  4.42225  2.77519  2.73123  3.46354  2.40513  3.72494  3.29354  2.67741  2.69355  4.24690  2.90347  2.73739  3.18146  2.89801  2.37887  2.77519  2.98518  4.58477  3.61503
          0.02235  4.20793  4.93028  0.61958  0.77255  0.48576  0.95510
    509   2.66136  4.81911  3.09131  2.52003  4.06042  3.48663  3.53813  2.96621  1.95749  3.06894  2.89151  2.75091  3.87154  2.57842  2.58699  2.70335  2.88675  3.15376  5.30853  3.99686   3771 - -
          2.68618  4.42225  2.77519  2.73123  3.46354  2.40513  3.72494  3.29354  2.67741  2.69355  4.24690  2.90347  2.73739  3.18146  2.89801  2.37887  2.77519  2.98518  4.58477  3.61503
          0.02235  4.20793  4.93028  0.61958  0.77255  0.48576  0.95510
    510   2.38234  4.74578  3.05106  2.33097  3.97514  3.09372  3.67474  3.38008  2.49420  2.78902  3.22561  2.49652  3.61205  2.84150  2.94703  2.66902  2.44139  3.07385  5.27023  3.95110   3772 - -
          2.68618  4.42225  2.77519  2.73123  3.46354  2.40513  3.72494  3.29354  2.67741  2.69355  4.24690  2.90347  2.73739  3.18146  2.89801  2.37887  2.77519  2.98518  4.58477  3.61503
          0.02235  4.20793  4.93028  0.61958  0.77255  0.48576  0.95510
    511   2.21319  4.86524  3.09183  2.53977  4.21465  3.45575  3.68527  3.62451  2.20423  3.20283  4.01607  3.03407  3.87493  2.83009  1.96216  2.42693  2.57651  3.27908  5.40926  4.09750   3773 - -
          2.68618  4.42225  2.77519  2.73123  3.46354  2.40513  3.72494  3.29354  2.67741  2.69355  4.24690  2.90347  2.73739  3.18146  2.89801  2.37887  2.77519  2.98518  4.58477  3.61503
          0.02235  4.20793  4.93028  0.61958  0.77255  0.48576  0.95510
    512   2.70501  5.11713  2.94220  2.24692  4.45484  3.45326  3.06802  3.90512  1.96571  3.39942  4.17006  2.66920  3.84913  2.72560  2.25607  2.24291  2.92863  3.50630  5.53520  4.17346   3774 - -
          2.68618  4.42225  2.77519  2.73123  3.46354  2.40513  3.72494  3.29354  2.67741  2.69355  4.24690  2.90347  2.73739  3.18146  2.89801  2.37887  2.77519  2.98518  4.58477  3.61503
          0.02235  4.20793  4.93028  0.61958  0.77255  0.48576  0.95510
    513   2.79590  5.10397  2.71686  2.42264  4.49301  3.39445  3.75886  3.97510  2.50145  3.50652  4.32119  2.25593  3.90443  1.56481  2.91854  2.45199  3.06600  3.58025  5.65287  4.28028   3775 - -
          2.68618  4.42225  2.77519  2.73123  3.46354  2.40513  3.72494  3.29354  2.67741  2.69355  4.24690  2.90347  2.73739  3.18146  2.89801  2.37887  2.77519  2.98518  4.58477  3.61503
          0.02235  4.20793  4.93028  0.61958  0.77255  0.48576  0.95510
    514   2.20846  4.26190  3.63181  2.75106  3.39085  3.63629  3.90677  2.28495  3.00084  2.28036  2.91231  3.43038  3.26292  3.28942  3.31954  2.89318  2.85280  2.23925  4.86844  3.64786   3776 - -
          2.68618  4.42225  2.77519  2.73123  3.46354  2.40513  3.72494  3.29354  2.67741  2.69355  4.24690  2.90347  2.73739  3.18146  2.89801  2.37887  2.77519  2.98518  4.58477  3.61503
          0.02235  4.20793  4.93028  0.61958  0.77255  0.48576  0.95510
    515   1.87563  4.74061  3.14993  2.61369  4.08665  3.44947  3.73463  3.47341  2.25426  3.09680  3.93170  3.08794  3.88750  2.90471  2.49148  2.71694  2.17114  3.15220  5.34442  4.05238   3777 - -
          2.68618  4.42225  2.77519  2.73123  3.46354  2.40513  3.72494  3.29354  2.67741  2.69355  4.24690  2.90347  2.73739  3.18146  2.89801  2.37887  2.77519  2.98518  4.58477  3.61503
          0.02235  4.20793  4.93028  0.61958  0.77255  0.48576  0.95510
    516   3.08363  5.31790  3.01507  2.30222  4.73563  3.61065  3.75685  4.11756  1.01994  3.59212  4.45391  3.12773  4.06412  2.89794  2.45649  3.05005  3.29170  3.77173  5.66207  4.41609   3826 - -
          2.68618  4.42225  2.77519  2.73123  3.46354  2.40513  3.72494  3.29354  2.67741  2.69355  4.24690  2.90347  2.73739  3.18146  2.89801  2.37887  2.77519  2.98518  4.58477  3.61503
          0.02235  4.20793  4.93028  0.61958  0.77255  0.48576  0.95510
    517   3.17443  5.34641  3.60517  2.87918  4.84687  3.78981  3.67368  4.17138  1.30046  3.56278  4.41780  3.28186  4.13280  2.42671  1.48013  3.14819  3.32163  3.83804  5.57269  4.41701   3827 - -
          2.68618  4.42225  2.77519  2.73123  3.46354  2.40513  3.72494  3.29354  2.67741  2.69355  4.24690  2.90347  2.73739  3.18146  2.89801  2.37887  2.77519  2.98518  4.58477  3.61503
          0.02235  4.20793  4.93028  0.61958  0.77255  0.48576  0.95510
    518   3.22580  5.33291  3.66998  2.95332  4.83848  3.81161  3.70703  4.16687  1.01962  3.56886  4.44413  3.33580  4.16770  2.83744  1.68279  3.21061  3.37519  3.84656  5.57338  4.43497   3828 - -
          2.68618  4.42225  2.77519  2.73123  3.46354  2.40513  3.72494  3.29354  2.67741  2.69355  4.24690  2.90347  2.73739  3.18146  2.89801  2.37887  2.77519  2.98518  4.58477  3.61503
          0.02235  4.20793  4.93028  0.61958  0.77255  0.48576  0.95510
    519   2.79665  5.12662  3.11539  2.52571  4.48921  3.53537  3.63223  3.90637  1.73975  3.39501  4.18996  3.02663  3.14976  2.42743  1.96066  2.77963  2.70406  3.53268  5.51471  4.20863   3829 - -
          2.68618  4.42225  2.77519  2.73123  3.46354  2.40513  3.72494  3.29354  2.67741  2.69355  4.24690  2.90347  2.73739  3.18146  2.89801  2.37887  2.77519  2.98518  4.58477  3.61503
          0.02235  4.20793  4.93028  0.61958  0.77255  0.48576  0.95510
    520   2.61944  4.51507  3.26261  2.70394  3.22555  3.52657  3.75683  3.05777  2.24992  2.73710  2.36742  2.84234  3.24304  2.99928  3.05267  2.75831  2.85182  2.75827  5.06875  3.79924   3830 - -
          2.68618  4.42225  2.77519  2.73123  3.46354  2.40513  3.72494  3.29354  2.67741  2.69355  4.24690  2.90347  2.73739  3.18146  2.89801  2.37887  2.77519  2.98518  4.58477  3.61503
          0.02235  4.20793  4.93028  0.61958  0.77255  0.48576  0.95510
    521   2.30020  4.66630  3.07848  2.35835  4.05223  3.37778  3.76918  3.44722  2.60755  3.08720  3.91726  3.06495  3.11820  2.94738  3.04774  1.79023  2.86148  2.70412  5.35399  4.04569   3831 - -
          2.68618  4.42225  2.77519  2.73123  3.46354  2.40513  3.72494  3.29354  2.67741  2.69355  4.24690  2.90347  2.73739  3.18146  2.89801  2.37887  2.77519  2.98518  4.58477  3.61503
          0.02235  4.20793  4.93028  0.61958  0.77255  0.48576  0.95510
    522   2.38488  4.64863  3.19217  2.64103  3.86400  3.50778  3.72899  3.24645  2.51950  2.08875  3.75437  3.11683  3.90612  2.39744  2.63011  2.47232  2.88767  2.97140  5.19213  3.91205   3832 - -
          2.68618  4.42225  2.77519  2.73123  3.46354  2.40513  3.72494  3.29354  2.67741  2.69355  4.24690  2.90347  2.73739  3.18146  2.89801  2.37887  2.77519  2.98518  4.58477  3.61503
          0.09480  4.20793  2.58269  0.61958  0.77255  0.48576  0.95510
    523   2.63504  4.66259  3.14407  2.18934  3.87007  3.49238  3.69066  2.79459  2.29583  2.89378  3.74753  3.07203  3.87928  2.88103  2.55977  2.72040  2.86314  2.32672  5.18937  3.90096   3833 - -
          2.68618  4.42225  2.77519  2.73123  3.46354  2.40513  3.72494  3.29354  2.67741  2.69355  4.24690  2.90347  2.73739  3.18146  2.89801  2.37887  2.77519  2.98518  4.58477  3.61503
          0.10691  4.13714  2.46008  0.61958  0.77255  0.43678  1.03878
    524   3.08771  5.27144  3.44537  2.78725  4.73447  3.71120  3.64518  4.08013  1.15885  3.49745  4.34927  3.20867  4.07099  2.40599  1.90423  3.06575  3.24948  3.74558  5.53121  4.35061   3834 - -
          2.68622  4.42230  2.77524  2.73128  3.46358  2.40517  3.72499  3.29359  2.67745  2.69359  4.24694  2.90351  2.73744  3.18094  2.89763  2.37891  2.77524  2.98523  4.58481  3.61508
          0.17325  1.88861  4.85516  0.66450  0.72264  0.43421  1.04349
    525   3.28933  5.42829  2.68827  0.62742  4.82413  3.52609  4.16059  4.34875  3.08799  3.91695  4.89109  3.18305  4.15105  3.37859  3.52156  3.24537  3.60091  4.00301  5.93051  4.67197   3921 - -
          2.68618  4.42225  2.77519  2.73123  3.46354  2.40513  3.72494  3.29354  2.67741  2.69355  4.24690  2.90347  2.73739  3.18146  2.89801  2.37887  2.77519  2.98518  4.58477  3.61503
          0.02235  4.20793  4.93028  0.61958  0.77255  0.48576  0.95510
    526   2.86879  5.10951  3.20524  2.63172  4.52022  3.57236  3.67562  3.91889  1.51000  3.41262  4.23180  3.10432  3.97198  2.80415  2.06312  2.05286  3.08284  3.55938  5.52353  4.25630   3943 - -
          2.68618  4.42225  2.77519  2.73123  3.46354  2.40513  3.72494  3.29354  2.67741  2.69355  4.24690  2.90347  2.73739  3.18146  2.89801  2.37887  2.77519  2.98518  4.58477  3.61503
          0.02235  4.20793  4.93028  0.61958  0.77255  0.48576  0.95510
    527   3.31678  5.26274  3.51311  3.08821  4.72779  3.75344  3.99598  4.18247  0.65513  3.68019  4.63621  3.49264  4.24042  3.17745  2.55963  3.34432  3.55100  3.87603  5.65274  4.52130   3944 - -
          2.68618  4.42225  2.77519  2.73123  3.46354  2.40513  3.72494  3.29354  2.67741  2.69355  4.24690  2.90347  2.73739  3.18146  2.89801  2.37887  2.77519  2.98518  4.58477  3.61503
          0.02235  4.20793  4.93028  0.61958  0.77255  0.48576  0.95510
    528   1.16072  4.29128  4.00268  3.61403  3.94427  3.37573  4.48323  2.66593  3.54343  2.80392  3.86413  3.72722  4.04804  3.84154  3.79939  2.80882  2.96214  1.78243  5.52260  4.31141   3945 - -
          2.68618  4.42225  2.77519  2.73123  3.46354  2.40513  3.72494  3.29354  2.67741  2.69355  4.24690  2.90347  2.73739  3.18146  2.89801  2.37887  2.77519  2.98518  4.58477  3.61503
          0.02235  4.20793  4.93028  0.61958  0.77255  0.48576  0.95510
    529   1.02517  4.24962  3.76313  3.44675  4.30342  3.10193  4.42005  3.46607  3.42533  3.33193  4.23318  3.52894  3.85111  3.72473  3.69854  2.55804  1.90838  3.03695  5.71384  4.52087   3946 - -
          2.68618  4.42225  2.77519  2.73123  3.46354  2.40513  3.72494  3.29354  2.67741  2.69355  4.24690  2.90347  2.73739  3.18146  2.89801  2.37887  2.77519  2.98518  4.58477  3.61503
          0.02235  4.20793  4.93028  0.61958  0.77255  0.48576  0.95510
    530   3.09694  5.31550  3.48266  2.79799  4.78866  3.73679  3.66493  4.13559  1.50065  3.54202  4.38292  3.22557  4.08903  1.95937  1.61523  3.06976  3.25877  3.78996  5.56935  4.38195   3947 - -
          2.68618  4.42225  2.77519  2.73123  3.46354  2.40513  3.72494  3.29354  2.67741  2.69355  4.24690  2.90347  2.73739  3.18146  2.89801  2.37887  2.77519  2.98518  4.58477  3.61503
          0.02235  4.20793  4.93028  0.61958  0.77255  0.48576  0.95510
    531   2.63347  4.47472  3.77100  3.55608  4.31012  3.29872  4.54197  3.48096  3.50598  3.33188  4.37083  3.69820  4.03374  3.88615  3.73861  2.83985  0.70862  3.13705  5.71597  4.53088   3948 - -
          2.68618  4.42225  2.77519  2.73123  3.46354  2.40513  3.72494  3.29354  2.67741  2.69355  4.24690  2.90347  2.73739  3.18146  2.89801  2.37887  2.77519  2.98518  4.58477  3.61503
          0.02235  4.20793  4.93028  0.61958  0.77255  0.48576  0.95510
    532   3.45633  4.74536  5.10545  4.57436  3.22594  4.75785  5.10406  1.64290  4.40289  0.85604  3.02220  4.81516  4.93075  4.52446  4.50506  4.14350  3.68711  2.18250  5.34990  4.25612   3949 - -
          2.68618  4.42225  2.77519  2.73123  3.46354  2.40513  3.72494  3.29354  2.67741  2.69355  4.24690  2.90347  2.73739  3.18146  2.89801  2.37887  2.77519  2.98518  4.58477  3.61503
          0.02235  4.20793  4.93028  0.61958  0.77255  0.48576  0.95510
    533   3.58858  4.26325  3.48150  2.97576  3.31420  4.25309  3.79666  2.77566  2.91349  2.13376  3.78888  3.31641  3.90215  3.22175  3.23882  1.34670  2.81793  3.12032  4.69260  3.29229   3989 - -
          2.68618  4.42225  2.77519  2.73123  3.46354  2.40513  3.72494  3.29354  2.67741  2.69355  4.24690  2.90347  2.73739  3.18146  2.89801  2.37887  2.77519  2.98518  4.58477  3.61503
          0.02235  4.20793  4.93028  0.61958  0.77255  0.48576  0.95510
    534   0.56038  4.33586  3.77914  3.60235  4.36191  3.14858  4.57929  4.83887  3.62838  3.46015  4.67992  3.65541  3.92077  3.94003  3.84547  2.68858  3.08990  4.46774  5.75367  4.59726   3990 - -
          2.68618  4.42225  2.77519  2.73123  3.46354  2.40513  3.72494  3.29354  2.67741  2.69355  4.24690  2.90347  2.73739  3.18146  2.89801  2.37887  2.77519  2.98518  4.58477  3.61503
          0.02235  4.20793  4.93028  0.61958  0.77255  0.48576  0.95510
    535   3.30300  4.64611  4.78799  4.42726  3.62433  4.41140  5.10610  0.73773  4.26274  2.15509  3.52132  4.62816  4.82244  4.58460  4.42310  3.95120  3.60097  1.91527  5.57539  4.33462   3991 - -
          2.68618  4.42225  2.77519  2.73123  3.46354  2.40513  3.72494  3.29354  2.67741  2.69355  4.24690  2.90347  2.73739  3.18146  2.89801  2.37887  2.77519  2.98518  4.58477  3.61503
          0.02235  4.20793  4.93028  0.61958  0.77255  0.48576  0.95510
    536   3.55522  4.92549  4.72791  4.38230  3.30032  4.40474  4.93477  2.53463  4.14774  0.54991  3.24118  4.62603  4.79056  4.43353  4.26347  4.03570  3.83857  2.65663  5.28715  4.08365   3992 - -
          2.68618  4.42225  2.77519  2.73123  3.46354  2.40513  3.72494  3.29354  2.67741  2.69355  4.24690  2.90347  2.73739  3.18146  2.89801  2.37887  2.77519  2.98518  4.58477  3.61503
          0.02235  4.20793  4.93028  0.61958  0.77255  0.48576  0.95510
    537   3.04961  3.25622  4.65739  4.10015  2.81699  4.19695  4.51927  2.31309  3.95166  0.95937  3.08906  4.26505  4.51855  4.10871  4.07667  3.53581  3.29572  2.30361  4.95913  3.72945   3993 - -
          2.68618  4.42225  2.77519  2.73123  3.46354  2.40513  3.72494  3.29354  2.67741  2.69355  4.24690  2.90347  2.73739  3.18146  2.89801  2.37887  2.77519  2.98518  4.58477  3.61503
          0.02235  4.20793  4.93028  0.61958  0.77255  0.48576  0.95510
    538   1.31838  3.95804  3.39694  3.13436  4.15409  2.75463  4.15534  3.66381  3.20685  3.51195  4.19078  3.20620  3.52782  3.45359  3.45306  1.51512  3.07214  4.29172  5.52068  4.32164   3994 - -
          2.68618  4.42225  2.77519  2.73123  3.46354  2.40513  3.72494  3.29354  2.67741  2.69355  4.24690  2.90347  2.73739  3.18146  2.89801  2.37887  2.77519  2.98518  4.58477  3.61503
          0.02235  4.20793  4.93028  0.61958  0.77255  0.48576  0.95510
    539   3.72012  5.02658  4.70325  4.49305  0.58964  4.30585  4.07423  3.21703  4.39542  2.51418  3.90377  4.41588  4.76547  4.47298  4.43131  3.96404  4.02576  3.23048  4.24554  2.57946   3997 - -
          2.68618  4.42225  2.77519  2.73123  3.46354  2.40513  3.72494  3.29354  2.67741  2.69355  4.24690  2.90347  2.73739  3.18146  2.89801  2.37887  2.77519  2.98518  4.58477  3.61503
          0.02235  4.20793  4.93028  0.61958  0.77255  0.48576  0.95510
    540   3.30300  4.64611  4.78799  4.42726  3.62433  4.41140  5.10610  0.73773  4.26274  2.15509  3.52132  4.62816  4.82244  4.58460  4.42310  3.95120  3.60097  1.91527  5.57539  4.33462   3998 - -
          2.68618  4.42225  2.77519  2.73123  3.46354  2.40513  3.72494  3.29354  2.67741  2.69355  4.24690  2.90347  2.73739  3.18146  2.89801  2.37887  2.77519  2.98518  4.58477  3.61503
          0.02235  4.20793  4.93028  0.61958  0.77255  0.48576  0.95510
    541   2.63105  4.44886  4.73404  4.20240  3.52014  4.37674  4.84797  1.12106  4.07703  1.77707  3.35066  4.42239  4.69148  4.31817  4.26223  3.73033  3.35135  1.77998  5.39625  4.22177   4026 - -
          2.68618  4.42225  2.77519  2.73123  3.46354  2.40513  3.72494  3.29354  2.67741  2.69355  4.24690  2.90347  2.73739  3.18146  2.89801  2.37887  2.77519  2.98518  4.58477  3.61503
          0.02235  4.20793  4.93028  0.61958  0.77255  0.48576  0.95510
    542   2.61791  7.53853  3.75544  3.54052  4.63419  3.28316  4.52641  3.46540  3.49042  3.31632  4.41185  3.68264  4.01818  3.87059  3.72305  2.82429  0.69306  3.12149  5.70041  4.51532   4029 - -
          2.68618  4.42225  2.77519  2.73123  3.46354  2.40513  3.72494  3.29354  2.67741  2.69355  4.24690  2.90347  2.73739  3.18146  2.89801  2.37887  2.77519  2.98518  4.58477  3.61503
          0.02235  4.20793  4.93028  0.61958  0.77255  0.48576  0.95510
    543   3.95431  5.19743  4.64244  4.44089  3.09365  4.13971  4.37833  4.00898  4.16563  3.33963  4.62432  4.52702  4.68753  4.53480  4.22996  4.15452  4.27471  3.90767  0.41522  3.08044   4030 - -
          2.68618  4.42225  2.77519  2.73123  3.46354  2.40513  3.72494  3.29354  2.67741  2.69355  4.24690  2.90347  2.73739  3.18146  2.89801  2.37887  2.77519  2.98518  4.58477  3.61503
          0.02235  4.20793  4.93028  0.61958  0.77255  0.48576  0.95510
    544   2.16859  4.70644  3.42623  3.14382  4.55214  2.99166  4.14012  3.70775  3.11580  3.92816  4.90339  3.25391  3.60240  3.44433  3.38231  2.32399  1.15850  2.71995  5.43555  4.23342   4031 - -
          2.68618  4.42225  2.77519  2.73123  3.46354  2.40513  3.72494  3.29354  2.67741  2.69355  4.24690  2.90347  2.73739  3.18146  2.89801  2.37887  2.77519  2.98518  4.58477  3.61503
          0.02235  4.20793  4.93028  0.61958  0.77255  0.48576  0.95510
    545   3.26149  4.94803  3.90670  3.80341  4.74829  3.61727  4.84115  4.39594  3.89266  3.97919  5.05188  4.07033  0.38818  4.27034  4.08818  3.44231  3.73147  3.99989  5.82776  4.87756   4032 - -
          2.68618  4.42225  2.77519  2.73123  3.46354  2.40513  3.72494  3.29354  2.67741  2.69355  4.24690  2.90347  2.73739  3.18146  2.89801  2.37887  2.77519  2.98518  4.58477  3.61503
          0.02235  4.20793  4.93028  0.61958  0.77255  0.48576  0.95510
    546   3.76826  5.11947  4.35229  4.15609  2.39079  4.23568  3.82993  3.73587  4.00544  3.09962  4.37722  4.16217  4.70683  4.22722  4.11457  3.86608  4.05948  3.62367  4.04328  0.54992   4033 - -
          2.68618  4.42225  2.77519  2.73123  3.46354  2.40513  3.72494  3.29354  2.67741  2.69355  4.24690  2.90347  2.73739  3.18146  2.89801  2.37887  2.77519  2.98518  4.58477  3.61503
          0.02235  4.20793  4.93028  0.61958  0.77255  0.48576  0.95510
    547   2.86096  4.84471  2.77307  2.69950  6.23265  3.26082  5.36772  4.06501  3.00921  3.67594  4.63960  0.83646  3.93478  3.35275  3.36571  2.92230  3.26074  3.65166  5.53274  4.24429   4034 - -
          2.68618  4.42225  2.77519  2.73123  3.46354  2.40513  3.72494  3.29354  2.67741  2.69355  4.24690  2.90347  2.73739  3.18146  2.89801  2.37887  2.77519  2.98518  4.58477  3.61503
          0.02235  4.20793  4.93028  0.61958  0.77255  0.48576  0.95510
    548   3.26545  4.52496  5.11121  4.59672  3.61155  4.71303  5.24384  1.07684  4.49309  1.85896  3.39273  4.79757  4.95282  4.70315  4.65190  4.09870  3.51572  1.35861  5.63668  4.46806   4035 - -
          2.68618  4.42225  2.77519  2.73123  3.46354  2.40513  3.72494  3.29354  2.67741  2.69355  4.24690  2.90347  2.73739  3.18146  2.89801  2.37887  2.77519  2.98518  4.58477  3.61503
          0.02235  4.20793  4.93028  0.61958  0.77255  0.48576  0.95510
    549   3.37520  4.70008  4.97108  4.40082  3.16221  4.63192  4.93074  1.99186  4.24874  1.26629  1.43296  4.65174  4.81195  4.35615  4.36026  3.97701  3.59507  2.33416  5.23812  4.17876   4036 - -
          2.68618  4.42225  2.77519  2.73123  3.46354  2.40513  3.72494  3.29354  2.67741  2.69355  4.24690  2.90347  2.73739  3.18146  2.89801  2.37887  2.77519  2.98518  4.58477  3.61503
          0.02235  4.20793  4.93028  0.61958  0.77255  0.48576  0.95510
    550   3.38409  4.50124  4.53326  4.28728  3.77355  4.01368  5.79403  2.05004  4.60538  2.40951  3.69900  4.77997  4.56486  4.67934  4.27215  3.54862  3.62860  0.63772  5.61044  5.63392   4037 - -
          2.68618  4.42225  2.77519  2.73123  3.46354  2.40513  3.72494  3.29354  2.67741  2.69355  4.24690  2.90347  2.73739  3.18146  2.89801  2.37887  2.77519  2.98518  4.58477  3.61503
          0.02235  4.20793  4.93028  0.61958  0.77255  0.48576  0.95510
    551   3.03069  3.16604  4.62028  4.11471  3.30681  4.07174  4.63883  2.34207  3.91025  0.88034  3.22767  4.26214  4.49689  4.15198  4.05411  3.47924  3.32591  2.30632  5.15479  3.95957   4038 - -
          2.68618  4.42225  2.77519  2.73123  3.46354  2.40513  3.72494  3.29354  2.67741  2.69355  4.24690  2.90347  2.73739  3.18146  2.89801  2.37887  2.77519  2.98518  4.58477  3.61503
          0.02235  4.20793  4.93028  0.61958  0.77255  0.48576  0.95510
    552   2.88340  4.26343  4.56468  3.99270  3.24089  4.08285  4.40766  1.56176  3.83482  2.08161  3.22808  4.13681  4.41596  4.03236  3.96047  3.40329  3.12146  1.42839  3.48424  3.70327   4039 - -
          2.68618  4.42225  2.77519  2.73123  3.46354  2.40513  3.72494  3.29354  2.67741  2.69355  4.24690  2.90347  2.73739  3.18146  2.89801  2.37887  2.77519  2.98518  4.58477  3.61503
          0.02235  4.20793  4.93028  0.61958  0.77255  0.48576  0.95510
    553   2.77634  5.19189  2.69426  2.15048  4.52435  3.40767  3.68867  3.98420  2.02001  3.49332  4.28259  1.92677  3.87323  2.81602  2.88684  2.23040  3.01880  3.58595  5.64716  4.25945   4058 - -
          2.68622  4.42230  2.77524  2.73128  3.46358  2.40517  3.72499  3.29359  2.67745  2.69325  4.24694  2.90351  2.73708  3.18151  2.89805  2.37891  2.77524  2.98523  4.58481  3.61508
          0.15965  1.96373  4.93028  0.66450  0.72264  0.48576  0.95510
    554   2.03360  4.26457  3.67632  3.37774  4.31023  3.10127  4.38005  3.52569  3.36233  3.36345  4.24614  3.49167  3.84627  3.67782  3.64018  2.45655  1.01527  3.08167  5.70450  4.50189   4061 - -
          2.68618  4.42225  2.77519  2.73123  3.46354  2.40513  3.72494  3.29354  2.67741  2.69355  4.24690  2.90347  2.73739  3.18146  2.89801  2.37887  2.77519  2.98518  4.58477  3.61503
          0.02235  4.20793  4.93028  0.61958  0.77255  0.48576  0.95510
    555   2.86233  4.44861  4.10634  3.68373  1.28197  3.77079  4.12602  2.73604  3.58676  2.35293  3.52332  3.85010  4.27207  3.83420  3.79522  3.16142  2.22375  2.60699  4.65449  3.15529   4062 - -
          2.68618  4.42225  2.77519  2.73123  3.46354  2.40513  3.72494  3.29354  2.67741  2.69355  4.24690  2.90347  2.73739  3.18146  2.89801  2.37887  2.77519  2.98518  4.58477  3.61503
          0.02235  4.20793  4.93028  0.61958  0.77255  0.48576  0.95510
    556   2.81962  1.13026  4.42959  3.99992  2.58126  3.70232  4.36857  2.67619  3.84629  2.44687  3.61116  4.02728  4.27403  4.07538  3.99128  3.15566  3.18399  2.52131  4.88697  3.46524   4063 - -
          2.68618  4.42225  2.77519  2.73123  3.46354  2.40513  3.72494  3.29354  2.67741  2.69355  4.24690  2.90347  2.73739  3.18146  2.89801  2.37887  2.77519  2.98518  4.58477  3.61503
          0.02235  4.20793  4.93028  0.61958  0.77255  0.48576  0.95510
    557   2.42317  5.13673  2.15041  2.26247  4.45357  3.38880  3.63593  3.92511  2.25475  3.43229  4.19704  2.86502  3.24447  2.52457  2.90969  2.22578  2.91978  3.51453  5.58958  4.18436   4064 - -
          2.68618  4.42225  2.77519  2.73123  3.46354  2.40513  3.72494  3.29354  2.67741  2.69355  4.24690  2.90347  2.73739  3.18146  2.89801  2.37887  2.77519  2.98518  4.58477  3.61503
          0.05785  4.20793  3.18619  0.61958  0.77255  0.48576  0.95510
    558   2.68360  5.12651  2.09784  2.30496  4.45505  3.37088  3.64364  3.92607  2.21741  3.43743  4.20711  2.58036  3.23377  2.76195  2.93105  2.20604  2.73125  3.51561  5.59833  4.19266   4065 - -
          2.68618  4.42225  2.77519  2.73123  3.46354  2.40513  3.72494  3.29354  2.67741  2.69355  4.24690  2.90347  2.73739  3.18146  2.89801  2.37887  2.77519  2.98518  4.58477  3.61503
          0.02315  4.17323  4.89558  0.61958  0.77255  0.46000  0.99773
    559   2.42278  1.02366  4.27937  3.96171  4.07510  3.20012  4.63171  3.08885  3.77143  3.07301  4.07812  3.80899  3.95736  4.07175  3.92091  2.68170  2.36014  2.76589  5.58595  4.40582   4070 - -
          2.68618  4.42225  2.77519  2.73123  3.46354  2.40513  3.72494  3.29354  2.67741  2.69355  4.24690  2.90347  2.73739  3.18146  2.89801  2.37887  2.77519  2.98518  4.58477  3.61503
          0.02235  4.20793  4.93028  0.61958  0.77255  0.48576  0.95510
    560   3.20328  4.98967  5.05372  5.09017  3.68934  4.68538  5.40364  1.05356  5.06219  2.16063  4.15633  4.75980  5.43993  4.83526  5.24695  4.04555  3.46867  1.12019  5.70938  4.50467   4074 - -
          2.68618  4.42225  2.77519  2.73123  3.46354  2.40513  3.72494  3.29354  2.67741  2.69355  4.24690  2.90347  2.73739  3.18146  2.89801  2.37887  2.77519  2.98518  4.58477  3.61503
          0.02235  4.20793  4.93028  0.61958  0.77255  0.48576  0.95510
    561   3.26149  4.94803  3.90670  3.80341  4.74829  3.61727  4.84115  4.39594  3.89266  3.97919  5.05188  4.07033  0.38818  4.27034  4.08818  3.44231  3.73147  3.99989  5.82776  4.87756   4075 - -
          2.68618  4.42225  2.77519  2.73123  3.46354  2.40513  3.72494  3.29354  2.67741  2.69355  4.24690  2.90347  2.73739  3.18146  2.89801  2.37887  2.77519  2.98518  4.58477  3.61503
          0.02235  4.20793  4.93028  0.61958  0.77255  0.48576  0.95510
    562   2.64904  5.02180  2.80977  2.08226  4.31807  3.30834  3.62715  3.76719  2.10568  3.30677  4.08483  2.45727  3.82057  2.74784  2.86636  2.63594  2.40548  2.95554  5.48922  4.11195   4080 - -
          2.68618  4.42225  2.77519  2.73123  3.46354  2.40513  3.72494  3.29354  2.67741  2.69355  4.24690  2.90347  2.73739  3.18146  2.89801  2.37887  2.77519  2.98518  4.58477  3.61503
          0.02235  4.20793  4.93028  0.61958  0.77255  0.48576  0.95510
    563   2.43816  4.60224  2.96195  2.04635  3.88345  3.33970  3.62518  3.98583  2.73110  3.16200  3.75019  3.18021  3.76982  2.80536  2.72265  2.59915  2.01615  2.61440  6.26177  4.13338   4081 - -
          2.68618  4.42225  2.77519  2.73123  3.46354  2.40513  3.72494  3.29354  2.67741  2.69355  4.24690  2.90347  2.73739  3.18146  2.89801  2.37887  2.77519  2.98518  4.58477  3.61503
          0.02235  4.20793  4.93028  0.61958  0.77255  0.48576  0.95510
    564   2.96772  4.35417  4.57917  4.00100  2.80770  4.14475  4.40352  2.22975  3.86526  1.24382  3.07828  4.16945  4.44516  4.01667  3.98698  3.45665  3.19568  1.77550  4.87205  3.15559   4082 - -
          2.68618  4.42225  2.77519  2.73123  3.46354  2.40513  3.72494  3.29354  2.67741  2.69355  4.24690  2.90347  2.73739  3.18146  2.89801  2.37887  2.77519  2.98518  4.58477  3.61503
          0.02235  4.20793  4.93028  0.61958  0.77255  0.48576  0.95510
    565   3.88262  5.12574  4.57075  4.36920  4.13782  4.06802  4.30664  3.93729  4.40520  3.26794  4.71494  4.45533  4.61584  4.46311  4.15827  4.27533  4.20302  3.83598  0.34353  4.08834   4083 - -
          2.68618  4.42225  2.77519  2.73123  3.46354  2.40513  3.72494  3.29354  2.67741  2.69355  4.24690  2.90347  2.73739  3.18146  2.89801  2.37887  2.77519  2.98518  4.58477  3.61503
          0.02235  4.20793  4.93028  0.61958  0.77255  0.48576  0.95510
    566   2.66191  5.09725  2.33910  2.18669  4.40456  3.39539  3.09304  3.87097  2.39730  3.38692  4.15291  2.43781  3.81513  2.73954  2.89071  2.44447  2.40226  3.46875  5.55073  3.85967   4084 - -
          2.68618  4.42225  2.77519  2.73123  3.46354  2.40513  3.72494  3.29354  2.67741  2.69355  4.24690  2.90347  2.73739  3.18146  2.89801  2.37887  2.77519  2.98518  4.58477  3.61503
          0.02235  4.20793  4.93028  0.61958  0.77255  0.48576  0.95510
    567   3.34335  4.64310  5.06279  4.49973  1.97055  4.60204  4.79681  1.73659  4.36063  1.12325  2.97218  4.65888  4.79189  4.40164  4.41621  3.94878  3.56257  2.33563  5.04268  3.83124   4085 - -
          2.68618  4.42225  2.77519  2.73123  3.46354  2.40513  3.72494  3.29354  2.67741  2.69355  4.24690  2.90347  2.73739  3.18146  2.89801  2.37887  2.77519  2.98518  4.58477  3.61503
          0.02235  4.20793  4.93028  0.61958  0.77255  0.48576  0.95510
    568   2.84091  5.34517  3.29831  2.90800  3.39210  1.33186  3.86398  3.48518  2.93434  3.06095  3.99534  3.20117  3.73430  3.22600  3.26898  2.16300  2.96702  3.37495  4.94670  3.59228   4086 - -
          2.68618  4.42225  2.77519  2.73123  3.46354  2.40513  3.72494  3.29354  2.67741  2.69355  4.24690  2.90347  2.73739  3.18146  2.89801  2.37887  2.77519  2.98518  4.58477  3.61503
          0.02235  4.20793  4.93028  0.61958  0.77255  0.48576  0.95510
    569   3.76826  5.11947  4.35229  4.15609  2.39079  4.23568  3.82993  3.73587  4.00544  3.09962  4.37722  4.16217  4.70683  4.22722  4.11457  3.86608  4.05948  3.62367  4.04328  0.54992   4087 - -
          2.68618  4.42225  2.77519  2.73123  3.46354  2.40513  3.72494  3.29354  2.67741  2.69355  4.24690  2.90347  2.73739  3.18146  2.89801  2.37887  2.77519  2.98518  4.58477  3.61503
          0.02235  4.20793  4.93028  0.61958  0.77255  0.48576  0.95510
    570   2.16853  4.39259  4.08765  3.57137  2.41117  3.84166  3.89227  2.81255  3.44305  2.42308  3.47565  3.75970  4.24584  3.68066  3.65513  3.16049  3.12096  2.65226  1.70680  2.84596   4088 - -
          2.68618  4.42225  2.77519  2.73123  3.46354  2.40513  3.72494  3.29354  2.67741  2.69355  4.24690  2.90347  2.73739  3.18146  2.89801  2.37887  2.77519  2.98518  4.58477  3.61503
          0.02235  4.20793  4.93028  0.61958  0.77255  0.48576  0.95510
    571   3.55522  4.92549  4.72791  4.38230  3.30032  4.40474  4.93477  2.53463  4.14774  0.54991  3.24118  4.62603  4.79056  4.43353  4.26347  4.03570  3.83857  2.65663  5.28715  4.08365   4089 - -
          2.68618  4.42225  2.77519  2.73123  3.46354  2.40513  3.72494  3.29354  2.67741  2.69355  4.24690  2.90347  2.73739  3.18146  2.89801  2.37887  2.77519  2.98518  4.58477  3.61503
          0.02235  4.20793  4.93028  0.61958  0.77255  0.48576  0.95510
    572   3.84948  0.39054  4.54144  4.36701  4.29948  5.01366  4.94232  3.65315  4.20239  3.59720  4.54380  4.26784  4.23732  4.53485  4.26213  3.23673  3.46199  3.23252  5.62681  5.21994   4091 - -
          2.68618  4.42225  2.77519  2.73123  3.46354  2.40513  3.72494  3.29354  2.67741  2.69355  4.24690  2.90347  2.73739  3.18146  2.89801  2.37887  2.77519  2.98518  4.58477  3.61503
          0.02235  4.20793  4.93028  0.61958  0.77255  0.48576  0.95510
    573   3.76826  5.11947  4.35229  4.15609  2.39079  4.23568  3.82993  3.73587  4.00544  3.09962  4.37722  4.16217  4.70683  4.22722  4.11457  3.86608  4.05948  3.62367  4.04328  0.54992   4092 - -
          2.68618  4.42225  2.77519  2.73123  3.46354  2.40513  3.72494  3.29354  2.67741  2.69355  4.24690  2.90347  2.73739  3.18146  2.89801  2.37887  2.77519  2.98518  4.58477  3.61503
          0.02235  4.20793  4.93028  0.61958  0.77255  0.48576  0.95510
    574   3.24302  4.51348  5.08707  4.60407  3.71850  4.67330  5.30636  1.03981  4.50146  2.18674  3.50045  4.79457  4.95918  4.75411  4.67968  4.08030  3.50879  1.22343  5.74101  4.53778   4093 - -
          2.68618  4.42225  2.77519  2.73123  3.46354  2.40513  3.72494  3.29354  2.67741  2.69355  4.24690  2.90347  2.73739  3.18146  2.89801  2.37887  2.77519  2.98518  4.58477  3.61503
          0.02235  4.20793  4.93028  0.61958  0.77255  0.48576  0.95510
    575   3.04516  5.02891  2.95727  2.88370  4.45036  3.44502  4.25219  4.24921  3.19341  3.86014  4.82380  0.67797  4.11898  3.53695  3.54991  3.10650  3.44494  3.83586  5.71694  4.38345   4094 - -
          2.68618  4.42225  2.77519  2.73123  3.46354  2.40513  3.72494  3.29354  2.67741  2.69355  4.24690  2.90347  2.73739  3.18146  2.89801  2.37887  2.77519  2.98518  4.58477  3.61503
          0.02235  4.20793  4.93028  0.61958  0.77255  0.48576  0.95510
    576   2.51581  4.43350  3.53908  3.38498  4.43426  3.15918  4.47760  4.01003  3.48264  3.70837  4.61405  3.54386  3.92843  3.80668  3.74771  0.67858  3.02354  3.46828  5.78135  4.52400   4095 - -
          2.68618  4.42225  2.77519  2.73123  3.46354  2.40513  3.72494  3.29354  2.67741  2.69355  4.24690  2.90347  2.73739  3.18146  2.89801  2.37887  2.77519  2.98518  4.58477  3.61503
          0.02235  4.20793  4.93028  0.61958  0.77255  0.48576  0.95510
    577   3.41199  6.69605  3.69770  3.48278  4.23682  3.22542  4.46867  3.47708  3.43268  3.25858  5.18633  3.62490  3.96044  3.81285  3.66531  2.94894  0.63532  3.06375  5.64267  4.45758   4096 - -
          2.68618  4.42225  2.77519  2.73123  3.46354  2.40513  3.72494  3.29354  2.67741  2.69355  4.24690  2.90347  2.73739  3.18146  2.89801  2.37887  2.77519  2.98518  4.58477  3.61503
          0.02235  4.20793  4.93028  0.61958  0.77255  0.48576  0.95510
    578   3.24419  4.51718  5.08040  4.59819  3.70979  4.66774  5.29993  1.00330  4.49327  2.17560  3.49298  4.78958  4.95546  4.74582  4.67122  4.07527  3.51051  1.27708  5.73417  4.53198   4097 - -
          2.68618  4.42225  2.77519  2.73123  3.46354  2.40513  3.72494  3.29354  2.67741  2.69355  4.24690  2.90347  2.73739  3.18146  2.89801  2.37887  2.77519  2.98518  4.58477  3.61503
          0.02235  4.20793  4.93028  0.61958  0.77255  0.48576  0.95510
    579   3.04516  5.02891  2.95727  2.88370  4.45036  3.44502  4.25219  4.24921  3.19341  3.86014  4.82380  0.67797  4.11898  3.53695  3.54991  3.10650  3.44494  3.83586  5.71694  4.38345   4098 - -
          2.68618  4.42225  2.77519  2.73123  3.46354  2.40513  3.72494  3.29354  2.67741  2.69355  4.24690  2.90347  2.73739  3.18146  2.89801  2.37887  2.77519  2.98518  4.58477  3.61503
          0.02235  4.20793  4.93028  0.61958  0.77255  0.48576  0.95510
    580   3.26149  4.94803  3.90670  3.80341  4.74829  3.61727  4.84115  4.39594  3.89266  3.97919  5.05188  4.07033  0.38818  4.27034  4.08818  3.44231  3.73147  3.99989  5.82776  4.87756   4099 - -
          2.68618  4.42225  2.77519  2.73123  3.46354  2.40513  3.72494  3.29354  2.67741  2.69355  4.24690  2.90347  2.73739  3.18146  2.89801  2.37887  2.77519  2.98518  4.58477  3.61503
          0.02235  4.20793  4.93028  0.61958  0.77255  0.48576  0.95510
    581   2.18652  4.28015  4.38344  3.81067  3.32324  4.03905  4.38637  1.96615  3.69762  1.91606  2.21610  4.03217  4.37395  3.91281  3.88094  3.34494  3.09762  1.75702  5.00992  3.83767   4107 - -
          2.68618  4.42225  2.77519  2.73123  3.46354  2.40513  3.72494  3.29354  2.67741  2.69355  4.24690  2.90347  2.73739  3.18146  2.89801  2.37887  2.77519  2.98518  4.58477  3.61503
          0.02235  4.20793  4.93028  0.61958  0.77255  0.48576  0.95510
    582   2.97010  0.39429  4.54519  4.37076  4.30323  3.51004  4.94607  5.69982  4.20614  4.20137  4.54755  4.27159  4.24107  4.53860  4.26588  3.24048  3.46574  3.92887  5.63056  4.58459   4108 - -
          2.68618  4.42225  2.77519  2.73123  3.46354  2.40513  3.72494  3.29354  2.67741  2.69355  4.24690  2.90347  2.73739  3.18146  2.89801  2.37887  2.77519  2.98518  4.58477  3.61503
          0.02235  4.20793  4.93028  0.61958  0.77255  0.48576  0.95510
    583   3.76826  5.11947  4.35229  4.15609  2.39079  4.23568  3.82993  3.73587  4.00544  3.09962  4.37722  4.16217  4.70683  4.22722  4.11457  3.86608  4.05948  3.62367  4.04328  0.54992   4109 - -
          2.68618  4.42225  2.77519  2.73123  3.46354  2.40513  3.72494  3.29354  2.67741  2.69355  4.24690  2.90347  2.73739  3.18146  2.89801  2.37887  2.77519  2.98518  4.58477  3.61503
          0.02235  4.20793  4.93028  0.61958  0.77255  0.48576  0.95510
    584   0.62106  4.39654  3.83982  3.66303  4.42259  3.20926  4.63997  3.60129  3.68906  3.46602  4.47098  3.71609  3.98145  4.00071  3.90615  2.74926  3.05067  3.19502  5.81435  4.65794   4112 - -
          2.68618  4.42225  2.77519  2.73123  3.46354  2.40513  3.72494  3.29354  2.67741  2.69355  4.24690  2.90347  2.73739  3.18146  2.89801  2.37887  2.77519  2.98518  4.58477  3.61503
          0.02235  4.20793  4.93028  0.61958  0.77255  0.48576  0.95510
    585   3.55522  4.92549  4.72791  4.38230  3.30032  4.40474  4.93477  2.53463  4.14774  0.54991  3.24118  4.62603  4.79056  4.43353  4.26347  4.03570  3.83857  2.65663  5.28715  4.08365   4113 - -
          2.68618  4.42225  2.77519  2.73123  3.46354  2.40513  3.72494  3.29354  2.67741  2.69355  4.24690  2.90347  2.73739  3.18146  2.89801  2.37887  2.77519  2.98518  4.58477  3.61503
          0.02235  4.20793  4.93028  0.61958  0.77255  0.48576  0.95510
    586   2.95966  0.42536  4.53475  4.36032  6.11054  3.49960  4.93563  3.50812  4.19570  3.98036  5.17985  4.26115  4.23063  4.52816  4.78419  3.23004  3.72205  3.30513  5.62012  4.57415   4114 - -
          2.68618  4.42225  2.77519  2.73123  3.46354  2.40513  3.72494  3.29354  2.67741  2.69355  4.24690  2.90347  2.73739  3.18146  2.89801  2.37887  2.77519  2.98518  4.58477  3.61503
          0.02235  4.20793  4.93028  0.61958  0.77255  0.48576  0.95510
    587   3.04516  5.02891  2.95727  2.88370  4.45036  3.44502  4.25219  4.24921  3.19341  3.86014  4.82380  0.67797  4.11898  3.53695  3.54991  3.10650  3.44494  3.83586  5.71694  4.38345   4131 - -
          2.68618  4.42225  2.77519  2.73123  3.46354  2.40513  3.72494  3.29354  2.67741  2.69355  4.24690  2.90347  2.73739  3.18146  2.89801  2.37887  2.77519  2.98518  4.58477  3.61503
          0.02235  4.20793  4.93028  0.61958  0.77255  0.48576  0.95510
    588   1.68384  4.92771  3.18841  2.64640  4.31542  3.52006  3.71681  3.69795  1.80555  3.26727  4.10219  3.11379  3.94629  2.86612  2.29923  2.81692  3.02034  3.36257  5.44975  4.17677   4148 - -
          2.68618  4.42225  2.77519  2.73123  3.46354  2.40513  3.72494  3.29354  2.67741  2.69355  4.24690  2.90347  2.73739  3.18146  2.89801  2.37887  2.77519  2.98518  4.58477  3.61503
          0.02235  4.20793  4.93028  0.61958  0.77255  0.48576  0.95510
    589   2.21132  4.32839  4.43666  3.53099  3.64201  3.29704  3.68963  2.94938  3.38263  2.66367  3.14786  3.43500  4.24929  3.23101  2.97810  2.58764  1.43211  2.68147  5.02349  3.76993   4154 - -
          2.68618  4.42225  2.77519  2.73123  3.46354  2.40513  3.72494  3.29354  2.67741  2.69355  4.24690  2.90347  2.73739  3.18146  2.89801  2.37887  2.77519  2.98518  4.58477  3.61503
          0.02235  4.20793  4.93028  0.61958  0.77255  0.48576  0.95510
    590   3.72012  5.02658  4.70325  4.49305  0.58964  4.30585  4.07423  3.21703  4.39542  2.51418  3.90377  4.41588  4.76547  4.47298  4.43131  3.96404  4.02576  3.23048  4.24554  2.57946   4156 - -
          2.68618  4.42225  2.77519  2.73123  3.46354  2.40513  3.72494  3.29354  2.67741  2.69355  4.24690  2.90347  2.73739  3.18146  2.89801  2.37887  2.77519  2.98518  4.58477  3.61503
          0.02235  4.20793  4.93028  0.61958  0.77255  0.48576  0.95510
    591   3.26247  5.33607  3.74758  3.00241  4.84912  3.83801  3.71316  4.16868  1.51122  3.56897  4.45242  3.36865  4.18974  2.84572  1.08576  3.25139  3.40506  3.85673  5.56893  4.44566   4157 - -
          2.68618  4.42225  2.77519  2.73123  3.46354  2.40513  3.72494  3.29354  2.67741  2.69355  4.24690  2.90347  2.73739  3.18146  2.89801  2.37887  2.77519  2.98518  4.58477  3.61503
          0.02235  4.20793  4.93028  0.61958  0.77255  0.48576  0.95510
    592   2.67756  5.10761  2.67180  2.37406  4.43965  3.43211  3.14086  3.89815  1.84340  3.39518  4.15922  2.70661  3.83033  2.71800  2.30721  2.64981  2.61337  3.49310  5.53628  4.16035   4165 - -
          2.68618  4.42225  2.77519  2.73123  3.46354  2.40513  3.72494  3.29354  2.67741  2.69355  4.24690  2.90347  2.73739  3.18146  2.89801  2.37887  2.77519  2.98518  4.58477  3.61503
          0.02235  4.20793  4.93028  0.61958  0.77255  0.48576  0.95510
    593   3.71398  4.44752  4.21954  3.80932  4.18616  3.17476  4.41801  3.35700  3.62368  3.20792  4.97582  3.57424  3.90978  3.76219  3.61465  2.71589  0.65457  3.01309  5.59201  4.40692   4167 - -
          2.68618  4.42225  2.77519  2.73123  3.46354  2.40513  3.72494  3.29354  2.67741  2.69355  4.24690  2.90347  2.73739  3.18146  2.89801  2.37887  2.77519  2.98518  4.58477  3.61503
          0.02235  4.20793  4.93028  0.61958  0.77255  0.48576  0.95510
    594   3.92421  5.07837  4.90349  4.65467  0.92542  4.61605  3.56714  3.55865  4.48110  2.83909  4.13763  4.26825  4.90953  4.36046  4.44532  4.00015  4.14064  3.49838  3.68015  1.29915   4168 - -
          2.68618  4.42225  2.77519  2.73123  3.46354  2.40513  3.72494  3.29354  2.67741  2.69355  4.24690  2.90347  2.73739  3.18146  2.89801  2.37887  2.77519  2.98518  4.58477  3.61503
          0.02235  4.20793  4.93028  0.61958  0.77255  0.48576  0.95510
    595   2.73559  4.76799  3.26968  2.67176  3.99717  3.56730  3.71023  3.34162  1.68562  2.97901  3.21868  3.14129  3.94570  2.88851  2.34534  2.81175  2.95431  2.44176  5.26211  3.99422   4182 - -
          2.68618  4.42225  2.77519  2.73123  3.46354  2.40513  3.72494  3.29354  2.67741  2.69355  4.24690  2.90347  2.73739  3.18146  2.89801  2.37887  2.77519  2.98518  4.58477  3.61503
          0.02235  4.20793  4.93028  0.61958  0.77255  0.48576  0.95510
    596   2.49897  4.40155  3.14479  2.79138  3.54929  3.38510  2.51806  2.94284  3.47799  2.26947  2.47896  3.12885  3.76350  4.01523  2.69911  2.62808  2.78380  2.69697  4.91347  3.64608   4214 - -
          2.68618  4.42225  2.77519  2.73123  3.46354  2.40513  3.72494  3.29354  2.67741  2.69355  4.24690  2.90347  2.73739  3.18146  2.89801  2.37887  2.77519  2.98518  4.58477  3.61503
          0.02235  4.20793  4.93028  0.61958  0.77255  0.48576  0.95510
    597   3.43819  4.72321  5.11153  4.58031  3.24795  4.75365  5.11160  1.52001  4.41415  0.92797  3.04315  4.81514  4.93053  4.53787  4.51706  4.13841  3.67005  2.13457  5.36442  4.26791   4215 - -
          2.68618  4.42225  2.77519  2.73123  3.46354  2.40513  3.72494  3.29354  2.67741  2.69355  4.24690  2.90347  2.73739  3.18146  2.89801  2.37887  2.77519  2.98518  4.58477  3.61503
          0.02235  4.20793  4.93028  0.61958  0.77255  0.48576  0.95510
    598   3.55522  4.92549  4.72791  4.38230  3.30032  4.40474  4.93477  2.53463  4.14774  0.54991  3.24118  4.62603  4.79056  4.43353  4.26347  4.03570  3.83857  2.65663  5.28715  4.08365   4216 - -
          2.68618  4.42225  2.77519  2.73123  3.46354  2.40513  3.72494  3.29354  2.67741  2.69355  4.24690  2.90347  2.73739  3.18146  2.89801  2.37887  2.77519  2.98518  4.58477  3.61503
          0.02235  4.20793  4.93028  0.61958  0.77255  0.48576  0.95510
    599   2.65594  5.51839  3.68336  3.42858  3.27207  3.62599  3.89863  2.55298  3.21662  1.56366  2.57734  3.45113  4.25649  3.51955  3.95731  2.89985  2.26062  2.39674  4.81383  3.61123   4222 - -
          2.68618  4.42225  2.77519  2.73123  3.46354  2.40513  3.72494  3.29354  2.67741  2.69355  4.24690  2.90347  2.73739  3.18146  2.89801  2.37887  2.77519  2.98518  4.58477  3.61503
          0.02235  4.20793  4.93028  0.61958  0.77255  0.48576  0.95510
    600   3.05441  0.42413  4.65750  4.52360  4.33307  3.53988  5.19674  3.54840  4.94213  3.44086  4.57739  4.30143  4.27091  5.20718  5.08145  3.40302  3.49558  3.26611  6.57528  4.61443   4223 - -
          2.68618  4.42225  2.77519  2.73123  3.46354  2.40513  3.72494  3.29354  2.67741  2.69355  4.24690  2.90347  2.73739  3.18146  2.89801  2.37887  2.77519  2.98518  4.58477  3.61503
          0.02235  4.20793  4.93028  0.61958  0.77255  0.48576  0.95510
    601   2.94963  5.24470  3.28540  2.65330  4.66049  3.63816  2.93585  4.05081  1.60185  3.48937  4.30349  3.12173  4.00371  1.94142  1.98696  2.92292  3.13553  3.68499  5.55224  4.30279   4224 - -
          2.68618  4.42225  2.77519  2.73123  3.46354  2.40513  3.72494  3.29354  2.67741  2.69355  4.24690  2.90347  2.73739  3.18146  2.89801  2.37887  2.77519  2.98518  4.58477  3.61503
          0.02235  4.20793  4.93028  0.61958  0.77255  0.48576  0.95510
    602   2.93933  2.58863  4.42252  4.09548  2.62610  3.96357  3.65324  2.77027  4.44539  2.39556  3.42194  3.87955  4.42101  4.74928  4.22126  3.33435  3.19640  2.79827  1.85552  1.72564   4225 - -
          2.68618  4.42225  2.77519  2.73123  3.46354  2.40513  3.72494  3.29354  2.67741  2.69355  4.24690  2.90347  2.73739  3.18146  2.89801  2.37887  2.77519  2.98518  4.58477  3.61503
          0.02235  4.20793  4.93028  0.61958  0.77255  0.48576  0.95510
    603   2.71596  5.15885  2.24420  2.36048  4.48980  3.34344  2.73406  3.95445  1.81892  3.44583  4.21450  2.90132  3.84529  2.74297  2.54103  2.68027  2.94583  3.54633  5.58177  4.19919   4226 - -
          2.68618  4.42225  2.77519  2.73123  3.46354  2.40513  3.72494  3.29354  2.67741  2.69355  4.24690  2.90347  2.73739  3.18146  2.89801  2.37887  2.77519  2.98518  4.58477  3.61503
          0.02235  4.20793  4.93028  0.61958  0.77255  0.48576  0.95510
    604   2.42732  4.94057  2.94170  2.45785  4.31642  3.41196  3.68373  3.74584  1.80810  3.30431  4.10108  2.40175  3.85235  2.81804  2.83834  2.59082  2.35772  3.37127  5.49377  4.14903   4279 - -
          2.68618  4.42225  2.77519  2.73123  3.46354  2.40513  3.72494  3.29354  2.67741  2.69355  4.24690  2.90347  2.73739  3.18146  2.89801  2.37887  2.77519  2.98518  4.58477  3.61503
          0.02235  4.20793  4.93028  0.61958  0.77255  0.48576  0.95510
    605   2.80392  4.95366  3.22453  2.38373  4.24268  3.57652  3.67317  2.58468  1.94010  3.19110  4.02805  3.10550  3.95318  2.82080  1.79866  2.83343  3.01232  3.30736  5.38497  4.11372   4280 - -
          2.68618  4.42225  2.77519  2.73123  3.46354  2.40513  3.72494  3.29354  2.67741  2.69355  4.24690  2.90347  2.73739  3.18146  2.89801  2.37887  2.77519  2.98518  4.58477  3.61503
          0.02235  4.20793  4.93028  0.61958  0.77255  0.48576  0.95510
    606   2.77989  5.12855  2.98601  2.47613  4.49629  2.54156  3.65062  3.92760  1.79191  3.42250  4.21455  2.37153  3.90024  2.77059  2.19605  2.75949  3.00304  3.54352  5.55052  4.22231   4281 - -
          2.68618  4.42225  2.77519  2.73123  3.46354  2.40513  3.72494  3.29354  2.67741  2.69355  4.24690  2.90347  2.73739  3.18146  2.89801  2.37887  2.77519  2.98518  4.58477  3.61503
          0.02235  4.20793  4.93028  0.61958  0.77255  0.48576  0.95510
    607   2.27380  4.41790  3.16004  2.66326  3.60606  3.40918  3.64936  2.98175  2.56205  2.65934  3.52633  3.05636  3.20525  3.11143  2.05559  3.22027  3.20169  2.44523  3.76125  4.75370   4282 - -
          2.68618  4.42225  2.77519  2.73123  3.46354  2.40513  3.72494  3.29354  2.67741  2.69355  4.24690  2.90347  2.73739  3.18146  2.89801  2.37887  2.77519  2.98518  4.58477  3.61503
          0.02235  4.20793  4.93028  0.61958  0.77255  0.48576  0.95510
    608   2.40014  4.97420  2.94251  1.92285  4.30062  3.43687  3.66167  3.72330  2.37661  3.28239  4.08087  2.96376  3.85647  2.79346  2.20093  2.68655  2.37755  3.36066  5.47355  4.12809   4283 - -
          2.68618  4.42225  2.77519  2.73123  3.46354  2.40513  3.72494  3.29354  2.67741  2.69355  4.24690  2.90347  2.73739  3.18146  2.89801  2.37887  2.77519  2.98518  4.58477  3.61503
          0.02235  4.20793  4.93028  0.61958  0.77255  0.48576  0.95510
    609   2.70126  5.02232  3.01618  2.24810  4.33160  2.69121  3.62833  3.76049  1.90138  3.29337  3.38746  2.97224  3.86327  2.75132  2.21228  2.69599  2.92363  3.39582  5.46155  4.12379   4284 - -
          2.68618  4.42225  2.77519  2.73123  3.46354  2.40513  3.72494  3.29354  2.67741  2.69355  4.24690  2.90347  2.73739  3.18146  2.89801  2.37887  2.77519  2.98518  4.58477  3.61503
          0.02606  4.05628  4.77863  0.61958  0.77255  0.48576  0.95510
    610   2.83495  4.45759  2.92985  2.65634  3.66029  3.27988  3.97491  2.71190  2.33092  2.68758  2.60038  2.71331  3.66749  2.66990  2.84732  2.67737  3.34277  2.76582  4.97729  3.68810   4285 - -
          2.68618  4.42225  2.77519  2.73123  3.46354  2.40513  3.72494  3.29354  2.67741  2.69355  4.24690  2.90347  2.73739  3.18146  2.89801  2.37887  2.77519  2.98518  4.58477  3.61503
          0.02606  4.05628  4.77863  0.61958  0.77255  0.48576  0.95510
    611   2.55959  4.41558  3.20222  2.72456  3.57864  3.53542  4.34712  2.88613  2.53578  2.28846  3.49881  3.06753  3.18673  2.35209  2.89514  2.86311  2.76270  2.37852  4.99026  4.63910   4286 - -
          2.68618  4.42225  2.77519  2.73123  3.46354  2.40513  3.72494  3.29354  2.67741  2.69355  4.24690  2.90347  2.73739  3.18146  2.89801  2.37887  2.77519  2.98518  4.58477  3.61503
          0.02606  4.05628  4.77863  0.61958  0.77255  0.48576  0.95510
    612   2.58631  5.04453  3.03600  2.58799  3.83422  2.87624  3.54597  3.28073  2.25433  2.90381  3.74226  3.07515  4.31292  2.86779  2.11362  3.03524  3.38193  2.99040  5.10026  2.39042   4287 - -
          2.68618  4.42225  2.77519  2.73123  3.46354  2.40513  3.72494  3.29354  2.67741  2.69355  4.24690  2.90347  2.73739  3.18146  2.89801  2.37887  2.77519  2.98518  4.58477  3.61503
          0.02606  4.05628  4.77863  0.61958  0.77255  0.48576  0.95510
    613   2.45743  4.44861  3.37716  2.87656  3.56559  2.52338  3.51560  3.03284  2.63158  2.68099  3.53833  3.14178  4.72013  2.73454  2.66458  2.55370  2.99141  2.76082  3.47993  3.04598   4288 - -
          2.68618  4.42225  2.77519  2.73123  3.46354  2.40513  3.72494  3.29354  2.67741  2.69355  4.24690  2.90347  2.73739  3.18146  2.89801  2.37887  2.77519  2.98518  4.58477  3.61503
          0.02606  4.05628  4.77863  0.61958  0.77255  0.48576  0.95510
    614   2.69793  4.40641  3.07180  2.85909  3.65466  3.25376  3.75711  2.97711  2.69176  2.66867  3.55962  3.15594  3.04201  2.31811  3.21159  3.26309  2.69902  1.91660  5.00945  3.72786   4289 - -
          2.68618  4.42225  2.77519  2.73123  3.46354  2.40513  3.72494  3.29354  2.67741  2.69355  4.24690  2.90347  2.73739  3.18146  2.89801  2.37887  2.77519  2.98518  4.58477  3.61503
          0.02606  4.05628  4.77863  0.61958  0.77255  0.48576  0.95510
    615   2.75448  4.59394  3.07660  2.66101  4.44855  2.48479  4.04684  3.25063  2.34034  2.87418  3.74056  3.30021  3.80925  3.08879  2.03716  2.94491  2.82942  2.96481  5.02441  2.55500   4290 - -
          2.68618  4.42225  2.77519  2.73123  3.46354  2.40513  3.72494  3.29354  2.67741  2.69355  4.24690  2.90347  2.73739  3.18146  2.89801  2.37887  2.77519  2.98518  4.58477  3.61503
          0.02606  4.05628  4.77863  0.61958  0.77255  0.48576  0.95510
    616   2.71424  5.02831  2.83136  2.39847  4.36856  3.40325  3.63157  3.81035  2.29906  3.33769  4.14076  2.07490  3.84220  2.26284  2.41563  2.44851  2.95103  3.43786  5.49451  4.15140   4291 - -
          2.68618  4.42225  2.77519  2.73123  3.46354  2.40513  3.72494  3.29354  2.67741  2.69355  4.24690  2.90347  2.73739  3.18146  2.89801  2.37887  2.77519  2.98518  4.58477  3.61503
          0.03058  3.89846  4.62080  0.61958  0.77255  0.48576  0.95510
    617   2.30206  4.27503  3.01527  2.78075  3.88010  3.73024  3.94865  3.26336  2.78617  2.97533  3.83654  2.48111  3.65682  3.19487  3.31517  1.64266  2.67748  2.66826  7.01315  3.94557   4292 - -
          2.68626  4.42233  2.77528  2.73131  3.46296  2.40521  3.72417  3.29307  2.67749  2.69363  4.24698  2.90355  2.73748  3.18154  2.89809  2.37895  2.77528  2.98486  4.58485  3.61511
          0.34893  1.68725  2.21154  1.12488  0.39258  0.48576  0.95510
    618   2.78325  4.87968  2.90182  2.50120  4.00678  3.39720  2.82459  3.61098  1.66201  3.14912  4.03450  2.96524  3.84608  2.74550  2.35526  2.80142  3.00694  3.30547  5.19652  3.86733   4297 - -
          2.68618  4.42225  2.77519  2.73123  3.46354  2.40513  3.72494  3.29354  2.67741  2.69355  4.24690  2.90347  2.73739  3.18146  2.89801  2.37887  2.77519  2.98518  4.58477  3.61503
          0.03695  3.71231  4.43466  0.61958  0.77255  0.43776  1.03699
    619   2.85564  4.91719  3.23990  2.66777  4.31520  3.47829  3.55285  3.68584  1.63433  3.48227  4.06745  3.05107  3.87522  2.80009  1.44927  3.51638  3.31633  3.38207  5.26505  4.07674   4298 - -
          2.68618  4.42225  2.77519  2.73123  3.46354  2.40513  3.72494  3.29354  2.67741  2.69355  4.24690  2.90347  2.73739  3.18146  2.89801  2.37887  2.77519  2.98518  4.58477  3.61503
          0.03324  3.81639  4.53874  0.61958  0.77255  0.48576  0.95510
    620   2.35643  4.15330  3.75148  3.67334  3.32356  3.63096  4.16324  1.90704  3.41783  1.84978  3.21325  3.69347  4.03654  4.57389  4.05856  3.10337  2.73978  1.74976  4.96691  3.75548   4299 - -
          2.68618  4.42225  2.77519  2.73123  3.46354  2.40513  3.72494  3.29354  2.67741  2.69355  4.24690  2.90347  2.73739  3.18146  2.89801  2.37887  2.77519  2.98518  4.58477  3.61503
          0.03324  3.81639  4.53874  0.61958  0.77255  0.48576  0.95510
    621   2.60900  4.34969  3.18908  3.94590  4.01542  3.04043  4.67223  3.54745  3.41969  3.18000  4.22828  3.36480  0.84228  4.08173  3.52778  3.00612  3.30189  3.19912  5.21635  4.13572   4300 - -
          2.68618  4.42225  2.77519  2.73123  3.46354  2.40513  3.72494  3.29354  2.67741  2.69355  4.24690  2.90347  2.73739  3.18146  2.89801  2.37887  2.77519  2.98518  4.58477  3.61503
          0.03695  3.71231  4.43466  0.61958  0.77255  0.48576  0.95510
    622   2.63322  4.79572  2.64728  1.99849  4.14457  3.25881  3.60665  3.55916  2.31636  3.15422  4.00622  2.84727  3.76115  2.77803  2.45249  2.32990  2.89871  3.22335  5.35647  4.03578   4301 - -
          2.68618  4.42225  2.77519  2.73123  3.46354  2.40513  3.72494  3.29354  2.67741  2.69355  4.24690  2.90347  2.73739  3.18146  2.89801  2.37887  2.77519  2.98518  4.58477  3.61503
          0.03695  3.71231  4.43466  0.61958  0.77255  0.48576  0.95510
    623   2.74977  4.92863  2.81006  2.23449  4.23740  3.37602  3.55044  3.64608  2.08843  3.18179  4.03979  2.90389  3.81851  2.24159  2.12939  2.75156  2.96939  3.32571  5.33963  4.05880   4302 - -
          2.68618  4.42225  2.77519  2.73123  3.46354  2.40513  3.72494  3.29354  2.67741  2.69355  4.24690  2.90347  2.73739  3.18146  2.89801  2.37887  2.77519  2.98518  4.58477  3.61503
          0.03695  3.71231  4.43466  0.61958  0.77255  0.48576  0.95510
    624   1.84465  4.43679  2.88084  2.59815  3.91781  3.14060  3.77586  3.25593  2.56473  2.93541  3.88408  3.00862  3.73513  2.47716  2.89579  2.58010  2.81696  2.94462  5.27746  3.98348   4303 - -
          2.68618  4.42225  2.77519  2.73123  3.46354  2.40513  3.72494  3.29354  2.67741  2.69355  4.24690  2.90347  2.73739  3.18146  2.89801  2.37887  2.77519  2.98518  4.58477  3.61503
          0.03695  3.71231  4.43466  0.61958  0.77255  0.48576  0.95510
    625   2.32337  3.00531  3.74536  4.23295  3.31105  3.22567  3.90314  2.44630  3.23386  1.93950  3.33983  3.46119  3.80640  3.61187  3.44920  2.35672  2.66707  2.22865  4.84859  3.87853   4304 - -
          2.68618  4.42225  2.77519  2.73123  3.46354  2.40513  3.72494  3.29354  2.67741  2.69355  4.24690  2.90347  2.73739  3.18146  2.89801  2.37887  2.77519  2.98518  4.58477  3.61503
          0.03442  3.38634        *  0.61958  0.77255  0.00000        *
//
HMMER3/b [3.0 | March 2010]
NAME  adenosine_1
LENG  427
ALPH  amino
RF    no
CS    no
MAP   yes
DATE  Thu Jun  6 09:24:38 2013
NSEQ  29
EFFN  0.846069
CKSUM 3461923816
GA    300   0.0
STATS LOCAL MSV      -11.4877  0.69887
STATS LOCAL VITERBI  -12.6853  0.69887
STATS LOCAL FORWARD   -5.8014  0.69887
HMM          A        C        D        E        F        G        H        I        K        L        M        N        P        Q        R        S        T        V        W        Y   
            m->m     m->i     m->d     i->m     i->i     d->m     d->d
  COMPO   2.46569  3.96847  3.23940  2.89698  3.14274  3.01426  3.80771  2.59184  2.86774  2.25836  3.52336  3.14401  3.38939  3.24564  3.06164  2.66961  2.85673  2.42929  4.47772  3.41715
          2.68618  4.42225  2.77519  2.73123  3.46354  2.40513  3.72494  3.29354  2.67741  2.69355  4.24690  2.90347  2.73739  3.18146  2.89801  2.37887  2.77519  2.98518  4.58477  3.61503
          0.05071  3.40264  4.12498  0.61958  0.77255  0.00000        *
      1   2.48084  4.15286  3.36056  3.42243  3.01626  3.18629  4.22141  2.24536  2.91434  1.88680  3.03370  3.93413  4.78978  3.42769  3.73055  2.73531  2.84018  2.14975  4.69598  3.34670    718 - -
          2.68618  4.42225  2.77519  2.73123  3.46354  2.40513  3.72494  3.29354  2.67741  2.69355  4.24690  2.90347  2.73739  3.18146  2.89801  2.37887  2.77519  2.98518  4.58477  3.61503
          0.04868  3.44256  4.16491  0.61958  0.77255  0.48576  0.95510
      2   2.48347  4.26411  3.38040  3.41906  3.28824  3.34092  3.89116  2.48065  2.55618  2.17020  2.72913  3.39968  3.76202  3.10920  2.69489  3.18851  2.77146  2.38351  4.84041  3.53706    719 - -
          2.68618  4.42225  2.77519  2.73123  3.46354  2.40513  3.72494  3.29354  2.67741  2.69355  4.24690  2.90347  2.73739  3.18146  2.89801  2.37887  2.77519  2.98518  4.58477  3.61503
          0.04493  3.52081  4.24315  0.61958  0.77255  0.48576  0.95510
      3   2.26400  4.22083  2.98444  3.01147  3.45735  4.22447  3.59570  2.67887  2.55034  2.41353  2.72976  3.16483  4.31986  2.85048  2.79039  2.89931  2.86525  2.45362  4.89515  3.63641   1135 - -
          2.68618  4.42225  2.77519  2.73123  3.46354  2.40513  3.72494  3.29354  2.67741  2.69355  4.24690  2.90347  2.73739  3.18146  2.89801  2.37887  2.77519  2.98518  4.58477  3.61503
          0.04023  3.62910  4.35144  0.61958  0.77255  0.48576  0.95510
      4   2.23543  4.52679  2.40670  2.33880  4.06737  3.06276  3.69086  3.47095  2.59423  3.12949  3.98370  2.64385  2.94205  2.89259  3.02932  2.50562  2.78109  3.09562  5.37236  4.04027   1136 - -
          2.68618  4.42225  2.77519  2.73123  3.46354  2.40513  3.72494  3.29354  2.67741  2.69355  4.24690  2.90347  2.73739  3.18146  2.89801  2.37887  2.77519  2.98518  4.58477  3.61503
          0.04023  3.62910  4.35144  0.61958  0.77255  0.48576  0.95510
      5   2.75355  4.31633  2.77244  3.42190  3.65190  2.97789  3.51151  2.99804  2.40147  2.76338  3.66366  2.34951  4.11423  3.62522  2.80622  2.39134  2.61859  2.33471  5.02684  3.67802   1137 - -
          2.68618  4.42225  2.77519  2.73123  3.46354  2.40513  3.72494  3.29354  2.67741  2.69355  4.24690  2.90347  2.73739  3.18146  2.89801  2.37887  2.77519  2.98518  4.58477  3.61503
          0.04023  3.62910  4.35144  0.61958  0.77255  0.48576  0.95510
      6   2.41870  4.27217  3.25066  2.92940  3.72742  3.20339  3.67326  2.89230  2.49725  2.70056  2.56551  2.91487  3.97223  2.94030  2.85748  2.71053  2.54515  2.62379  4.95905  3.68353   1138 - -
          2.68618  4.42225  2.77519  2.73123  3.46354  2.40513  3.72494  3.29354  2.67741  2.69355  4.24690  2.90347  2.73739  3.18146  2.89801  2.37887  2.77519  2.98518  4.58477  3.61503
          0.03424  3.78725  4.50960  0.61958  0.77255  0.48576  0.95510
      7   1.96904  4.02771  3.33641  2.62675  3.89582  2.63542  4.19874  3.28550  3.41379  2.96487  4.20882  3.26256  2.68714  3.22525  3.12808  1.94231  2.58932  2.83766  5.22923  3.98266   1139 - -
          2.68618  4.42225  2.77519  2.73123  3.46354  2.40513  3.72494  3.29354  2.67741  2.69355  4.24690  2.90347  2.73739  3.18146  2.89801  2.37887  2.77519  2.98518  4.58477  3.61503
          0.03424  3.78725  4.50960  0.61958  0.77255  0.48576  0.95510
      8   2.39838  4.29297  3.87916  3.00863  3.98839  3.49760  3.43304  2.87188  2.45055  2.54468  2.75839  3.75786  3.49093  2.95601  2.81874  2.64471  2.15740  2.61588  4.88509  3.61942   1140 - -
          2.68618  4.42225  2.77519  2.73123  3.46354  2.40513  3.72494  3.29354  2.67741  2.69355  4.24690  2.90347  2.73739  3.18146  2.89801  2.37887  2.77519  2.98518  4.58477  3.61503
          0.03053  3.90016  4.62251  0.61958  0.77255  0.48576  0.95510
      9   2.25083  5.00920  3.06895  2.44738  3.60050  4.01487  3.68027  3.13333  2.47894  2.51311  3.00718  2.98922  4.81849  2.88084  3.20787  2.29037  2.71006  2.71866  4.97051  3.47381   1141 - -
          2.68618  4.42225  2.77519  2.73123  3.46354  2.40513  3.72494  3.29354  2.67741  2.69355  4.24690  2.90347  2.73739  3.18146  2.89801  2.37887  2.77519  2.98518  4.58477  3.61503
          0.02811  3.98144  4.70379  0.61958  0.77255  0.48576  0.95510
     10   2.44237  4.05356  3.78203  3.97076  3.00470  3.59443  4.23957  2.14113  3.15581  1.88842  2.94264  3.68459  3.38270  4.22531  3.36347  2.75164  2.65916  2.03749  4.68256  4.09222   1142 - -
          2.68618  4.42225  2.77519  2.73123  3.46354  2.40513  3.72494  3.29354  2.67741  2.69355  4.24690  2.90347  2.73739  3.18146  2.89801  2.37887  2.77519  2.98518  4.58477  3.61503
          0.02719  4.01446  4.73680  0.61958  0.77255  0.48576  0.95510
     11   2.58390  4.75523  2.83813  2.19139  3.99947  3.39267  3.62691  3.24304  2.43835  2.74997  3.84502  2.80030  3.80057  2.78619  2.89521  2.21727  2.57099  3.08963  5.27629  3.94653   1143 - -
          2.68618  4.42225  2.77519  2.73123  3.46354  2.40513  3.72494  3.29354  2.67741  2.69355  4.24690  2.90347  2.73739  3.18146  2.89801  2.37887  2.77519  2.98518  4.58477  3.61503
          0.02719  4.01446  4.73680  0.61958  0.77255  0.48576  0.95510
     12   2.02975  4.02965  3.72373  3.88481  3.12815  3.53146  4.35250  2.44146  3.03110  2.04189  2.45705  3.78714  4.21987  3.74731  3.28649  3.33712  2.77064  2.17982  3.58877  3.43365   1144 - -
          2.68618  4.42225  2.77519  2.73123  3.46354  2.40513  3.72494  3.29354  2.67741  2.69355  4.24690  2.90347  2.73739  3.18146  2.89801  2.37887  2.77519  2.98518  4.58477  3.61503
          0.02487  4.10227  4.82461  0.61958  0.77255  0.48576  0.95510
     13   2.37907  4.23804  3.36178  2.71435  2.73533  2.94044  3.81327  2.64962  2.67128  2.50198  3.59613  3.13801  3.81135  2.71323  3.04133  2.59472  3.28792  2.51447  6.00507  3.57303   1145 - -
          2.68618  4.42225  2.77519  2.73123  3.46354  2.40513  3.72494  3.29354  2.67741  2.69355  4.24690  2.90347  2.73739  3.18146  2.89801  2.37887  2.77519  2.98518  4.58477  3.61503
          0.02487  4.10227  4.82461  0.61958  0.77255  0.48576  0.95510
     14   2.57937  4.99413  2.25032  3.18351  4.30920  3.27456  3.49504  3.77645  2.17537  3.41723  4.06000  2.80469  3.68021  2.41715  2.64026  1.95367  2.79241  3.37242  6.60153  4.04599   1146 - -
          2.68618  4.42225  2.77519  2.73123  3.46354  2.40513  3.72494  3.29354  2.67741  2.69355  4.24690  2.90347  2.73739  3.18146  2.89801  2.37887  2.77519  2.98518  4.58477  3.61503
          0.02487  4.10227  4.82461  0.61958  0.77255  0.48576  0.95510
     15   1.88248  4.13034  3.51613  2.91821  3.28070  3.46348  4.07037  2.44378  2.85339  2.33766  3.46741  3.56641  3.85967  4.00700  3.27011  2.31844  2.58007  2.54563  4.15824  4.13718   1147 - -
          2.68618  4.42225  2.77519  2.73123  3.46354  2.40513  3.72494  3.29354  2.67741  2.69355  4.24690  2.90347  2.73739  3.18146  2.89801  2.37887  2.77519  2.98518  4.58477  3.61503
          0.02487  4.10227  4.82461  0.61958  0.77255  0.48576  0.95510
     16   2.16493  4.23597  3.72990  3.19332  3.52020  3.53434  4.04230  2.55147  3.11968  2.24972  3.47112  3.50157  4.00737  3.41660  3.42426  2.72254  2.25516  1.84760  5.02238  3.80445   1148 - -
          2.68618  4.42225  2.77519  2.73123  3.46354  2.40513  3.72494  3.29354  2.67741  2.69355  4.24690  2.90347  2.73739  3.18146  2.89801  2.37887  2.77519  2.98518  4.58477  3.61503
          0.02487  4.10227  4.82461  0.61958  0.77255  0.48576  0.95510
     17   3.59572  4.99087  4.18572  3.96359  2.34039  4.10429  3.75083  3.57494  3.81497  2.96796  4.22693  4.01806  4.57525  4.06452  3.94900  3.70715  3.88492  3.45706  3.99106  0.65514   1149 - -
          2.68618  4.42225  2.77519  2.73123  3.46354  2.40513  3.72494  3.29354  2.67741  2.69355  4.24690  2.90347  2.73739  3.18146  2.89801  2.37887  2.77519  2.98518  4.58477  3.61503
          0.02487  4.10227  4.82461  0.61958  0.77255  0.48576  0.95510
     18   3.17068  4.48026  4.89648  4.41518  3.59004  4.51593  5.11989  1.00137  4.29157  2.06443  3.39360  4.62321  4.82980  4.55440  4.47825  3.91877  3.44139  1.45493  5.59428  4.39166   1198 - -
          2.68618  4.42225  2.77519  2.73123  3.46354  2.40513  3.72494  3.29354  2.67741  2.69355  4.24690  2.90347  2.73739  3.18146  2.89801  2.37887  2.77519  2.98518  4.58477  3.61503
          0.02487  4.10227  4.82461  0.61958  0.77255  0.48576  0.95510
     19   2.58911  4.17679  3.27498  2.73752  3.51724  2.59608  3.72618  3.26607  2.69743  3.56599  3.57966  3.11332  3.74972  3.01170  3.06622  2.38154  1.93044  2.48209  4.93292  3.69088   1199 - -
          2.68618  4.42225  2.77519  2.73123  3.46354  2.40513  3.72494  3.29354  2.67741  2.69355  4.24690  2.90347  2.73739  3.18146  2.89801  2.37887  2.77519  2.98518  4.58477  3.61503
          0.02487  4.10227  4.82461  0.61958  0.77255  0.48576  0.95510
     20   3.10235  4.42477  4.82961  4.26285  3.02879  4.39429  4.75873  1.71298  4.14460  1.49378  2.64497  4.45043  4.64525  4.27928  4.26038  3.73019  3.33351  1.47818  5.17129  4.05317   1201 - -
          2.68618  4.42225  2.77519  2.73123  3.46354  2.40513  3.72494  3.29354  2.67741  2.69355  4.24690  2.90347  2.73739  3.18146  2.89801  2.37887  2.77519  2.98518  4.58477  3.61503
          0.02487  4.10227  4.82461  0.61958  0.77255  0.48576  0.95510
     21   3.11242  5.25200  2.55284  0.67994  5.10692  3.37923  3.99434  4.64560  2.90554  4.18539  5.01690  3.03170  3.99676  3.20943  3.33348  3.07516  4.11950  4.80203  5.75801  5.38487   1202 - -
          2.68618  4.42225  2.77519  2.73123  3.46354  2.40513  3.72494  3.29354  2.67741  2.69355  4.24690  2.90347  2.73739  3.18146  2.89801  2.37887  2.77519  2.98518  4.58477  3.61503
          0.02487  4.10227  4.82461  0.61958  0.77255  0.48576  0.95510
     22   2.73363  4.40406  4.62874  4.07766  3.37493  4.29551  4.70505  1.73213  3.96308  1.33881  3.20661  4.31173  4.59336  4.17623  4.14559  3.63106  3.28312  1.60968  5.24555  4.09400   1203 - -
          2.68618  4.42225  2.77519  2.73123  3.46354  2.40513  3.72494  3.29354  2.67741  2.69355  4.24690  2.90347  2.73739  3.18146  2.89801  2.37887  2.77519  2.98518  4.58477  3.61503
          0.02487  4.10227  4.82461  0.61958  0.77255  0.48576  0.95510
     23   1.81174  4.34023  3.87806  3.31601  3.45620  3.97464  4.02121  1.93223  3.22603  2.44630  3.05561  3.60001  4.02023  3.47555  3.46935  2.98245  2.78008  2.04096  6.42695  3.55719   1204 - -
          2.68618  4.42225  2.77519  2.73123  3.46354  2.40513  3.72494  3.29354  2.67741  2.69355  4.24690  2.90347  2.73739  3.18146  2.89801  2.37887  2.77519  2.98518  4.58477  3.61503
          0.02487  4.10227  4.82461  0.61958  0.77255  0.48576  0.95510
     24   3.21760  4.55388  4.76827  4.32047  3.45157  4.45915  4.97927  0.92599  4.12927  1.89710  3.32724  4.54534  4.78887  4.43458  4.30620  3.88925  3.49012  1.80362  5.44237  4.19389   1206 - -
          2.68618  4.42225  2.77519  2.73123  3.46354  2.40513  3.72494  3.29354  2.67741  2.69355  4.24690  2.90347  2.73739  3.18146  2.89801  2.37887  2.77519  2.98518  4.58477  3.61503
          0.02487  4.10227  4.82461  0.61958  0.77255  0.48576  0.95510
     25   0.97611  4.54847  3.45961  3.22735  5.53334  1.94286  4.29989  5.24250  3.31984  3.44361  4.29074  3.34747  3.70313  3.59355  3.60914  2.74667  2.73411  3.15961  6.89506  5.00755   1207 - -
          2.68618  4.42225  2.77519  2.73123  3.46354  2.40513  3.72494  3.29354  2.67741  2.69355  4.24690  2.90347  2.73739  3.18146  2.89801  2.37887  2.77519  2.98518  4.58477  3.61503
          0.02487  4.10227  4.82461  0.61958  0.77255  0.48576  0.95510
     26   2.37443  4.35045  4.30417  3.77980  3.43820  3.99465  4.49566  2.09110  3.66161  1.50612  3.31170  4.02759  4.39314  3.93266  3.88879  3.33947  3.14993  1.53078  5.19952  4.01212   1208 - -
          2.68618  4.42225  2.77519  2.73123  3.46354  2.40513  3.72494  3.29354  2.67741  2.69355  4.24690  2.90347  2.73739  3.18146  2.89801  2.37887  2.77519  2.98518  4.58477  3.61503
          0.02487  4.10227  4.82461  0.61958  0.77255  0.48576  0.95510
     27   2.85316  2.72258  4.48816  3.93682  3.32206  4.00488  4.48003  2.10504  3.79286  1.41707  3.22747  4.10442  4.38738  4.01317  3.95421  3.34819  3.11895  1.70764  5.06343  3.88052   1209 - -
          2.68618  4.42225  2.77519  2.73123  3.46354  2.40513  3.72494  3.29354  2.67741  2.69355  4.24690  2.90347  2.73739  3.18146  2.89801  2.37887  2.77519  2.98518  4.58477  3.61503
          0.02487  4.10227  4.82461  0.61958  0.77255  0.48576  0.95510
     28   1.21822  4.19991  3.55257  3.27079  4.34313  2.99134  4.31596  3.70396  3.31303  3.44480  4.28810  3.38988  3.74947  3.60056  3.60950  1.56893  2.76196  3.17440  5.70493  4.49396   1210 - -
          2.68618  4.42225  2.77519  2.73123  3.46354  2.40513  3.72494  3.29354  2.67741  2.69355  4.24690  2.90347  2.73739  3.18146  2.89801  2.37887  2.77519  2.98518  4.58477  3.61503
          0.02487  4.10227  4.82461  0.61958  0.77255  0.48576  0.95510
     29   3.16156  4.45415  4.93702  4.44701  3.64345  4.54963  5.15423  1.22941  4.33995  2.13334  3.43795  4.65097  4.85079  4.59929  4.52891  3.94644  3.42779  1.13006  5.63320  4.42789   1211 - -
          2.68618  4.42225  2.77519  2.73123  3.46354  2.40513  3.72494  3.29354  2.67741  2.69355  4.24690  2.90347  2.73739  3.18146  2.89801  2.37887  2.77519  2.98518  4.58477  3.61503
          0.02487  4.10227  4.82461  0.61958  0.77255  0.48576  0.95510
     30   2.00385  3.99768  3.38939  2.84656  4.04268  3.29283  3.71802  3.12232  2.77654  2.78469  3.16261  3.18805  2.65235  3.07886  3.09326  2.59124  2.49642  2.71702  4.71701  3.49740   1316 - -
          2.68618  4.42225  2.77519  2.73123  3.46354  2.40513  3.72494  3.29354  2.67741  2.69355  4.24690  2.90347  2.73739  3.18146  2.89801  2.37887  2.77519  2.98518  4.58477  3.61503
          0.02487  4.10227  4.82461  0.61958  0.77255  0.48576  0.95510
     31   2.97648  4.72283  3.69681  3.62845  4.75462  0.44875  4.72878  4.41596  3.84063  4.03919  5.02111  3.86196  4.12089  4.14701  4.04579  3.15594  3.47556  3.89984  5.78305  4.86635   1577 - -
          2.68618  4.42225  2.77519  2.73123  3.46354  2.40513  3.72494  3.29354  2.67741  2.69355  4.24690  2.90347  2.73739  3.18146  2.89801  2.37887  2.77519  2.98518  4.58477  3.61503
          0.02487  4.10227  4.82461  0.61958  0.77255  0.48576  0.95510
     32   2.38484  4.37818  2.31592  2.22787  3.77984  2.80561  3.58537  3.54673  2.51232  3.16885  4.12747  3.15900  3.47146  2.86371  2.87040  2.44648  2.77745  3.14518  5.05945  3.71569   1874 - -
          2.68618  4.42225  2.77519  2.73123  3.46354  2.40513  3.72494  3.29354  2.67741  2.69355  4.24690  2.90347  2.73739  3.18146  2.89801  2.37887  2.77519  2.98518  4.58477  3.61503
          0.02487  4.10227  4.82461  0.61958  0.77255  0.48576  0.95510
     33   3.07823  4.43894  4.67620  4.14630  3.47291  4.34720  4.82504  1.84258  4.01425  2.00327  2.72310  4.38339  4.66369  4.26870  4.21319  3.70480  3.33591  1.02871  5.38059  4.19878   1875 - -
          2.68618  4.42225  2.77519  2.73123  3.46354  2.40513  3.72494  3.29354  2.67741  2.69355  4.24690  2.90347  2.73739  3.18146  2.89801  2.37887  2.77519  2.98518  4.58477  3.61503
          0.02487  4.10227  4.82461  0.61958  0.77255  0.48576  0.95510
     34   3.42290  4.82052  4.55768  4.20463  3.23926  4.27143  4.78890  2.46183  3.97029  0.63627  3.20115  4.45787  4.67111  4.28295  4.10626  3.87847  3.70882  2.55770  5.19553  3.96988   1876 - -
          2.68618  4.42225  2.77519  2.73123  3.46354  2.40513  3.72494  3.29354  2.67741  2.69355  4.24690  2.90347  2.73739  3.18146  2.89801  2.37887  2.77519  2.98518  4.58477  3.61503
          0.02487  4.10227  4.82461  0.61958  0.77255  0.48576  0.95510
     35   2.99357  4.47955  4.43885  4.11498  3.72911  3.95640  4.88058  2.06826  3.98648  2.37979  3.66482  4.26639  4.50844  4.33240  4.17606  3.47911  3.35224  0.77738  5.55045  4.29391   1877 - -
          2.68618  4.42225  2.77519  2.73123  3.46354  2.40513  3.72494  3.29354  2.67741  2.69355  4.24690  2.90347  2.73739  3.18146  2.89801  2.37887  2.77519  2.98518  4.58477  3.61503
          0.02487  4.10227  4.82461  0.61958  0.77255  0.48576  0.95510
     36   2.83903  1.97258  4.54140  4.03871  3.48476  3.94098  4.60913  1.43660  3.87605  2.22731  3.40837  4.15577  4.40354  4.13540  4.03983  3.33418  3.14521  1.89117  5.22227  4.00561   1895 - -
          2.68618  4.42225  2.77519  2.73123  3.46354  2.40513  3.72494  3.29354  2.67741  2.69355  4.24690  2.90347  2.73739  3.18146  2.89801  2.37887  2.77519  2.98518  4.58477  3.61503
          0.02487  4.10227  4.82461  0.61958  0.77255  0.48576  0.95510
     37   2.17294  3.81305  3.91005  3.39832  3.21604  3.50116  4.01418  2.80705  3.22013  2.52392  3.51346  3.59709  4.02298  3.54308  3.45424  2.86681  2.91451  2.59077  1.67975  3.39108   1896 - -
          2.68618  4.42225  2.77519  2.73123  3.46354  2.40513  3.72494  3.29354  2.67741  2.69355  4.24690  2.90347  2.73739  3.18146  2.89801  2.37887  2.77519  2.98518  4.58477  3.61503
          0.02487  4.10227  4.82461  0.61958  0.77255  0.48576  0.95510
     38   1.24920  4.24641  3.89440  3.50506  3.88896  3.31489  4.39602  2.63841  3.43618  2.75018  3.81070  3.64104  3.98312  3.74278  3.70153  2.74562  2.90420  1.83951  5.46132  4.24499   1897 - -
          2.68618  4.42225  2.77519  2.73123  3.46354  2.40513  3.72494  3.29354  2.67741  2.69355  4.24690  2.90347  2.73739  3.18146  2.89801  2.37887  2.77519  2.98518  4.58477  3.61503
          0.02487  4.10227  4.82461  0.61958  0.77255  0.48576  0.95510
     39   3.05628  4.45173  4.66190  4.21800  3.63557  4.25330  4.95946  1.78066  4.07251  2.19686  3.49228  4.41092  4.67492  4.38918  4.28048  3.67348  3.36007  0.87421  5.55995  4.30664   1898 - -
          2.68618  4.42225  2.77519  2.73123  3.46354  2.40513  3.72494  3.29354  2.67741  2.69355  4.24690  2.90347  2.73739  3.18146  2.89801  2.37887  2.77519  2.98518  4.58477  3.61503
          0.02487  4.10227  4.82461  0.61958  0.77255  0.48576  0.95510
     40   2.53535  4.66777  3.17164  2.63203  3.88043  2.85216  3.70192  3.30533  1.83536  2.94201  3.79886  3.09941  3.89248  2.90123  2.79215  2.74676  2.89694  3.02086  2.93845  3.89612   1907 - -
          2.68618  4.42225  2.77519  2.73123  3.46354  2.40513  3.72494  3.29354  2.67741  2.69355  4.24690  2.90347  2.73739  3.18146  2.89801  2.37887  2.77519  2.98518  4.58477  3.61503
          0.02487  4.10227  4.82461  0.61958  0.77255  0.48576  0.95510
     41   2.69188  4.27312  4.37740  3.81061  3.35182  4.06195  4.42497  1.76355  3.70249  1.61671  3.08803  4.04601  4.39276  3.93043  3.89972  3.37193  2.69771  1.71016  5.06099  3.88416   1908 - -
          2.68618  4.42225  2.77519  2.73123  3.46354  2.40513  3.72494  3.29354  2.67741  2.69355  4.24690  2.90347  2.73739  3.18146  2.89801  2.37887  2.77519  2.98518  4.58477  3.61503
          0.02487  4.10227  4.82461  0.61958  0.77255  0.48576  0.95510
     42   2.48184  4.67956  2.76264  2.58587  4.43017  3.17391  3.95614  3.91814  2.84421  3.54122  4.38066  1.32428  3.82987  3.15736  3.25869  2.22116  2.97266  3.45033  5.70616  4.35548   1910 - -
          2.68618  4.42225  2.77519  2.73123  3.46354  2.40513  3.72494  3.29354  2.67741  2.69355  4.24690  2.90347  2.73739  3.18146  2.89801  2.37887  2.77519  2.98518  4.58477  3.61503
          0.02487  4.10227  4.82461  0.61958  0.77255  0.48576  0.95510
     43   2.44092  4.67676  2.69209  2.25117  4.05161  3.17421  3.48145  3.48531  2.73800  3.05535  3.86241  2.67019  2.69634  2.17507  4.13824  2.59739  2.70167  3.11876  5.25625  3.91617   2061 - -
          2.68618  4.42225  2.77519  2.73123  3.46354  2.40513  3.72494  3.29354  2.67741  2.69355  4.24690  2.90347  2.73739  3.18146  2.89801  2.37887  2.77519  2.98518  4.58477  3.61503
          0.02487  4.10227  4.82461  0.61958  0.77255  0.48576  0.95510
     44   1.92487  4.32272  2.97336  2.68284  4.06228  3.02122  4.79831  3.47213  2.75934  3.11418  3.93368  2.03790  3.62757  4.39390  4.02677  2.13126  2.17558  3.04275  5.35774  4.07070   2062 - -
          2.68618  4.42225  2.77519  2.73123  3.46354  2.40513  3.72494  3.29354  2.67741  2.69355  4.24690  2.90347  2.73739  3.18146  2.89801  2.37887  2.77519  2.98518  4.58477  3.61503
          0.02487  4.10227  4.82461  0.61958  0.77255  0.48576  0.95510
     45   3.42290  4.82052  4.55768  4.20463  3.23926  4.27143  4.78890  2.46183  3.97029  0.63627  3.20115  4.45787  4.67111  4.28295  4.10626  3.87847  3.70882  2.55770  5.19553  3.96988   2063 - -
          2.68618  4.42225  2.77519  2.73123  3.46354  2.40513  3.72494  3.29354  2.67741  2.69355  4.24690  2.90347  2.73739  3.18146  2.89801  2.37887  2.77519  2.98518  4.58477  3.61503
          0.02487  4.10227  4.82461  0.61958  0.77255  0.48576  0.95510
     46   2.98638  5.19717  3.29241  2.69017  4.61262  3.63621  3.63310  3.98538  1.84616  3.43546  4.27724  3.13748  4.01148  1.67259  1.78940  2.96974  3.16674  3.64586  5.50275  4.28436   2064 - -
          2.68618  4.42225  2.77519  2.73123  3.46354  2.40513  3.72494  3.29354  2.67741  2.69355  4.24690  2.90347  2.73739  3.18146  2.89801  2.37887  2.77519  2.98518  4.58477  3.61503
          0.02487  4.10227  4.82461  0.61958  0.77255  0.48576  0.95510
     47   2.51070  4.84098  1.90521  2.09435  4.23626  3.08685  4.74980  3.68899  3.30452  3.38954  4.06786  1.83163  3.62202  3.36807  4.04256  2.49237  2.56255  3.29275  5.44844  4.04724   2070 - -
          2.68618  4.42225  2.77519  2.73123  3.46354  2.40513  3.72494  3.29354  2.67741  2.69355  4.24690  2.90347  2.73739  3.18146  2.89801  2.37887  2.77519  2.98518  4.58477  3.61503
          0.02487  4.10227  4.82461  0.61958  0.77255  0.48576  0.95510
     48   1.77865  4.10442  3.38700  2.88879  3.60269  3.13430  3.85286  2.80042  2.84530  2.63640  3.60270  3.19053  4.20948  3.15335  3.18751  2.48628  2.01588  3.49492  5.03795  3.80942   2073 - -
          2.68618  4.42225  2.77519  2.73123  3.46354  2.40513  3.72494  3.29354  2.67741  2.69355  4.24690  2.90347  2.73739  3.18146  2.89801  2.37887  2.77519  2.98518  4.58477  3.61503
          0.02487  4.10227  4.82461  0.61958  0.77255  0.48576  0.95510
     49   2.55358  4.39699  3.65098  3.42162  4.19049  3.22672  4.41897  3.34657  3.36917  3.20170  4.24230  3.58837  3.95091  3.75369  3.61243  2.75807  0.83437  3.01594  5.60745  4.40908   2074 - -
          2.68618  4.42225  2.77519  2.73123  3.46354  2.40513  3.72494  3.29354  2.67741  2.69355  4.24690  2.90347  2.73739  3.18146  2.89801  2.37887  2.77519  2.98518  4.58477  3.61503
          0.02487  4.10227  4.82461  0.61958  0.77255  0.48576  0.95510
     50   2.55726  4.33525  3.23383  2.79986  1.81826  3.40224  3.61546  2.82730  2.78774  2.48802  3.49200  3.57304  3.86036  3.10053  4.30677  2.72720  2.83340  2.49026  4.44548  3.65224   2075 - -
          2.68618  4.42225  2.77519  2.73123  3.46354  2.40513  3.72494  3.29354  2.67741  2.69355  4.24690  2.90347  2.73739  3.18146  2.89801  2.37887  2.77519  2.98518  4.58477  3.61503
          0.02487  4.10227  4.82461  0.61958  0.77255  0.48576  0.95510
     51   2.94753  2.77436  4.27825  3.77299  2.19686  3.94301  3.76259  2.79409  3.63691  2.43312  3.48639  3.84792  4.31451  3.79876  3.78723  3.26134  3.19030  2.63393  4.10324  1.42261   2076 - -
          2.68618  4.42225  2.77519  2.73123  3.46354  2.40513  3.72494  3.29354  2.67741  2.69355  4.24690  2.90347  2.73739  3.18146  2.89801  2.37887  2.77519  2.98518  4.58477  3.61503
          0.02487  4.10227  4.82461  0.61958  0.77255  0.48576  0.95510
     52   3.56585  4.90194  4.55504  4.31859  0.69922  4.19036  4.00070  3.06761  4.22142  2.38701  3.76698  4.28597  4.64785  4.32718  4.28401  3.82008  3.86917  3.07429  4.19175  2.53411   2077 - -
          2.68618  4.42225  2.77519  2.73123  3.46354  2.40513  3.72494  3.29354  2.67741  2.69355  4.24690  2.90347  2.73739  3.18146  2.89801  2.37887  2.77519  2.98518  4.58477  3.61503
          0.02487  4.10227  4.82461  0.61958  0.77255  0.48576  0.95510
     53   3.19448  4.47746  4.96362  4.43353  3.47166  4.58788  5.05967  1.30829  4.32418  1.61152  3.26403  4.64778  4.83100  4.52009  4.48237  3.95695  3.43977  1.38065  5.47236  4.32063   2078 - -
          2.68618  4.42225  2.77519  2.73123  3.46354  2.40513  3.72494  3.29354  2.67741  2.69355  4.24690  2.90347  2.73739  3.18146  2.89801  2.37887  2.77519  2.98518  4.58477  3.61503
          0.02487  4.10227  4.82461  0.61958  0.77255  0.48576  0.95510
     54   2.86236  4.40217  4.48501  4.02457  3.20231  4.09329  4.71102  1.96209  3.92006  2.18862  3.44239  4.22089  4.52955  4.19230  4.13356  3.48637  3.26068  0.96046  5.32832  4.04534   2079 - -
          2.68618  4.42225  2.77519  2.73123  3.46354  2.40513  3.72494  3.29354  2.67741  2.69355  4.24690  2.90347  2.73739  3.18146  2.89801  2.37887  2.77519  2.98518  4.58477  3.61503
          0.02487  4.10227  4.82461  0.61958  0.77255  0.48576  0.95510
     55   2.42567  4.35493  3.39305  3.15208  4.12042  3.11448  4.22154  3.63077  3.16241  3.16480  4.28256  3.37309  3.83943  3.52632  3.45555  0.94113  2.89460  3.19219  5.53290  4.20725   2081 - -
          2.68618  4.42225  2.77519  2.73123  3.46354  2.40513  3.72494  3.29354  2.67741  2.69355  4.24690  2.90347  2.73739  3.18146  2.89801  2.37887  2.77519  2.98518  4.58477  3.61503
          0.02487  4.10227  4.82461  0.61958  0.77255  0.48576  0.95510
     56   3.42290  4.82052  4.55768  4.20463  3.23926  4.27143  4.78890  2.46183  3.97029  0.63627  3.20115  4.45787  4.67111  4.28295  4.10626  3.87847  3.70882  2.55770  5.19553  3.96988   2122 - -
          2.68618  4.42225  2.77519  2.73123  3.46354  2.40513  3.72494  3.29354  2.67741  2.69355  4.24690  2.90347  2.73739  3.18146  2.89801  2.37887  2.77519  2.98518  4.58477  3.61503
          0.02487  4.10227  4.82461  0.61958  0.77255  0.48576  0.95510
     57   0.72728  4.32289  3.71121  3.52053  4.29615  3.13992  4.51323  3.45720  3.54314  3.32760  4.33909  3.60713  3.90152  3.86410  3.77333  2.67376  2.96742  3.07108  5.69988  4.52806   2128 - -
          2.68618  4.42225  2.77519  2.73123  3.46354  2.40513  3.72494  3.29354  2.67741  2.69355  4.24690  2.90347  2.73739  3.18146  2.89801  2.37887  2.77519  2.98518  4.58477  3.61503
          0.02487  4.10227  4.82461  0.61958  0.77255  0.48576  0.95510
     58   1.63689  5.38748  3.69225  3.16222  4.87836  3.44591  3.97132  2.56061  3.07225  1.95390  3.24267  3.44624  3.90156  3.36572  3.35152  2.77601  2.52325  2.61561  4.86118  3.65304   2129 - -
          2.68618  4.42225  2.77519  2.73123  3.46354  2.40513  3.72494  3.29354  2.67741  2.69355  4.24690  2.90347  2.73739  3.18146  2.89801  2.37887  2.77519  2.98518  4.58477  3.61503
          0.02487  4.10227  4.82461  0.61958  0.77255  0.48576  0.95510
     59   0.72728  4.32289  3.71121  3.52053  4.29615  3.13992  4.51323  3.45720  3.54314  3.32760  4.33909  3.60713  3.90152  3.86410  3.77333  2.67376  2.96742  3.07108  5.69988  4.52806   2130 - -
          2.68618  4.42225  2.77519  2.73123  3.46354  2.40513  3.72494  3.29354  2.67741  2.69355  4.24690  2.90347  2.73739  3.18146  2.89801  2.37887  2.77519  2.98518  4.58477  3.61503
          0.02487  4.10227  4.82461  0.61958  0.77255  0.48576  0.95510
     60   3.25366  5.39798  0.63714  2.50874  4.80990  3.40031  4.15641  4.45407  3.28748  4.02356  5.01269  3.07444  4.06980  3.40010  3.83041  3.19414  3.59918  4.07064  5.93190  4.65255   2304 - -
          2.68618  4.42225  2.77519  2.73123  3.46354  2.40513  3.72494  3.29354  2.67741  2.69355  4.24690  2.90347  2.73739  3.18146  2.89801  2.37887  2.77519  2.98518  4.58477  3.61503
          0.02487  4.10227  4.82461  0.61958  0.77255  0.48576  0.95510
     61   3.16637  4.45959  4.93836  4.44910  3.63251  4.55127  5.15437  1.13648  4.34000  2.11649  3.42696  4.65350  4.85164  4.59768  4.52737  3.94897  3.43268  1.22981  5.62782  4.42501   2305 - -
          2.68618  4.42225  2.77519  2.73123  3.46354  2.40513  3.72494  3.29354  2.67741  2.69355  4.24690  2.90347  2.73739  3.18146  2.89801  2.37887  2.77519  2.98518  4.58477  3.61503
          0.02487  4.10227  4.82461  0.61958  0.77255  0.48576  0.95510
     62   0.66218  6.40044  3.64611  3.45543  4.59187  3.07482  4.44813  3.77112  3.47804  4.54303  4.88166  3.54203  3.83642  3.79900  3.70823  2.60866  2.90232  3.12984  5.63478  4.46296   2306 - -
          2.68618  4.42225  2.77519  2.73123  3.46354  2.40513  3.72494  3.29354  2.67741  2.69355  4.24690  2.90347  2.73739  3.18146  2.89801  2.37887  2.77519  2.98518  4.58477  3.61503
          0.02487  4.10227  4.82461  0.61958  0.77255  0.48576  0.95510
     63   2.99357  4.47955  4.43885  4.11498  3.72911  3.95640  4.88058  2.06826  3.98648  2.37979  3.66482  4.26639  4.50844  4.33240  4.17606  3.47911  3.35224  0.77738  5.55045  4.29391   2307 - -
          2.68618  4.42225  2.77519  2.73123  3.46354  2.40513  3.72494  3.29354  2.67741  2.69355  4.24690  2.90347  2.73739  3.18146  2.89801  2.37887  2.77519  2.98518  4.58477  3.61503
          0.02487  4.10227  4.82461  0.61958  0.77255  0.48576  0.95510
     64   2.97648  4.72283  3.69681  3.62845  4.75462  0.44875  4.72878  4.41596  3.84063  4.03919  5.02111  3.86196  4.12089  4.14701  4.04579  3.15594  3.47556  3.89984  5.78305  4.86635   2308 - -
          2.68618  4.42225  2.77519  2.73123  3.46354  2.40513  3.72494  3.29354  2.67741  2.69355  4.24690  2.90347  2.73739  3.18146  2.89801  2.37887  2.77519  2.98518  4.58477  3.61503
          0.02487  4.10227  4.82461  0.61958  0.77255  0.48576  0.95510
     65   2.30494  4.30046  4.27230  3.72264  3.15449  3.99376  4.39997  2.09409  3.62415  1.80424  3.29152  3.97809  4.35964  3.87258  3.85087  3.31270  3.09898  1.41973  5.08952  3.88684   2309 - -
          2.68618  4.42225  2.77519  2.73123  3.46354  2.40513  3.72494  3.29354  2.67741  2.69355  4.24690  2.90347  2.73739  3.18146  2.89801  2.37887  2.77519  2.98518  4.58477  3.61503
          0.02487  4.10227  4.82461  0.61958  0.77255  0.48576  0.95510
     66   3.41500  4.74642  4.85379  4.35263  2.27614  4.55615  4.59417  2.34385  4.20440  0.82660  2.96502  4.54021  4.76918  4.29342  4.30666  3.93327  3.64231  2.49257  4.82639  3.45089   2310 - -
          2.68618  4.42225  2.77519  2.73123  3.46354  2.40513  3.72494  3.29354  2.67741  2.69355  4.24690  2.90347  2.73739  3.18146  2.89801  2.37887  2.77519  2.98518  4.58477  3.61503
          0.02487  4.10227  4.82461  0.61958  0.77255  0.48576  0.95510
     67   1.53201  4.25935  3.99682  3.58997  3.81381  3.44257  4.44669  2.42043  3.51467  2.63581  3.72183  3.73657  4.07529  3.81602  3.77110  2.86479  2.95737  1.47162  5.42916  4.21418   2311 - -
          2.68618  4.42225  2.77519  2.73123  3.46354  2.40513  3.72494  3.29354  2.67741  2.69355  4.24690  2.90347  2.73739  3.18146  2.89801  2.37887  2.77519  2.98518  4.58477  3.61503
          0.02487  4.10227  4.82461  0.61958  0.77255  0.48576  0.95510
     68   3.19914  4.53016  4.81478  4.28695  3.33676  4.48163  4.90211  1.08978  4.12557  1.78197  2.48665  4.52174  4.74568  4.34502  4.28569  3.84999  3.44549  1.90469  5.33550  4.18781   2313 - -
          2.68618  4.42225  2.77519  2.73123  3.46354  2.40513  3.72494  3.29354  2.67741  2.69355  4.24690  2.90347  2.73739  3.18146  2.89801  2.37887  2.77519  2.98518  4.58477  3.61503
          0.02487  4.10227  4.82461  0.61958  0.77255  0.48576  0.95510
     69   3.08605  4.79844  3.71904  3.59565  4.56112  3.47325  4.64901  4.17235  3.67397  3.77141  4.83503  3.87638  0.49316  4.05553  3.88819  3.26205  3.54679  3.79028  5.67824  4.68681   2314 - -
          2.68618  4.42225  2.77519  2.73123  3.46354  2.40513  3.72494  3.29354  2.67741  2.69355  4.24690  2.90347  2.73739  3.18146  2.89801  2.37887  2.77519  2.98518  4.58477  3.61503
          0.02487  4.10227  4.82461  0.61958  0.77255  0.48576  0.95510
     70   3.38859  4.71753  4.80487  4.32269  1.55508  4.48371  4.34350  2.43378  4.17149  1.14574  3.06150  4.43316  4.72506  4.24926  4.26185  3.85370  3.61699  2.54995  4.56201  3.06298   2315 - -
          2.68618  4.42225  2.77519  2.73123  3.46354  2.40513  3.72494  3.29354  2.67741  2.69355  4.24690  2.90347  2.73739  3.18146  2.89801  2.37887  2.77519  2.98518  4.58477  3.61503
          0.02487  4.10227  4.82461  0.61958  0.77255  0.48576  0.95510
     71   0.72728  4.32289  3.71121  3.52053  4.29615  3.13992  4.51323  3.45720  3.54314  3.32760  4.33909  3.60713  3.90152  3.86410  3.77333  2.67376  2.96742  3.07108  5.69988  4.52806   2316 - -
          2.68618  4.42225  2.77519  2.73123  3.46354  2.40513  3.72494  3.29354  2.67741  2.69355  4.24690  2.90347  2.73739  3.18146  2.89801  2.37887  2.77519  2.98518  4.58477  3.61503
          0.02487  4.10227  4.82461  0.61958  0.77255  0.48576  0.95510
     72   3.16601  4.51668  4.77323  4.33116  3.52461  4.40914  5.02796  0.92267  4.16885  2.01828  3.37115  4.53736  4.77024  4.46490  4.35241  3.83541  3.45163  1.70176  5.51962  4.28757   2317 - -
          2.68618  4.42225  2.77519  2.73123  3.46354  2.40513  3.72494  3.29354  2.67741  2.69355  4.24690  2.90347  2.73739  3.18146  2.89801  2.37887  2.77519  2.98518  4.58477  3.61503
          0.02487  4.10227  4.82461  0.61958  0.77255  0.48576  0.95510
     73   2.33631  4.04667  3.61403  3.06552  3.62717  3.47965  3.90466  2.17529  2.98171  1.97060  3.34291  3.39180  3.89868  3.28138  3.28136  2.78327  1.93801  3.14035  5.45296  4.32236   2348 - -
          2.68618  4.42225  2.77519  2.73123  3.46354  2.40513  3.72494  3.29354  2.67741  2.69355  4.24690  2.90347  2.73739  3.18146  2.89801  2.37887  2.77519  2.98518  4.58477  3.61503
          0.02487  4.10227  4.82461  0.61958  0.77255  0.48576  0.95510
     74   3.14867  4.46974  6.39987  4.37044  3.54695  4.46664  5.07410  0.94631  4.23628  2.02147  3.35925  4.89807  4.79219  4.50600  4.42258  3.93174  3.42309  1.52010  6.05188  5.85887   2349 - -
          2.68618  4.42225  2.77519  2.73123  3.46354  2.40513  3.72494  3.29354  2.67741  2.69355  4.24690  2.90347  2.73739  3.18146  2.89801  2.37887  2.77519  2.98518  4.58477  3.61503
          0.02487  4.10227  4.82461  0.61958  0.77255  0.48576  0.95510
     75   2.42099  4.47279  2.84208  2.63239  4.27976  3.05883  3.93064  4.32554  2.82657  3.66756  5.37234  2.19494  4.10045  4.19656  3.21821  1.15843  2.83874  3.75168  5.93304  5.32144   2371 - -
          2.68618  4.42225  2.77519  2.73123  3.46354  2.40513  3.72494  3.29354  2.67741  2.69355  4.24690  2.90347  2.73739  3.18146  2.89801  2.37887  2.77519  2.98518  4.58477  3.61503
          0.02487  4.10227  4.82461  0.61958  0.77255  0.48576  0.95510
     76   2.90232  4.36243  4.27638  3.72741  3.35423  4.04228  4.42725  1.75383  3.59833  1.51170  3.23054  4.00276  4.39241  3.86739  3.82519  3.36231  2.25946  2.02892  5.11560  3.93668   2377 - -
          2.68618  4.42225  2.77519  2.73123  3.46354  2.40513  3.72494  3.29354  2.67741  2.69355  4.24690  2.90347  2.73739  3.18146  2.89801  2.37887  2.77519  2.98518  4.58477  3.61503
          0.02487  4.10227  4.82461  0.61958  0.77255  0.48576  0.95510
     77   2.74614  4.84613  2.66396  2.39967  4.43923  1.21511  3.93904  3.90399  2.80075  3.51129  4.38537  3.01705  3.89874  2.91885  3.19548  2.79460  3.10444  3.50231  5.69057  4.36580   2398 - -
          2.68618  4.42225  2.77519  2.73123  3.46354  2.40513  3.72494  3.29354  2.67741  2.69355  4.24690  2.90347  2.73739  3.18146  2.89801  2.37887  2.77519  2.98518  4.58477  3.61503
          0.02487  4.10227  4.82461  0.61958  0.77255  0.48576  0.95510
     78   2.62637  4.13936  4.64486  3.48985  2.07628  3.69981  3.99842  2.13194  3.70380  2.02768  3.11932  3.63801  3.26179  3.84069  3.74987  3.08105  2.87012  1.97459  7.42637  3.42850   2399 - -
          2.68618  4.42225  2.77519  2.73123  3.46354  2.40513  3.72494  3.29354  2.67741  2.69355  4.24690  2.90347  2.73739  3.18146  2.89801  2.37887  2.77519  2.98518  4.58477  3.61503
          0.02487  4.10227  4.82461  0.61958  0.77255  0.48576  0.95510
     79   2.50591  2.41016  3.10891  2.50863  4.52300  3.37145  3.77541  3.75760  2.33846  2.70118  3.56574  3.01605  3.77558  2.31821  2.65891  2.62617  2.84350  3.59906  6.79518  3.92244   2400 - -
          2.68618  4.42225  2.77519  2.73123  3.46354  2.40513  3.72494  3.29354  2.67741  2.69355  4.24690  2.90347  2.73739  3.18146  2.89801  2.37887  2.77519  2.98518  4.58477  3.61503
          0.02487  4.10227  4.82461  0.61958  0.77255  0.48576  0.95510
     80   1.91233  4.06482  3.58581  3.02818  4.60999  3.48138  3.86134  2.48863  2.95588  3.10849  3.47220  3.36372  3.88966  3.76007  3.26039  2.77026  1.93388  2.03050  5.71263  3.57807   2401 - -
          2.68618  4.42225  2.77519  2.73123  3.46354  2.40513  3.72494  3.29354  2.67741  2.69355  4.24690  2.90347  2.73739  3.18146  2.89801  2.37887  2.77519  2.98518  4.58477  3.61503
          0.02487  4.10227  4.82461  0.61958  0.77255  0.48576  0.95510
     81   2.05495  4.78004  2.28804  2.62091  4.03365  4.56539  2.86885  3.47201  2.29502  3.04878  3.85056  2.77168  3.85971  2.74810  2.77104  2.54880  3.93945  3.12540  5.26426  3.05925   2402 - -
          2.68618  4.42225  2.77519  2.73123  3.46354  2.40513  3.72494  3.29354  2.67741  2.69355  4.24690  2.90347  2.73739  3.18146  2.89801  2.37887  2.77519  2.98518  4.58477  3.61503
          0.02487  4.10227  4.82461  0.61958  0.77255  0.48576  0.95510
     82   2.79240  2.31431  4.92581  4.19282  1.36435  5.03317  4.04787  2.52473  3.87915  2.18888  3.34828  3.91763  4.64456  4.49645  3.92392  3.50443  3.09657  2.39795  4.45484  2.95917   2404 - -
          2.68618  4.42225  2.77519  2.73123  3.46354  2.40513  3.72494  3.29354  2.67741  2.69355  4.24690  2.90347  2.73739  3.18146  2.89801  2.37887  2.77519  2.98518  4.58477  3.61503
          0.02487  4.10227  4.82461  0.61958  0.77255  0.48576  0.95510
     83   3.91024  4.84849  3.60039  3.52030  2.31593  3.87279  1.43673  3.47926  3.03566  2.91880  4.00586  3.49022  4.96344  3.40657  3.30790  3.47882  3.93242  3.51730  3.94858  1.60779   2405 - -
          2.68618  4.42225  2.77519  2.73123  3.46354  2.40513  3.72494  3.29354  2.67741  2.69355  4.24690  2.90347  2.73739  3.18146  2.89801  2.37887  2.77519  2.98518  4.58477  3.61503
          0.02487  4.10227  4.82461  0.61958  0.77255  0.48576  0.95510
     84   2.03897  4.25306  3.06384  2.67628  4.13509  3.61527  4.83996  3.56350  2.74414  3.93393  4.70863  2.66106  3.61444  3.05236  3.14790  1.64063  2.10791  3.08541  5.43170  4.15985   2406 - -
          2.68618  4.42225  2.77519  2.73123  3.46354  2.40513  3.72494  3.29354  2.67741  2.69355  4.24690  2.90347  2.73739  3.18146  2.89801  2.37887  2.77519  2.98518  4.58477  3.61503
          0.02487  4.10227  4.82461  0.61958  0.77255  0.48576  0.95510
     85   2.87660  0.57342  4.44008  4.23654  4.18257  3.44557  4.83382  3.37099  4.06725  3.27295  4.40382  4.16320  4.16983  4.40415  4.14864  3.14780  3.36313  3.09836  5.54270  4.46692   2407 - -
          2.68618  4.42225  2.77519  2.73123  3.46354  2.40513  3.72494  3.29354  2.67741  2.69355  4.24690  2.90347  2.73739  3.18146  2.89801  2.37887  2.77519  2.98518  4.58477  3.61503
          0.02487  4.10227  4.82461  0.61958  0.77255  0.48576  0.95510
     86   3.38584  4.78346  5.78692  4.16942  3.20220  4.23437  4.75184  2.42477  4.62780  0.59921  3.16409  5.63488  4.63405  4.79322  4.45758  3.84717  3.67176  2.52064  5.15847  3.93282   2408 - -
          2.68618  4.42225  2.77519  2.73123  3.46354  2.40513  3.72494  3.29354  2.67741  2.69355  4.24690  2.90347  2.73739  3.18146  2.89801  2.37887  2.77519  2.98518  4.58477  3.61503
          0.02487  4.10227  4.82461  0.61958  0.77255  0.48576  0.95510
     87   2.89501  4.34398  4.29135  3.72786  1.65134  4.00130  4.19973  2.40499  3.43371  1.82907  2.49176  3.95067  4.32706  3.80020  3.77064  3.30572  3.12684  2.27132  4.73037  3.42159   2409 - -
          2.68618  4.42225  2.77519  2.73123  3.46354  2.40513  3.72494  3.29354  2.67741  2.69355  4.24690  2.90347  2.73739  3.18146  2.89801  2.37887  2.77519  2.98518  4.58477  3.61503
          0.02487  4.10227  4.82461  0.61958  0.77255  0.48576  0.95510
     88   3.81633  4.25874  4.60002  4.01670  2.53221  4.13300  4.43679  1.88080  3.88271  1.27445  2.01015  4.18995  4.38565  4.40761  3.97350  3.45660  3.13302  2.36452  7.33201  4.30815   2410 - -
          2.68618  4.42225  2.77519  2.73123  3.46354  2.40513  3.72494  3.29354  2.67741  2.69355  4.24690  2.90347  2.73739  3.18146  2.89801  2.37887  2.77519  2.98518  4.58477  3.61503
          0.02487  4.10227  4.82461  0.61958  0.77255  0.48576  0.95510
     89   1.04926  4.07107  3.50486  3.17459  4.15721  4.31911  4.18030  3.47248  3.17761  3.35906  4.85239  3.28947  3.64360  3.46852  3.47354  1.98201  2.65811  2.98177  5.52879  4.32949   2411 - -
          2.68618  4.42225  2.77519  2.73123  3.46354  2.40513  3.72494  3.29354  2.67741  2.69355  4.24690  2.90347  2.73739  3.18146  2.89801  2.37887  2.77519  2.98518  4.58477  3.61503
          0.02487  4.10227  4.82461  0.61958  0.77255  0.48576  0.95510
     90   3.67243  0.49945  4.36611  4.16257  5.70258  3.37160  4.75985  3.29702  3.99328  3.19898  4.32985  4.08923  4.09586  4.33018  4.07467  3.55121  3.43848  3.02439  5.46873  5.01427   2418 - -
          2.68618  4.42225  2.77519  2.73123  3.46354  2.40513  3.72494  3.29354  2.67741  2.69355  4.24690  2.90347  2.73739  3.18146  2.89801  2.37887  2.77519  2.98518  4.58477  3.61503
          0.02487  4.10227  4.82461  0.61958  0.77255  0.48576  0.95510
     91   2.62939  3.97375  3.67864  3.12651  3.44702  3.48988  3.74042  2.18711  3.02706  2.34832  3.32301  3.40069  2.59323  3.27374  3.26707  2.78642  2.68528  2.18752  4.41091  3.75965   2420 - -
          2.68618  4.42225  2.77519  2.73123  3.46354  2.40513  3.72494  3.29354  2.67741  2.69355  4.24690  2.90347  2.73739  3.18146  2.89801  2.37887  2.77519  2.98518  4.58477  3.61503
          0.02487  4.10227  4.82461  0.61958  0.77255  0.48576  0.95510
     92   3.02737  5.44881  5.64483  4.04832  4.58272  4.26535  4.71151  1.78416  3.90308  1.78643  3.41732  4.29102  4.56264  4.15332  4.09459  3.62426  3.99737  0.96700  5.23070  4.04972   2421 - -
          2.68618  4.42225  2.77519  2.73123  3.46354  2.40513  3.72494  3.29354  2.67741  2.69355  4.24690  2.90347  2.73739  3.18146  2.89801  2.37887  2.77519  2.98518  4.58477  3.61503
          0.02487  4.10227  4.82461  0.61958  0.77255  0.48576  0.95510
     93   3.24795  4.62983  5.30767  4.11671  3.33964  4.46313  4.68717  2.37586  3.85594  0.60667  2.68978  4.38596  4.62300  4.48611  4.00170  3.77391  3.77434  3.46675  5.04574  4.47317   2422 - -
          2.68618  4.42225  2.77519  2.73123  3.46354  2.40513  3.72494  3.29354  2.67741  2.69355  4.24690  2.90347  2.73739  3.18146  2.89801  2.37887  2.77519  2.98518  4.58477  3.61503
          0.02487  4.10227  4.82461  0.61958  0.77255  0.48576  0.95510
     94   3.15495  4.45159  4.92131  4.43179  3.64744  4.53603  5.14268  1.32550  4.32414  2.14302  3.44426  4.63679  4.84225  4.58700  4.51581  3.93248  3.42222  1.05199  5.63126  4.42294   2423 - -
          2.68618  4.42225  2.77519  2.73123  3.46354  2.40513  3.72494  3.29354  2.67741  2.69355  4.24690  2.90347  2.73739  3.18146  2.89801  2.37887  2.77519  2.98518  4.58477  3.61503
          0.02487  4.10227  4.82461  0.61958  0.77255  0.48576  0.95510
     95   3.40651  4.73466  4.85482  4.35385  2.07645  4.54319  4.53642  2.36244  4.20632  0.88510  2.97759  4.52093  4.75874  4.28601  4.30183  3.91576  3.63259  2.50714  4.76247  3.35732   2424 - -
          2.68618  4.42225  2.77519  2.73123  3.46354  2.40513  3.72494  3.29354  2.67741  2.69355  4.24690  2.90347  2.73739  3.18146  2.89801  2.37887  2.77519  2.98518  4.58477  3.61503
          0.02487  4.10227  4.82461  0.61958  0.77255  0.48576  0.95510
     96   2.64491  6.22052  3.56002  3.33066  4.93432  3.13576  4.32801  3.25561  3.27821  3.11357  4.68809  3.49741  3.85995  3.66273  3.52147  3.57071  0.74341  3.18208  5.51649  4.31812   2425 - -
          2.68618  4.42225  2.77519  2.73123  3.46354  2.40513  3.72494  3.29354  2.67741  2.69355  4.24690  2.90347  2.73739  3.18146  2.89801  2.37887  2.77519  2.98518  4.58477  3.61503
          0.02487  4.10227  4.82461  0.61958  0.77255  0.48576  0.95510
     97   2.72190  6.04633  2.68615  3.18468  4.19031  3.74587  2.46409  3.73662  2.16312  3.25218  4.71831  2.87919  3.78924  1.48123  2.50727  2.97656  3.76434  3.39047  5.34355  4.43786   2431 - -
          2.68618  4.42225  2.77519  2.73123  3.46354  2.40513  3.72494  3.29354  2.67741  2.69355  4.24690  2.90347  2.73739  3.18146  2.89801  2.37887  2.77519  2.98518  4.58477  3.61503
          0.02487  4.10227  4.82461  0.61958  0.77255  0.48576  0.95510
     98   2.46886  4.03494  3.31964  3.14687  4.31338  2.80912  4.12531  3.68515  3.11044  3.84205  4.13958  3.19058  3.56807  3.40306  3.41193  0.95207  2.99668  3.31780  5.54490  4.60727   2432 - -
          2.68618  4.42225  2.77519  2.73123  3.46354  2.40513  3.72494  3.29354  2.67741  2.69355  4.24690  2.90347  2.73739  3.18146  2.89801  2.37887  2.77519  2.98518  4.58477  3.61503
          0.02487  4.10227  4.82461  0.61958  0.77255  0.48576  0.95510
     99   2.44365  4.36379  3.42356  3.25652  4.31457  3.09027  4.35664  3.87158  3.34616  3.57608  4.48668  3.43941  3.84937  3.67825  3.62049  0.79063  2.94216  3.35526  5.66959  4.40119   2434 - -
          2.68618  4.42225  2.77519  2.73123  3.46354  2.40513  3.72494  3.29354  2.67741  2.69355  4.24690  2.90347  2.73739  3.18146  2.89801  2.37887  2.77519  2.98518  4.58477  3.61503
          0.02487  4.10227  4.82461  0.61958  0.77255  0.48576  0.95510
    100   3.21391  4.57706  4.65011  4.27962  3.53939  4.30555  4.97076  0.83132  4.11233  2.08492  3.44569  4.49371  4.72031  4.44078  4.28350  3.82851  3.51129  1.88029  5.47346  4.22764   2435 - -
          2.68618  4.42225  2.77519  2.73123  3.46354  2.40513  3.72494  3.29354  2.67741  2.69355  4.24690  2.90347  2.73739  3.18146  2.89801  2.37887  2.77519  2.98518  4.58477  3.61503
          0.02487  4.10227  4.82461  0.61958  0.77255  0.48576  0.95510
    101   3.23982  4.58927  4.78573  4.22577  1.70680  4.41927  4.53890  2.33704  4.08737  1.31838  2.17890  4.41278  4.64111  4.17514  4.18877  3.74983  3.45872  2.45683  4.84322  3.55725   2436 - -
          2.68618  4.42225  2.77519  2.73123  3.46354  2.40513  3.72494  3.29354  2.67741  2.69355  4.24690  2.90347  2.73739  3.18146  2.89801  2.37887  2.77519  2.98518  4.58477  3.61503
          0.02487  4.10227  4.82461  0.61958  0.77255  0.48576  0.95510
    102   1.67329  4.12133  3.39352  3.13468  4.48199  2.89262  5.75593  3.65234  3.19485  3.78797  4.77804  4.12366  3.65268  3.48880  3.49534  0.99194  4.07043  3.11080  5.63275  4.41193   2437 - -
          2.68618  4.42225  2.77519  2.73123  3.46354  2.40513  3.72494  3.29354  2.67741  2.69355  4.24690  2.90347  2.73739  3.18146  2.89801  2.37887  2.77519  2.98518  4.58477  3.61503
          0.02487  4.10227  4.82461  0.61958  0.77255  0.48576  0.95510
    103   3.42290  4.82052  4.55768  4.20463  3.23926  4.27143  4.78890  2.46183  3.97029  0.63627  3.20115  4.45787  4.67111  4.28295  4.10626  3.87847  3.70882  2.55770  5.19553  3.96988   2438 - -
          2.68618  4.42225  2.77519  2.73123  3.46354  2.40513  3.72494  3.29354  2.67741  2.69355  4.24690  2.90347  2.73739  3.18146  2.89801  2.37887  2.77519  2.98518  4.58477  3.61503
          0.02487  4.10227  4.82461  0.61958  0.77255  0.48576  0.95510
    104   3.26132  6.60401  4.34038  3.98733  3.02196  4.05413  4.57160  2.24453  3.75299  0.69868  3.21595  4.24057  4.45381  4.06565  3.88896  3.66117  5.03155  2.82486  4.97823  3.75258   2464 - -
          2.68618  4.42225  2.77519  2.73123  3.46354  2.40513  3.72494  3.29354  2.67741  2.69355  4.24690  2.90347  2.73739  3.18146  2.89801  2.37887  2.77519  2.98518  4.58477  3.61503
          0.02487  4.10227  4.82461  0.61958  0.77255  0.48576  0.95510
    105   1.66330  4.95514  3.27215  3.00873  4.33906  2.65081  4.00178  3.09305  3.00095  2.87127  3.80913  3.08695  3.40988  3.31186  3.26041  2.12262  2.06590  3.97263  5.29642  4.09964   2465 - -
          2.68618  4.42225  2.77519  2.73123  3.46354  2.40513  3.72494  3.29354  2.67741  2.69355  4.24690  2.90347  2.73739  3.18146  2.89801  2.37887  2.77519  2.98518  4.58477  3.61503
          0.02487  4.10227  4.82461  0.61958  0.77255  0.48576  0.95510
    106   3.17005  4.47230  4.91577  4.43055  3.60608  4.53272  5.13539  1.03636  4.31335  2.08267  3.40507  4.63746  4.83991  4.57294  4.50012  3.93313  3.43864  1.38218  5.60801  4.40657   2466 - -
          2.68618  4.42225  2.77519  2.73123  3.46354  2.40513  3.72494  3.29354  2.67741  2.69355  4.24690  2.90347  2.73739  3.18146  2.89801  2.37887  2.77519  2.98518  4.58477  3.61503
          0.02487  4.10227  4.82461  0.61958  0.77255  0.48576  0.95510
    107   1.69398  3.66178  3.11620  2.86668  3.72174  2.50097  3.86332  2.81843  2.86332  2.72178  3.66958  2.94199  3.26315  3.17608  3.11860  3.49209  3.44641  2.40904  5.15501  3.95676   2467 - -
          2.68618  4.42225  2.77519  2.73123  3.46354  2.40513  3.72494  3.29354  2.67741  2.69355  4.24690  2.90347  2.73739  3.18146  2.89801  2.37887  2.77519  2.98518  4.58477  3.61503
          0.02487  4.10227  4.82461  0.61958  0.77255  0.48576  0.95510
    108   3.15383  4.45140  4.91803  4.42868  3.64759  4.53319  5.14023  1.33921  4.32077  2.14400  3.44490  4.63391  4.84046  4.58427  4.51291  3.92963  3.42134  1.04244  5.63050  4.42169   2468 - -
          2.68618  4.42225  2.77519  2.73123  3.46354  2.40513  3.72494  3.29354  2.67741  2.69355  4.24690  2.90347  2.73739  3.18146  2.89801  2.37887  2.77519  2.98518  4.58477  3.61503
          0.02487  4.10227  4.82461  0.61958  0.77255  0.48576  0.95510
    109   3.04570  5.46496  0.94137  2.24206  4.59702  3.30276  3.43459  4.34308  2.93776  3.85427  4.75277  2.81904  3.94144  3.08871  3.50534  2.95061  3.35305  3.93771  5.86498  4.36806   2469 - -
          2.68618  4.42225  2.77519  2.73123  3.46354  2.40513  3.72494  3.29354  2.67741  2.69355  4.24690  2.90347  2.73739  3.18146  2.89801  2.37887  2.77519  2.98518  4.58477  3.61503
          0.02487  4.10227  4.82461  0.61958  0.77255  0.48576  0.95510
    110   3.28288  5.09378  3.79872  3.26920  4.50764  3.71865  4.01694  4.07065  2.36531  3.54495  4.54435  3.60857  4.21479  3.23042  0.67793  3.35923  3.53619  3.78593  5.50022  4.39079   2474 - -
          2.68618  4.42225  2.77519  2.73123  3.46354  2.40513  3.72494  3.29354  2.67741  2.69355  4.24690  2.90347  2.73739  3.18146  2.89801  2.37887  2.77519  2.98518  4.58477  3.61503
          0.02487  4.10227  4.82461  0.61958  0.77255  0.48576  0.95510
    111   3.59572  4.99087  4.18572  3.96359  2.34039  4.10429  3.75083  3.57494  3.81497  2.96796  4.22693  4.01806  4.57525  4.06452  3.94900  3.70715  3.88492  3.45706  3.99106  0.65514   2475 - -
          2.68618  4.42225  2.77519  2.73123  3.46354  2.40513  3.72494  3.29354  2.67741  2.69355  4.24690  2.90347  2.73739  3.18146  2.89801  2.37887  2.77519  2.98518  4.58477  3.61503
          0.02487  4.10227  4.82461  0.61958  0.77255  0.48576  0.95510
    112   3.34722  4.65732  4.94143  4.41244  3.19868  4.62704  4.97660  1.59583  4.24124  0.96816  3.00842  4.66194  4.82909  4.40243  4.36966  4.00511  3.58178  2.09288  5.28672  4.16730   2476 - -
          2.68618  4.42225  2.77519  2.73123  3.46354  2.40513  3.72494  3.29354  2.67741  2.69355  4.24690  2.90347  2.73739  3.18146  2.89801  2.37887  2.77519  2.98518  4.58477  3.61503
          0.02487  4.10227  4.82461  0.61958  0.77255  0.48576  0.95510
    113   2.95402  5.66948  3.09471  2.60707  3.95968  3.13563  3.62479  3.30683  2.23758  2.95422  3.83660  2.99029  3.67452  2.81680  1.53010  2.59296  3.67740  3.16294  5.19532  3.94891   2478 - -
          2.68618  4.42225  2.77519  2.73123  3.46354  2.40513  3.72494  3.29354  2.67741  2.69355  4.24690  2.90347  2.73739  3.18146  2.89801  2.37887  2.77519  2.98518  4.58477  3.61503
          0.02487  4.10227  4.82461  0.61958  0.77255  0.48576  0.95510
    114   3.16208  4.45451  4.93780  4.44780  3.64276  4.55032  5.15476  1.22048  4.34067  2.13211  3.43715  4.65173  4.85122  4.59977  4.52943  3.94719  3.42827  1.13845  5.63304  4.42799   2479 - -
          2.68618  4.42225  2.77519  2.73123  3.46354  2.40513  3.72494  3.29354  2.67741  2.69355  4.24690  2.90347  2.73739  3.18146  2.89801  2.37887  2.77519  2.98518  4.58477  3.61503
          0.02487  4.10227  4.82461  0.61958  0.77255  0.48576  0.95510
    115   2.82972  6.30308  3.31519  2.64815  4.34198  3.55224  3.57267  3.70469  1.40333  3.09787  4.07015  3.08802  3.92045  2.71066  1.63815  2.84665  4.62698  4.22499  5.34900  4.12181   2481 - -
          2.68618  4.42225  2.77519  2.73123  3.46354  2.40513  3.72494  3.29354  2.67741  2.69355  4.24690  2.90347  2.73739  3.18146  2.89801  2.37887  2.77519  2.98518  4.58477  3.61503
          0.02487  4.10227  4.82461  0.61958  0.77255  0.48576  0.95510
    116   3.17389  4.45947  5.05010  4.39312  3.65601  4.55673  6.55863  1.18633  4.88192  1.50746  3.18506  4.65698  4.79310  5.19302  4.83068  3.92611  3.41794  1.49973  5.41246  5.86719   2482 - -
          2.68618  4.42225  2.77519  2.73123  3.46354  2.40513  3.72494  3.29354  2.67741  2.69355  4.24690  2.90347  2.73739  3.18146  2.89801  2.37887  2.77519  2.98518  4.58477  3.61503
          0.02487  4.10227  4.82461  0.61958  0.77255  0.48576  0.95510
    117   3.24149  4.01952  3.01941  2.72759  3.89880  2.79026  3.83444  3.21892  2.73744  2.94795  3.85110  2.99042  3.57682  3.09429  3.05582  2.24980  1.67669  2.80034  5.25312  4.02045   2483 - -
          2.68618  4.42225  2.77519  2.73123  3.46354  2.40513  3.72494  3.29354  2.67741  2.69355  4.24690  2.90347  2.73739  3.18146  2.89801  2.37887  2.77519  2.98518  4.58477  3.61503
          0.02487  4.10227  4.82461  0.61958  0.77255  0.48576  0.95510
    118   3.20120  4.57732  4.72008  4.21248  3.26977  4.39570  4.83677  2.07189  4.04431  1.03429  3.10674  4.45255  4.69558  4.26870  4.21004  3.77679  3.45983  1.61970  5.27762  4.11767   2521 - -
          2.68618  4.42225  2.77519  2.73123  3.46354  2.40513  3.72494  3.29354  2.67741  2.69355  4.24690  2.90347  2.73739  3.18146  2.89801  2.37887  2.77519  2.98518  4.58477  3.61503
          0.02487  4.10227  4.82461  0.61958  0.77255  0.48576  0.95510
    119   3.28288  5.09378  3.79872  3.26920  4.50764  3.71865  4.01694  4.07065  2.36531  3.54495  4.54435  3.60857  4.21479  3.23042  0.67793  3.35923  3.53619  3.78593  5.50022  4.39079   2522 - -
          2.68618  4.42225  2.77519  2.73123  3.46354  2.40513  3.72494  3.29354  2.67741  2.69355  4.24690  2.90347  2.73739  3.18146  2.89801  2.37887  2.77519  2.98518  4.58477  3.61503
          0.02487  4.10227  4.82461  0.61958  0.77255  0.48576  0.95510
    120   3.59572  4.99087  4.18572  3.96359  2.34039  4.10429  3.75083  3.57494  3.81497  2.96796  4.22693  4.01806  4.57525  4.06452  3.94900  3.70715  3.88492  3.45706  3.99106  0.65514   2523 - -
          2.68618  4.42225  2.77519  2.73123  3.46354  2.40513  3.72494  3.29354  2.67741  2.69355  4.24690  2.90347  2.73739  3.18146  2.89801  2.37887  2.77519  2.98518  4.58477  3.61503
          0.02487  4.10227  4.82461  0.61958  0.77255  0.48576  0.95510
    121   2.89162  5.16745  3.11298  2.57677  4.56630  3.55526  3.63094  3.96696  1.58329  3.43429  4.25542  2.14890  3.95263  2.75655  1.99894  2.87066  3.09291  3.60579  5.52033  4.25496   2554 - -
          2.68618  4.42225  2.77519  2.73123  3.46354  2.40513  3.72494  3.29354  2.67741  2.69355  4.24690  2.90347  2.73739  3.18146  2.89801  2.37887  2.77519  2.98518  4.58477  3.61503
          0.02487  4.10227  4.82461  0.61958  0.77255  0.48576  0.95510
    122   2.53242  4.49993  3.83197  2.47249  3.88178  2.28744  3.61400  3.28279  2.50302  2.91541  3.47144  4.05454  3.70679  2.79320  2.97912  2.13879  2.30877  2.95160  5.17878  3.88013   2555 - -
          2.68618  4.42225  2.77519  2.73123  3.46354  2.40513  3.72494  3.29354  2.67741  2.69355  4.24690  2.90347  2.73739  3.18146  2.89801  2.37887  2.77519  2.98518  4.58477  3.61503
          0.02487  4.10227  4.82461  0.61958  0.77255  0.48576  0.95510
    123   3.12579  4.49401  4.67944  4.17149  3.30454  4.34541  4.80749  1.98268  4.32641  1.19721  3.14547  4.68128  4.65591  5.07944  5.73208  3.72392  3.38622  1.34352  5.90392  4.10486   2556 - -
          2.68618  4.42225  2.77519  2.73123  3.46354  2.40513  3.72494  3.29354  2.67741  2.69355  4.24690  2.90347  2.73739  3.18146  2.89801  2.37887  2.77519  2.98518  4.58477  3.61503
          0.02487  4.10227  4.82461  0.61958  0.77255  0.48576  0.95510
    124   2.63390  4.24339  4.07054  3.64613  3.67902  3.59586  4.56069  2.17750  4.85370  2.44074  4.12768  3.82194  4.16778  4.09584  4.97940  3.00891  2.15852  1.08092  6.09294  4.13997   2557 - -
          2.68618  4.42225  2.77519  2.73123  3.46354  2.40513  3.72494  3.29354  2.67741  2.69355  4.24690  2.90347  2.73739  3.18146  2.89801  2.37887  2.77519  2.98518  4.58477  3.61503
          0.02487  4.10227  4.82461  0.61958  0.77255  0.48576  0.95510
    125   2.55358  4.39699  3.65098  3.42162  4.19049  3.22672  4.41897  3.34657  3.36917  3.20170  4.24230  3.58837  3.95091  3.75369  3.61243  2.75807  0.83437  3.01594  5.60745  4.40908   2558 - -
          2.68618  4.42225  2.77519  2.73123  3.46354  2.40513  3.72494  3.29354  2.67741  2.69355  4.24690  2.90347  2.73739  3.18146  2.89801  2.37887  2.77519  2.98518  4.58477  3.61503
          0.02487  4.10227  4.82461  0.61958  0.77255  0.48576  0.95510
    126   2.40667  3.88984  2.84776  2.33964  3.87039  2.27483  3.33223  3.28745  2.31604  2.90134  3.72525  3.16671  3.55759  2.30197  4.18019  2.66649  3.66857  2.95474  5.14668  3.82925   2559 - -
          2.68618  4.42225  2.77519  2.73123  3.46354  2.40513  3.72494  3.29354  2.67741  2.69355  4.24690  2.90347  2.73739  3.18146  2.89801  2.37887  2.77519  2.98518  4.58477  3.61503
          0.02487  4.10227  4.82461  0.61958  0.77255  0.48576  0.95510
    127   2.38777  4.48879  2.99650  2.42085  3.73197  3.29881  3.56289  3.09281  3.00735  3.27391  3.29708  2.89635  4.56375  2.68316  2.80050  2.53899  2.07692  2.65922  5.02468  3.74514   2560 - -
          2.68618  4.42225  2.77519  2.73123  3.46354  2.40513  3.72494  3.29354  2.67741  2.69355  4.24690  2.90347  2.73739  3.18146  2.89801  2.37887  2.77519  2.98518  4.58477  3.61503
          0.02487  4.10227  4.82461  0.61958  0.77255  0.48576  0.95510
    128   3.28288  5.09378  3.79872  3.26920  4.50764  3.71865  4.01694  4.07065  2.36531  3.54495  4.54435  3.60857  4.21479  3.23042  0.67793  3.35923  3.53619  3.78593  5.50022  4.39079   2574 - -
          2.68618  4.42225  2.77519  2.73123  3.46354  2.40513  3.72494  3.29354  2.67741  2.69355  4.24690  2.90347  2.73739  3.18146  2.89801  2.37887  2.77519  2.98518  4.58477  3.61503
          0.02487  4.10227  4.82461  0.61958  0.77255  0.48576  0.95510
    129   1.38946  4.32073  3.91172  3.47056  3.68260  3.56220  4.34554  1.89186  3.38215  2.48167  3.60028  3.70733  4.12634  3.70436  3.65838  2.95665  3.00145  2.20979  5.31492  4.08724   2575 - -
          2.68618  4.42225  2.77519  2.73123  3.46354  2.40513  3.72494  3.29354  2.67741  2.69355  4.24690  2.90347  2.73739  3.18146  2.89801  2.37887  2.77519  2.98518  4.58477  3.61503
          0.02487  4.10227  4.82461  0.61958  0.77255  0.48576  0.95510
    130   2.59647  4.54901  3.06791  2.47741  4.44170  3.56739  3.51964  3.81089  1.81179  2.78670  3.64039  2.94674  3.74669  2.70604  2.64786  2.60817  2.74890  3.38694  3.07624  4.59431   2576 - -
          2.68618  4.42225  2.77519  2.73123  3.46354  2.40513  3.72494  3.29354  2.67741  2.69355  4.24690  2.90347  2.73739  3.18146  2.89801  2.37887  2.77519  2.98518  4.58477  3.61503
          0.02487  4.10227  4.82461  0.61958  0.77255  0.48576  0.95510
    131   3.06559  4.15276  3.49289  3.00730  3.40983  1.80940  3.90882  3.67929  2.92687  2.35746  3.76099  3.32350  3.84912  3.25467  3.23587  2.68601  2.75691  1.92792  4.94279  3.69879   2577 - -
          2.68618  4.42225  2.77519  2.73123  3.46354  2.40513  3.72494  3.29354  2.67741  2.69355  4.24690  2.90347  2.73739  3.18146  2.89801  2.37887  2.77519  2.98518  4.58477  3.61503
          0.02487  4.10227  4.82461  0.61958  0.77255  0.48576  0.95510
    132   2.03223  4.25710  4.28357  3.71991  2.99960  3.99336  4.35721  1.70517  3.62172  2.05034  3.26764  3.96627  4.34033  3.85677  3.83480  3.30041  3.06412  1.74879  5.02829  3.83395   2578 - -
          2.68618  4.42225  2.77519  2.73123  3.46354  2.40513  3.72494  3.29354  2.67741  2.69355  4.24690  2.90347  2.73739  3.18146  2.89801  2.37887  2.77519  2.98518  4.58477  3.61503
          0.02487  4.10227  4.82461  0.61958  0.77255  0.48576  0.95510
    133   3.27259  4.57550  4.91214  4.40095  3.33963  4.59075  5.00601  1.11373  4.23417  1.46285  3.16419  4.63616  4.83182  4.45124  4.38684  3.97750  3.51872  1.87304  5.38188  4.21087   2579 - -
          2.68618  4.42225  2.77519  2.73123  3.46354  2.40513  3.72494  3.29354  2.67741  2.69355  4.24690  2.90347  2.73739  3.18146  2.89801  2.37887  2.77519  2.98518  4.58477  3.61503
          0.02487  4.10227  4.82461  0.61958  0.77255  0.48576  0.95510
    134   1.48605  4.54462  3.27549  3.01472  4.47361  1.84947  4.07638  3.79698  3.08641  3.56670  4.04873  3.13333  3.49276  3.36182  3.38276  2.19595  2.39680  4.28128  5.47570  4.27811   2580 - -
          2.68618  4.42225  2.77519  2.73123  3.46354  2.40513  3.72494  3.29354  2.67741  2.69355  4.24690  2.90347  2.73739  3.18146  2.89801  2.37887  2.77519  2.98518  4.58477  3.61503
          0.02487  4.10227  4.82461  0.61958  0.77255  0.48576  0.95510
    135   2.93953  4.21861  3.79432  3.22375  3.98877  3.63071  3.84741  1.71659  3.11794  2.35862  3.43613  3.46202  3.86489  3.36157  3.33285  2.78362  2.61861  1.88992  4.57260  3.37464   2674 - -
          2.68618  4.42225  2.77519  2.73123  3.46354  2.40513  3.72494  3.29354  2.67741  2.69355  4.24690  2.90347  2.73739  3.18146  2.89801  2.37887  2.77519  2.98518  4.58477  3.61503
          0.02487  4.10227  4.82461  0.61958  0.77255  0.48576  0.95510
    136   2.99858  1.34706  4.12277  3.65113  3.21536  4.63588  4.23482  3.15486  3.43589  1.57735  3.24579  3.76462  4.03895  3.74666  3.61211  2.92955  3.21749  3.10116  4.90614  3.64589   2675 - -
          2.68618  4.42225  2.77519  2.73123  3.46354  2.40513  3.72494  3.29354  2.67741  2.69355  4.24690  2.90347  2.73739  3.18146  2.89801  2.37887  2.77519  2.98518  4.58477  3.61503
          0.02487  4.10227  4.82461  0.61958  0.77255  0.48576  0.95510
    137   3.74614  5.03367  4.46089  4.22814  2.94025  4.00334  4.21301  3.78641  3.94911  3.13885  4.40844  4.33256  4.54139  4.32460  4.03487  3.94743  4.05955  3.68285  0.52658  2.93133   2676 - -
          2.68618  4.42225  2.77519  2.73123  3.46354  2.40513  3.72494  3.29354  2.67741  2.69355  4.24690  2.90347  2.73739  3.18146  2.89801  2.37887  2.77519  2.98518  4.58477  3.61503
          0.02487  4.10227  4.82461  0.61958  0.77255  0.48576  0.95510
    138   3.17546  4.46914  4.91464  4.38268  3.46885  4.55080  5.01524  1.55973  4.27188  1.58404  3.26790  4.60200  4.80346  4.47587  4.43745  3.91561  3.42128  1.20652  5.45165  4.29427   2677 - -
          2.68618  4.42225  2.77519  2.73123  3.46354  2.40513  3.72494  3.29354  2.67741  2.69355  4.24690  2.90347  2.73739  3.18146  2.89801  2.37887  2.77519  2.98518  4.58477  3.61503
          0.02487  4.10227  4.82461  0.61958  0.77255  0.48576  0.95510
    139   3.20120  4.57732  4.72008  4.21248  3.26977  4.39570  4.83677  2.07189  4.04431  1.03429  3.10674  4.45255  4.69558  4.26870  4.21004  3.77679  3.45983  1.61970  5.27762  4.11767   2678 - -
          2.68618  4.42225  2.77519  2.73123  3.46354  2.40513  3.72494  3.29354  2.67741  2.69355  4.24690  2.90347  2.73739  3.18146  2.89801  2.37887  2.77519  2.98518  4.58477  3.61503
          0.02487  4.10227  4.82461  0.61958  0.77255  0.48576  0.95510
    140   1.84920  4.22550  3.48179  3.23165  4.38243  2.99332  4.31304  3.75837  3.29611  3.49373  4.34027  3.37195  3.75466  3.59190  3.59522  1.05278  2.78036  3.21617  5.73752  4.51425   2679 - -
          2.68618  4.42225  2.77519  2.73123  3.46354  2.40513  3.72494  3.29354  2.67741  2.69355  4.24690  2.90347  2.73739  3.18146  2.89801  2.37887  2.77519  2.98518  4.58477  3.61503
          0.02487  4.10227  4.82461  0.61958  0.77255  0.48576  0.95510
    141   3.42917  4.76696  4.68909  4.27704  1.08720  4.39894  4.05448  2.61891  4.11610  1.66889  3.29742  4.29984  4.70193  4.20944  4.20973  3.79383  3.67321  2.68097  4.25484  2.63619   2680 - -
          2.68618  4.42225  2.77519  2.73123  3.46354  2.40513  3.72494  3.29354  2.67741  2.69355  4.24690  2.90347  2.73739  3.18146  2.89801  2.37887  2.77519  2.98518  4.58477  3.61503
          0.02487  4.10227  4.82461  0.61958  0.77255  0.48576  0.95510
    142   1.86624  3.97044  3.40200  2.87777  3.24921  2.51145  3.74364  3.52288  2.80977  2.82961  3.60748  3.19059  3.70659  3.10954  3.11864  2.54446  3.13466  2.27666  4.74519  3.52489   2724 - -
          2.68618  4.42225  2.77519  2.73123  3.46354  2.40513  3.72494  3.29354  2.67741  2.69355  4.24690  2.90347  2.73739  3.18146  2.89801  2.37887  2.77519  2.98518  4.58477  3.61503
          0.02487  4.10227  4.82461  0.61958  0.77255  0.48576  0.95510
    143   3.16359  4.45581  4.93938  4.44949  3.64024  4.55177  5.15576  1.19327  4.34201  2.12792  3.43442  4.65342  4.85209  4.60047  4.53022  3.94885  3.42970  1.16545  5.63213  4.42784   2725 - -
          2.68618  4.42225  2.77519  2.73123  3.46354  2.40513  3.72494  3.29354  2.67741  2.69355  4.24690  2.90347  2.73739  3.18146  2.89801  2.37887  2.77519  2.98518  4.58477  3.61503
          0.02487  4.10227  4.82461  0.61958  0.77255  0.48576  0.95510
    144   4.26318  4.64727  3.62125  3.55289  4.67906  0.37319  4.65322  4.34040  3.76507  3.96363  5.56011  3.78640  4.04533  4.07145  3.97023  4.26564  3.40000  3.82428  7.01903  4.79079   2726 - -
          2.68618  4.42225  2.77519  2.73123  3.46354  2.40513  3.72494  3.29354  2.67741  2.69355  4.24690  2.90347  2.73739  3.18146  2.89801  2.37887  2.77519  2.98518  4.58477  3.61503
          0.02487  4.10227  4.82461  0.61958  0.77255  0.48576  0.95510
    145   3.41522  4.77282  4.77823  4.30216  2.76919  4.52400  4.71188  2.31134  4.13177  0.73940  2.98355  4.53680  4.76953  4.28760  4.26134  3.93410  3.65666  2.44693  4.99004  3.68089   2727 - -
          2.68618  4.42225  2.77519  2.73123  3.46354  2.40513  3.72494  3.29354  2.67741  2.69355  4.24690  2.90347  2.73739  3.18146  2.89801  2.37887  2.77519  2.98518  4.58477  3.61503
          0.02487  4.10227  4.82461  0.61958  0.77255  0.48576  0.95510
    146   2.52459  4.36800  3.62199  3.39263  4.16150  3.19773  4.41985  3.31758  3.34018  3.17271  4.21331  3.55938  6.35614  4.33253  3.58344  2.72908  0.80538  2.98695  5.57846  4.38009   2729 - -
          2.68618  4.42225  2.77519  2.73123  3.46354  2.40513  3.72494  3.29354  2.67741  2.69355  4.24690  2.90347  2.73739  3.18146  2.89801  2.37887  2.77519  2.98518  4.58477  3.61503
          0.02487  4.10227  4.82461  0.61958  0.77255  0.48576  0.95510
    147   3.08605  4.79844  3.71904  3.59565  4.56112  3.47325  4.64901  4.17235  3.67397  3.77141  4.83503  3.87638  0.49316  4.05553  3.88819  3.26205  3.54679  3.79028  5.67824  4.68681   2730 - -
          2.68618  4.42225  2.77519  2.73123  3.46354  2.40513  3.72494  3.29354  2.67741  2.69355  4.24690  2.90347  2.73739  3.18146  2.89801  2.37887  2.77519  2.98518  4.58477  3.61503
          0.02487  4.10227  4.82461  0.61958  0.77255  0.48576  0.95510
    148   3.22658  4.60266  4.68863  4.13314  2.38555  4.39013  4.55931  2.32497  3.99464  1.45400  1.47456  4.36264  4.62567  4.12521  4.13177  3.72051  3.45010  2.43493  4.91473  3.65863   2731 - -
          2.68618  4.42225  2.77519  2.73123  3.46354  2.40513  3.72494  3.29354  2.67741  2.69355  4.24690  2.90347  2.73739  3.18146  2.89801  2.37887  2.77519  2.98518  4.58477  3.61503
          0.02487  4.10227  4.82461  0.61958  0.77255  0.48576  0.95510
    149   3.31910  4.65264  4.85596  4.30513  1.77690  4.50489  4.57865  2.33056  4.16469  1.07824  2.68305  4.49049  4.70603  4.23677  4.25921  3.84368  3.53663  2.47035  4.84151  3.52775   2732 - -
          2.68618  4.42225  2.77519  2.73123  3.46354  2.40513  3.72494  3.29354  2.67741  2.69355  4.24690  2.90347  2.73739  3.18146  2.89801  2.37887  2.77519  2.98518  4.58477  3.61503
          0.02487  4.10227  4.82461  0.61958  0.77255  0.48576  0.95510
    150   2.97648  4.72283  3.69681  3.62845  4.75462  0.44875  4.72878  4.41596  3.84063  4.03919  5.02111  3.86196  4.12089  4.14701  4.04579  3.15594  3.47556  3.89984  5.78305  4.86635   2733 - -
          2.68618  4.42225  2.77519  2.73123  3.46354  2.40513  3.72494  3.29354  2.67741  2.69355  4.24690  2.90347  2.73739  3.18146  2.89801  2.37887  2.77519  2.98518  4.58477  3.61503
          0.02487  4.10227  4.82461  0.61958  0.77255  0.48576  0.95510
    151   3.74614  5.03367  4.46089  4.22814  2.94025  4.00334  4.21301  3.78641  3.94911  3.13885  4.40844  4.33256  4.54139  4.32460  4.03487  3.94743  4.05955  3.68285  0.52658  2.93133   2734 - -
          2.68618  4.42225  2.77519  2.73123  3.46354  2.40513  3.72494  3.29354  2.67741  2.69355  4.24690  2.90347  2.73739  3.18146  2.89801  2.37887  2.77519  2.98518  4.58477  3.61503
          0.02487  4.10227  4.82461  0.61958  0.77255  0.48576  0.95510
    152   2.93206  4.92540  2.86314  2.77509  4.32706  3.35283  4.13259  4.09395  3.05954  3.71607  4.67469  0.80740  4.01868  3.41093  3.41762  2.99370  3.32467  3.69240  5.60667  4.26291   2812 - -
          2.68618  4.42225  2.77519  2.73123  3.46354  2.40513  3.72494  3.29354  2.67741  2.69355  4.24690  2.90347  2.73739  3.18146  2.89801  2.37887  2.77519  2.98518  4.58477  3.61503
          0.02487  4.10227  4.82461  0.61958  0.77255  0.48576  0.95510
    153   2.55574  6.16766  2.78825  2.35001  4.77943  3.34798  3.55947  3.48436  2.24175  3.06855  3.10863  2.07481  3.75151  2.70212  2.71023  2.34922  3.29325  3.14691  6.52466  5.63051   2813 - -
          2.68618  4.42225  2.77519  2.73123  3.46354  2.40513  3.72494  3.29354  2.67741  2.69355  4.24690  2.90347  2.73739  3.18146  2.89801  2.37887  2.77519  2.98518  4.58477  3.61503
          0.16349  4.10227  2.00778  0.61958  0.77255  0.48576  0.95510
    154   2.44825  2.76859  3.50766  2.93830  3.45313  3.51799  3.81429  2.75348  2.45210  2.15326  3.41463  3.31191  3.92511  3.14432  2.94143  2.79638  2.81136  2.53158  4.89610  3.66998   2823 - -
          2.68618  4.42225  2.77519  2.73123  3.46354  2.40513  3.72494  3.29354  2.67741  2.69355  4.24690  2.90347  2.73739  3.18146  2.89801  2.37887  2.77519  2.98518  4.58477  3.61503
          0.02852  3.96730  4.68965  0.61958  0.77255  0.62123  0.77064
    155   2.58733  4.86782  2.55706  2.34484  4.13910  3.12847  3.37679  3.57213  2.32742  3.14692  3.59933  2.79642  3.77410  2.72939  2.79151  2.11086  2.82370  3.22264  5.36192  4.00571   2824 - -
          2.68608  4.42188  2.77524  2.73127  3.46358  2.40511  3.72499  3.29350  2.67745  2.69359  4.24694  2.90351  2.73736  3.18151  2.89800  2.37876  2.77524  2.98523  4.58481  3.61507
          0.17673  1.87858  4.68965  0.72816  0.65932  0.40951  1.09057
    156   2.43187  5.00822  2.89529  2.27888  4.31301  3.41031  3.38665  3.75575  1.96483  3.28658  4.06841  2.76896  3.81087  2.30411  2.74585  2.63461  2.64504  3.29897  5.45761  4.09620   2829 - -
          2.68618  4.42225  2.77519  2.73123  3.46354  2.40513  3.72494  3.29354  2.67741  2.69355  4.24690  2.90347  2.73739  3.18146  2.89801  2.37887  2.77519  2.98518  4.58477  3.61503
          0.08431  4.10227  2.74384  0.61958  0.77255  0.48576  0.95510
    157   2.41077  4.26375  3.46688  2.90088  3.40968  3.53360  3.80761  2.71592  2.84669  2.29434  3.37915  3.19310  3.08686  3.14989  3.19149  2.55846  2.66026  2.23080  4.23902  3.62741   2830 - -
          2.68618  4.42225  2.77519  2.73123  3.46354  2.40513  3.72494  3.29354  2.67741  2.69355  4.24690  2.90347  2.73739  3.18146  2.89801  2.37887  2.77519  2.98518  4.58477  3.61503
          0.02637  4.04433  4.76667  0.61958  0.77255  0.54844  0.86239
    158   2.62886  4.96160  2.82452  2.17173  4.25132  3.19987  3.60089  3.69125  2.16542  3.12804  4.03256  2.52509  3.79500  2.63590  2.81412  2.51096  2.39384  3.32512  5.43371  4.06959   2831 - -
          2.68618  4.42225  2.77519  2.73123  3.46354  2.40513  3.72494  3.29354  2.67741  2.69355  4.24690  2.90347  2.73739  3.18146  2.89801  2.37887  2.77519  2.98518  4.58477  3.61503
          0.02637  4.04433  4.76667  0.61958  0.77255  0.44847  1.01778
    159   2.59530  3.51232  3.02683  2.28785  3.97203  3.14332  3.63796  3.37976  2.29272  2.73274  3.70362  2.84688  3.82375  2.71736  2.66427  2.44672  2.82599  3.07057  5.25415  3.93342   2832 - -
          2.68618  4.42225  2.77519  2.73123  3.46354  2.40513  3.72494  3.29354  2.67741  2.69355  4.24690  2.90347  2.73739  3.18146  2.89801  2.37887  2.77519  2.98518  4.58477  3.61503
          0.02487  4.10227  4.82461  0.61958  0.77255  0.48576  0.95510
    160   2.23919  5.04811  2.25294  2.01172  4.38187  2.85164  3.66580  3.83567  2.49339  3.38165  4.17326  2.84959  3.81215  2.80007  2.99474  2.65706  2.44465  3.44642  5.57140  4.17727   2833 - -
          2.68618  4.42225  2.77519  2.73123  3.46354  2.40513  3.72494  3.29354  2.67741  2.69355  4.24690  2.90347  2.73739  3.18146  2.89801  2.37887  2.77519  2.98518  4.58477  3.61503
          0.05737  4.10227  3.23846  0.61958  0.77255  0.48576  0.95510
    161   2.59300  4.74930  3.01563  2.12092  3.97822  3.23292  3.49498  3.38784  2.28967  2.90601  3.82387  2.96982  3.81733  2.78786  2.70516  2.50337  2.70684  3.07687  3.60282  3.73539   2834 - -
          2.68618  4.42225  2.77519  2.73123  3.46354  2.40513  3.72494  3.29354  2.67741  2.69355  4.24690  2.90347  2.73739  3.18146  2.89801  2.37887  2.77519  2.98518  4.58477  3.61503
          0.02568  4.07058  4.79292  0.61958  0.77255  0.46435  0.99032
    162   2.37451  4.94496  2.68706  2.35194  4.23097  3.19389  3.45587  3.57741  2.37087  3.08465  4.01063  2.37663  3.20623  2.66814  2.80581  2.47728  2.83743  3.30535  5.42309  4.05290   2835 - -
          2.68618  4.42225  2.77519  2.73123  3.46354  2.40513  3.72494  3.29354  2.67741  2.69355  4.24690  2.90347  2.73739  3.18146  2.89801  2.37887  2.77519  2.98518  4.58477  3.61503
          0.02487  4.10227  4.82461  0.61958  0.77255  0.48576  0.95510
    163   2.27003  4.76411  3.01391  2.41161  3.99573  3.13810  3.25673  3.40703  2.38609  2.93682  3.83755  2.96911  3.81945  2.56395  2.62209  2.46442  2.82557  3.09266  4.42332  3.69854   2836 - -
          2.68618  4.42225  2.77519  2.73123  3.46354  2.40513  3.72494  3.29354  2.67741  2.69355  4.24690  2.90347  2.73739  3.18146  2.89801  2.37887  2.77519  2.98518  4.58477  3.61503
          0.02487  4.10227  4.82461  0.61958  0.77255  0.48576  0.95510
    164   2.71808  5.09149  2.09146  2.28734  4.49802  3.29696  3.72226  3.96793  2.58912  3.50580  4.30458  1.91546  3.82544  2.86525  3.10215  2.25643  2.64066  3.55370  5.68551  4.27455   2837 - -
          2.68618  4.42225  2.77519  2.73123  3.46354  2.40513  3.72494  3.29354  2.67741  2.69355  4.24690  2.90347  2.73739  3.18146  2.89801  2.37887  2.77519  2.98518  4.58477  3.61503
          0.02487  4.10227  4.82461  0.61958  0.77255  0.48576  0.95510
    165   2.54455  4.80365  2.98226  2.35931  4.04547  2.64135  3.38534  3.46207  2.26967  2.91222  3.87543  2.95223  3.81499  2.53636  2.86535  2.50614  2.83149  2.89140  5.30233  3.71651   2838 - -
          2.68618  4.42225  2.77519  2.73123  3.46354  2.40513  3.72494  3.29354  2.67741  2.69355  4.24690  2.90347  2.73739  3.18146  2.89801  2.37887  2.77519  2.98518  4.58477  3.61503
          0.02487  4.10227  4.82461  0.61958  0.77255  0.48576  0.95510
    166   2.31198  4.34579  3.36240  2.89166  4.01879  2.47036  3.96588  3.08147  2.88036  3.08196  3.92577  3.22608  3.79237  3.20104  3.26174  1.80589  2.01707  3.01152  5.37362  4.12086   2839 - -
          2.68618  4.42225  2.77519  2.73123  3.46354  2.40513  3.72494  3.29354  2.67741  2.69355  4.24690  2.90347  2.73739  3.18146  2.89801  2.37887  2.77519  2.98518  4.58477  3.61503
          0.16349  4.10227  2.00778  0.61958  0.77255  0.48576  0.95510
    167   2.33638  2.72135  3.65703  3.09809  3.33978  3.36683  3.64860  2.64979  3.01493  2.41296  3.14475  3.40690  3.91745  3.30028  3.30463  2.77436  2.43967  2.23746  4.81541  3.60286   2840 - -
          2.68618  4.42225  2.77519  2.73123  3.46354  2.40513  3.72494  3.29354  2.67741  2.69355  4.24690  2.90347  2.73739  3.18146  2.89801  2.37887  2.77519  2.98518  4.58477  3.61503
          0.02852  3.96730  4.68965  0.61958  0.77255  0.62123  0.77064
    168   2.63783  4.86609  2.31336  2.31176  4.43909  1.80339  3.79064  3.91222  2.72791  3.48994  4.31937  2.27681  3.78032  2.96831  3.22577  2.53561  2.97694  3.48098  5.68574  4.29770   2841 - -
          2.68618  4.42225  2.77519  2.73123  3.46354  2.40513  3.72494  3.29354  2.67741  2.69355  4.24690  2.90347  2.73739  3.18146  2.89801  2.37887  2.77519  2.98518  4.58477  3.61503
          0.02852  3.96730  4.68965  0.61958  0.77255  0.62123  0.77064
    169   2.74395  5.04949  2.63422  1.54274  4.31359  3.35659  3.27802  3.76841  2.26253  3.31926  4.14649  2.85676  3.83062  2.78801  2.78388  2.72253  2.98414  3.22952  5.49236  4.12851   2842 - -
          2.68618  4.42225  2.77519  2.73123  3.46354  2.40513  3.72494  3.29354  2.67741  2.69355  4.24690  2.90347  2.73739  3.18146  2.89801  2.37887  2.77519  2.98518  4.58477  3.61503
          0.02852  3.96730  4.68965  0.61958  0.77255  0.62123  0.77064
    170   2.51242  4.57504  2.99857  2.53154  3.66757  2.42312  3.36230  3.35899  2.55728  2.99417  3.83097  3.00292  2.93637  2.89768  2.98868  2.26266  2.79797  3.03013  5.24768  3.93447   2843 - -
          2.68622  4.41943  2.77523  2.73127  3.46358  2.40511  3.72498  3.29358  2.67745  2.69359  4.24693  2.90350  2.73743  3.18150  2.89804  2.37891  2.77523  2.98522  4.58481  3.61507
          0.17673  1.87858  4.68965  0.66138  0.72596  0.40951  1.09057
    171   2.58291  4.46598  3.10762  2.68153  2.99183  3.49928  3.73109  3.00422  2.64801  2.48953  3.55979  3.14293  3.58742  2.58562  2.78858  2.72776  2.65881  2.40071  5.02403  3.75799   2930 - -
          2.68618  4.42225  2.77519  2.73123  3.46354  2.40513  3.72494  3.29354  2.67741  2.69355  4.24690  2.90347  2.73739  3.18146  2.89801  2.37887  2.77519  2.98518  4.58477  3.61503
          0.02487  4.10227  4.82461  0.61958  0.77255  0.48576  0.95510
    172   3.14173  4.44134  4.89392  4.34766  3.12514  4.49259  4.90508  1.50659  4.24170  1.61748  3.20481  4.54676  4.74294  4.40981  4.38344  3.84405  3.38089  1.31931  5.32474  4.16887   2931 - -
          2.68618  4.42225  2.77519  2.73123  3.46354  2.40513  3.72494  3.29354  2.67741  2.69355  4.24690  2.90347  2.73739  3.18146  2.89801  2.37887  2.77519  2.98518  4.58477  3.61503
          0.02487  4.10227  4.82461  0.61958  0.77255  0.48576  0.95510
    173   2.40030  4.86869  2.96261  2.38432  4.14325  3.41562  3.61694  3.56733  2.02572  3.03526  3.94723  2.93826  3.50791  2.66990  2.74027  2.37666  2.49300  3.22434  5.36043  4.01923   2932 - -
          2.68618  4.42225  2.77519  2.73123  3.46354  2.40513  3.72494  3.29354  2.67741  2.69355  4.24690  2.90347  2.73739  3.18146  2.89801  2.37887  2.77519  2.98518  4.58477  3.61503
          0.02487  4.10227  4.82461  0.61958  0.77255  0.48576  0.95510
    174   2.87660  0.57342  4.44008  4.23654  4.18257  3.44557  4.83382  3.37099  4.06725  3.27295  4.40382  4.16320  4.16983  4.40415  4.14864  3.14780  3.36313  3.09836  5.54270  4.46692   2933 - -
          2.68618  4.42225  2.77519  2.73123  3.46354  2.40513  3.72494  3.29354  2.67741  2.69355  4.24690  2.90347  2.73739  3.18146  2.89801  2.37887  2.77519  2.98518  4.58477  3.61503
          0.02487  4.10227  4.82461  0.61958  0.77255  0.48576  0.95510
    175   2.68713  4.78658  3.06714  2.28694  4.01439  3.48605  3.28577  3.41384  2.29589  2.05754  3.86613  3.03465  3.88102  2.50722  2.66467  2.73977  2.91000  3.11807  5.26891  3.97491   2934 - -
          2.68618  4.42225  2.77519  2.73123  3.46354  2.40513  3.72494  3.29354  2.67741  2.69355  4.24690  2.90347  2.73739  3.18146  2.89801  2.37887  2.77519  2.98518  4.58477  3.61503
          0.02487  4.10227  4.82461  0.61958  0.77255  0.48576  0.95510
    176   3.56585  4.90194  4.55504  4.31859  0.69922  4.19036  4.00070  3.06761  4.22142  2.38701  3.76698  4.28597  4.64785  4.32718  4.28401  3.82008  3.86917  3.07429  4.19175  2.53411   2935 - -
          2.68618  4.42225  2.77519  2.73123  3.46354  2.40513  3.72494  3.29354  2.67741  2.69355  4.24690  2.90347  2.73739  3.18146  2.89801  2.37887  2.77519  2.98518  4.58477  3.61503
          0.02487  4.10227  4.82461  0.61958  0.77255  0.48576  0.95510
    177   2.72040  5.09769  2.57961  1.50947  4.40724  3.37330  3.65387  3.85573  2.41889  3.39141  4.18818  2.86632  3.83371  2.78611  2.53160  2.62089  2.96302  3.30686  5.56525  4.18304   2936 - -
          2.68618  4.42225  2.77519  2.73123  3.46354  2.40513  3.72494  3.29354  2.67741  2.69355  4.24690  2.90347  2.73739  3.18146  2.89801  2.37887  2.77519  2.98518  4.58477  3.61503
          0.02487  4.10227  4.82461  0.61958  0.77255  0.48576  0.95510
    178   2.72130  5.17343  2.06138  2.26157  4.50106  3.33603  3.65915  3.97599  2.17227  3.48656  4.26842  2.31575  3.81741  2.78621  2.98046  2.19854  2.86550  3.56492  5.64841  4.23225   2937 - -
          2.68618  4.42225  2.77519  2.73123  3.46354  2.40513  3.72494  3.29354  2.67741  2.69355  4.24690  2.90347  2.73739  3.18146  2.89801  2.37887  2.77519  2.98518  4.58477  3.61503
          0.02487  4.10227  4.82461  0.61958  0.77255  0.48576  0.95510
    179   2.95723  4.44321  4.40251  5.19973  3.86727  3.92006  4.84424  2.03192  3.95014  2.34345  3.62848  4.23005  4.47210  4.60969  4.13972  3.85337  3.31590  0.74104  5.51411  4.96376   2992 - -
          2.68618  4.42225  2.77519  2.73123  3.46354  2.40513  3.72494  3.29354  2.67741  2.69355  4.24690  2.90347  2.73739  3.18146  2.89801  2.37887  2.77519  2.98518  4.58477  3.61503
          0.02487  4.10227  4.82461  0.61958  0.77255  0.48576  0.95510
    180   3.11566  4.42595  4.83622  4.29843  3.48139  4.46497  4.92640  1.52502  4.18816  1.99363  2.72396  4.51297  4.73894  4.40153  4.35915  3.82081  3.36232  1.14596  5.40919  4.24664   2993 - -
          2.68618  4.42225  2.77519  2.73123  3.46354  2.40513  3.72494  3.29354  2.67741  2.69355  4.24690  2.90347  2.73739  3.18146  2.89801  2.37887  2.77519  2.98518  4.58477  3.61503
          0.02487  4.10227  4.82461  0.61958  0.77255  0.48576  0.95510
    181   2.51536  4.60419  3.09200  2.62637  4.16922  3.09286  3.79549  3.58609  2.58392  3.19938  4.01902  3.06830  2.11088  2.96964  2.59703  2.10481  2.66405  3.19958  5.43196  4.13398   2994 - -
          2.68618  4.42225  2.77519  2.73123  3.46354  2.40513  3.72494  3.29354  2.67741  2.69355  4.24690  2.90347  2.73739  3.18146  2.89801  2.37887  2.77519  2.98518  4.58477  3.61503
          0.02487  4.10227  4.82461  0.61958  0.77255  0.48576  0.95510
    182   3.22623  4.60137  4.43861  4.84342  3.99769  4.21520  4.56654  2.25759  3.78640  1.47797  1.21149  5.18279  4.53585  4.25331  3.88668  3.67467  3.40741  2.32921  5.07367  3.87626   2995 - -
          2.68618  4.42225  2.77519  2.73123  3.46354  2.40513  3.72494  3.29354  2.67741  2.69355  4.24690  2.90347  2.73739  3.18146  2.89801  2.37887  2.77519  2.98518  4.58477  3.61503
          0.02487  4.10227  4.82461  0.61958  0.77255  0.48576  0.95510
    183   2.83698  5.36806  1.99240  1.80532  4.67744  3.30095  3.72070  4.17716  2.62475  3.67047  4.47009  2.07748  3.84631  2.86072  3.17475  2.19776  3.10109  3.74999  5.82777  4.36501   2996 - -
          2.68618  4.42225  2.77519  2.73123  3.46354  2.40513  3.72494  3.29354  2.67741  2.69355  4.24690  2.90347  2.73739  3.18146  2.89801  2.37887  2.77519  2.98518  4.58477  3.61503
          0.02487  4.10227  4.82461  0.61958  0.77255  0.48576  0.95510
    184   4.19879  4.93827  4.25073  3.95185  2.28779  4.05169  3.69823  3.52234  3.76237  2.91536  4.17433  3.96546  4.52265  5.38410  3.95936  3.65455  3.95018  3.57795  5.42562  0.60254   2997 - -
          2.68618  4.42225  2.77519  2.73123  3.46354  2.40513  3.72494  3.29354  2.67741  2.69355  4.24690  2.90347  2.73739  3.18146  2.89801  2.37887  2.77519  2.98518  4.58477  3.61503
          0.02487  4.10227  4.82461  0.61958  0.77255  0.48576  0.95510
    185   3.54955  4.51972  4.14302  3.75995  3.67045  3.84870  4.44205  2.53056  3.51375  1.73347  0.98444  4.00721  4.31577  3.88339  3.69082  3.37439  3.31667  3.04015  5.44353  5.74070   2998 - -
          2.68618  4.42225  2.77519  2.73123  3.46354  2.40513  3.72494  3.29354  2.67741  2.69355  4.24690  2.90347  2.73739  3.18146  2.89801  2.37887  2.77519  2.98518  4.58477  3.61503
          0.02487  4.10227  4.82461  0.61958  0.77255  0.48576  0.95510
    186   3.08478  4.32507  4.28437  3.96050  3.57463  3.80192  4.72610  1.91378  3.83200  2.22531  3.58990  4.11191  4.35396  4.47898  4.02158  3.41693  3.85821  0.85777  5.39597  5.77963   3000 - -
          2.68618  4.42225  2.77519  2.73123  3.46354  2.40513  3.72494  3.29354  2.67741  2.69355  4.24690  2.90347  2.73739  3.18146  2.89801  2.37887  2.77519  2.98518  4.58477  3.61503
          0.02487  4.10227  4.82461  0.61958  0.77255  0.48576  0.95510
    187   3.51576  4.76694  4.41632  4.11379  2.24866  4.22840  3.32115  4.64255  3.96188  2.94272  4.14273  3.90314  4.54971  3.95970  4.01631  3.60931  3.74343  4.44604  4.39424  0.62138   3001 - -
          2.68618  4.42225  2.77519  2.73123  3.46354  2.40513  3.72494  3.29354  2.67741  2.69355  4.24690  2.90347  2.73739  3.18146  2.89801  2.37887  2.77519  2.98518  4.58477  3.61503
          0.02487  4.10227  4.82461  0.61958  0.77255  0.48576  0.95510
    188   3.72213  4.93919  4.72487  4.42828  0.95639  4.46626  3.53085  3.37074  4.26777  2.68331  3.96489  4.15138  4.77189  4.21480  4.28114  3.84212  3.94407  3.30833  3.66318  1.46420   3002 - -
          2.68618  4.42225  2.77519  2.73123  3.46354  2.40513  3.72494  3.29354  2.67741  2.69355  4.24690  2.90347  2.73739  3.18146  2.89801  2.37887  2.77519  2.98518  4.58477  3.61503
          0.02487  4.10227  4.82461  0.61958  0.77255  0.48576  0.95510
    189   2.48016  4.58714  2.64528  2.46791  5.06972  3.07006  3.94042  4.04112  2.72413  3.83016  4.27931  1.28168  3.72256  3.03967  3.13899  2.67417  3.12177  3.36016  5.56871  4.20322   3003 - -
          2.68618  4.42225  2.77519  2.73123  3.46354  2.40513  3.72494  3.29354  2.67741  2.69355  4.24690  2.90347  2.73739  3.18146  2.89801  2.37887  2.77519  2.98518  4.58477  3.61503
          0.02487  4.10227  4.82461  0.61958  0.77255  0.48576  0.95510
    190   3.56585  4.90194  4.55504  4.31859  0.69922  4.19036  4.00070  3.06761  4.22142  2.38701  3.76698  4.28597  4.64785  4.32718  4.28401  3.82008  3.86917  3.07429  4.19175  2.53411   3004 - -
          2.68618  4.42225  2.77519  2.73123  3.46354  2.40513  3.72494  3.29354  2.67741  2.69355  4.24690  2.90347  2.73739  3.18146  2.89801  2.37887  2.77519  2.98518  4.58477  3.61503
          0.02487  4.10227  4.82461  0.61958  0.77255  0.48576  0.95510
    191   3.31710  4.66762  4.69378  4.22251  1.17861  4.38583  4.18002  2.22729  4.06978  1.76949  3.20353  4.30453  4.66942  4.18070  4.18288  3.74373  3.55544  2.47790  4.42002  2.85558   3005 - -
          2.68618  4.42225  2.77519  2.73123  3.46354  2.40513  3.72494  3.29354  2.67741  2.69355  4.24690  2.90347  2.73739  3.18146  2.89801  2.37887  2.77519  2.98518  4.58477  3.61503
          0.02487  4.10227  4.82461  0.61958  0.77255  0.48576  0.95510
    192   1.90582  5.52805  3.30674  2.80432  3.74344  2.73824  3.77754  2.84277  2.76358  3.22809  3.91992  3.11345  3.63805  3.07185  3.11183  2.41683  2.02073  3.08568  5.20212  3.74940   3013 - -
          2.68618  4.42225  2.77519  2.73123  3.46354  2.40513  3.72494  3.29354  2.67741  2.69355  4.24690  2.90347  2.73739  3.18146  2.89801  2.37887  2.77519  2.98518  4.58477  3.61503
          0.02487  4.10227  4.82461  0.61958  0.77255  0.48576  0.95510
    193   2.98854  2.41680  4.18528  3.65218  1.94937  4.07494  3.68472  2.83177  3.49117  3.03480  3.16341  3.70542  4.08927  3.64676  3.60336  3.57905  3.18247  2.59313  1.99346  2.52524   3014 - -
          2.68618  4.42225  2.77519  2.73123  3.46354  2.40513  3.72494  3.29354  2.67741  2.69355  4.24690  2.90347  2.73739  3.18146  2.89801  2.37887  2.77519  2.98518  4.58477  3.61503
          0.02487  4.10227  4.82461  0.61958  0.77255  0.48576  0.95510
    194   3.10413  4.41305  4.84255  4.35579  5.83378  4.46189  5.07419  1.41607  4.24399  2.11217  3.41125  5.89676  4.78163  4.51457  4.44081  3.85888  3.37470  0.93697  5.58223  5.14590   3015 - -
          2.68618  4.42225  2.77519  2.73123  3.46354  2.40513  3.72494  3.29354  2.67741  2.69355  4.24690  2.90347  2.73739  3.18146  2.89801  2.37887  2.77519  2.98518  4.58477  3.61503
          0.02487  4.10227  4.82461  0.61958  0.77255  0.48576  0.95510
    195   3.41081  4.77473  4.75724  4.28934  2.82770  4.50635  4.72237  2.31163  4.11164  0.73289  2.99409  4.52798  4.76360  4.28324  4.24480  3.92574  3.65616  2.44273  5.01213  3.71053   3016 - -
          2.68618  4.42225  2.77519  2.73123  3.46354  2.40513  3.72494  3.29354  2.67741  2.69355  4.24690  2.90347  2.73739  3.18146  2.89801  2.37887  2.77519  2.98518  4.58477  3.61503
          0.02487  4.10227  4.82461  0.61958  0.77255  0.48576  0.95510
    196   2.82143  3.91980  3.59518  3.03758  3.00049  3.46717  3.81420  2.57295  2.94495  2.56337  3.05722  3.35696  2.09537  3.22666  3.21943  2.76067  2.62983  2.59797  4.63755  3.43436   3017 - -
          2.68618  4.42225  2.77519  2.73123  3.46354  2.40513  3.72494  3.29354  2.67741  2.69355  4.24690  2.90347  2.73739  3.18146  2.89801  2.37887  2.77519  2.98518  4.58477  3.61503
          0.02487  4.10227  4.82461  0.61958  0.77255  0.48576  0.95510
    197   3.08605  4.79844  3.71904  3.59565  4.56112  3.47325  4.64901  4.17235  3.67397  3.77141  4.83503  3.87638  0.49316  4.05553  3.88819  3.26205  3.54679  3.79028  5.67824  4.68681   3018 - -
          2.68618  4.42225  2.77519  2.73123  3.46354  2.40513  3.72494  3.29354  2.67741  2.69355  4.24690  2.90347  2.73739  3.18146  2.89801  2.37887  2.77519  2.98518  4.58477  3.61503
          0.02487  4.10227  4.82461  0.61958  0.77255  0.48576  0.95510
    198   3.42290  4.82052  4.55768  4.20463  3.23926  4.27143  4.78890  2.46183  3.97029  0.63627  3.20115  4.45787  4.67111  4.28295  4.10626  3.87847  3.70882  2.55770  5.19553  3.96988   3019 - -
          2.68618  4.42225  2.77519  2.73123  3.46354  2.40513  3.72494  3.29354  2.67741  2.69355  4.24690  2.90347  2.73739  3.18146  2.89801  2.37887  2.77519  2.98518  4.58477  3.61503
          0.02487  4.10227  4.82461  0.61958  0.77255  0.48576  0.95510
    199   3.25373  4.58747  4.84484  4.30250  3.25274  4.52751  4.91143  1.92972  4.15990  1.00251  3.05541  4.55410  4.76174  4.33383  4.31356  3.88657  3.49316  1.70749  5.29748  4.18197   3020 - -
          2.68618  4.42225  2.77519  2.73123  3.46354  2.40513  3.72494  3.29354  2.67741  2.69355  4.24690  2.90347  2.73739  3.18146  2.89801  2.37887  2.77519  2.98518  4.58477  3.61503
          0.02487  4.10227  4.82461  0.61958  0.77255  0.48576  0.95510
    200   3.23610  4.53838  4.93081  4.38611  3.31620  4.57145  4.97727  1.62066  4.26411  1.17200  3.10804  4.61626  4.79486  4.42145  4.40542  3.93086  3.47348  1.61791  5.34923  4.23776   3021 - -
          2.68618  4.42225  2.77519  2.73123  3.46354  2.40513  3.72494  3.29354  2.67741  2.69355  4.24690  2.90347  2.73739  3.18146  2.89801  2.37887  2.77519  2.98518  4.58477  3.61503
          0.02487  4.10227  4.82461  0.61958  0.77255  0.48576  0.95510
    201   3.16583  4.68146  4.30476  3.92169  3.33012  4.01044  4.60379  2.52970  3.67549  1.89521  0.99696  4.16895  4.47751  4.04513  3.85256  3.53613  3.47841  2.56134  5.19800  3.97734   3022 - -
          2.68618  4.42225  2.77519  2.73123  3.46354  2.40513  3.72494  3.29354  2.67741  2.69355  4.24690  2.90347  2.73739  3.18146  2.89801  2.37887  2.77519  2.98518  4.58477  3.61503
          0.02487  4.10227  4.82461  0.61958  0.77255  0.48576  0.95510
    202   2.86495  2.75332  4.47709  3.91041  3.27078  4.03941  4.44021  2.12467  3.77217  1.39756  3.04027  4.09483  4.38700  3.97922  3.92961  3.36546  3.11349  1.78113  5.01066  3.84107   3023 - -
          2.68618  4.42225  2.77519  2.73123  3.46354  2.40513  3.72494  3.29354  2.67741  2.69355  4.24690  2.90347  2.73739  3.18146  2.89801  2.37887  2.77519  2.98518  4.58477  3.61503
          0.02487  4.10227  4.82461  0.61958  0.77255  0.48576  0.95510
    203   1.94066  4.02581  3.42284  2.87210  4.49425  2.44447  3.73795  3.18107  2.80655  2.34746  3.18659  3.21904  3.77241  3.10395  3.12532  2.72606  2.62443  2.69097  4.72820  3.80232   3028 - -
          2.68618  4.42225  2.77519  2.73123  3.46354  2.40513  3.72494  3.29354  2.67741  2.69355  4.24690  2.90347  2.73739  3.18146  2.89801  2.37887  2.77519  2.98518  4.58477  3.61503
          0.02487  4.10227  4.82461  0.61958  0.77255  0.48576  0.95510
    204   3.03846  6.91829  4.76974  4.26328  3.37778  4.41680  4.94545  0.85877  4.13729  2.26717  3.68659  4.48586  4.68940  4.38173  4.31872  4.33135  3.29598  1.65561  5.39163  4.20440   3029 - -
          2.68618  4.42225  2.77519  2.73123  3.46354  2.40513  3.72494  3.29354  2.67741  2.69355  4.24690  2.90347  2.73739  3.18146  2.89801  2.37887  2.77519  2.98518  4.58477  3.61503
          0.02487  4.10227  4.82461  0.61958  0.77255  0.48576  0.95510
    205   3.59572  4.99087  4.18572  3.96359  2.34039  4.10429  3.75083  3.57494  3.81497  2.96796  4.22693  4.01806  4.57525  4.06452  3.94900  3.70715  3.88492  3.45706  3.99106  0.65514   3030 - -
          2.68618  4.42225  2.77519  2.73123  3.46354  2.40513  3.72494  3.29354  2.67741  2.69355  4.24690  2.90347  2.73739  3.18146  2.89801  2.37887  2.77519  2.98518  4.58477  3.61503
          0.02487  4.10227  4.82461  0.61958  0.77255  0.48576  0.95510
    206   3.27108  4.58296  4.94026  4.37089  2.84996  4.55696  4.86981  1.79063  4.25450  1.00543  2.84250  4.59569  4.74759  4.33634  4.35666  3.89889  3.49297  2.01579  5.18038  4.09895   3031 - -
          2.68618  4.42225  2.77519  2.73123  3.46354  2.40513  3.72494  3.29354  2.67741  2.69355  4.24690  2.90347  2.73739  3.18146  2.89801  2.37887  2.77519  2.98518  4.58477  3.61503
          0.02487  4.10227  4.82461  0.61958  0.77255  0.48576  0.95510
    207   2.45535  6.15683  2.21810  1.85803  4.28408  3.18340  4.13392  3.68212  2.64957  3.18095  3.94751  2.65909  3.59648  2.73471  3.48620  2.42318  2.68560  3.27625  5.32537  3.61608   3032 - -
          2.68618  4.42225  2.77519  2.73123  3.46354  2.40513  3.72494  3.29354  2.67741  2.69355  4.24690  2.90347  2.73739  3.18146  2.89801  2.37887  2.77519  2.98518  4.58477  3.61503
          0.02487  4.10227  4.82461  0.61958  0.77255  0.48576  0.95510
    208   3.17034  4.47477  4.91005  4.42593  3.60105  4.52781  5.13076  1.02412  4.30684  2.07676  3.40132  4.63324  4.83691  4.56728  4.49359  3.92891  3.43954  1.40601  5.60382  4.40218   3033 - -
          2.68618  4.42225  2.77519  2.73123  3.46354  2.40513  3.72494  3.29354  2.67741  2.69355  4.24690  2.90347  2.73739  3.18146  2.89801  2.37887  2.77519  2.98518  4.58477  3.61503
          0.02487  4.10227  4.82461  0.61958  0.77255  0.48576  0.95510
    209   3.56585  4.90194  4.55504  4.31859  0.69922  4.19036  4.00070  3.06761  4.22142  2.38701  3.76698  4.28597  4.64785  4.32718  4.28401  3.82008  3.86917  3.07429  4.19175  2.53411   3078 - -
          2.68618  4.42225  2.77519  2.73123  3.46354  2.40513  3.72494  3.29354  2.67741  2.69355  4.24690  2.90347  2.73739  3.18146  2.89801  2.37887  2.77519  2.98518  4.58477  3.61503
          0.02487  4.10227  4.82461  0.61958  0.77255  0.48576  0.95510
    210   2.53675  4.19148  3.73734  3.17712  3.91582  3.57742  3.72501  3.24966  3.03964  1.54594  2.83636  3.23975  3.93993  3.31430  4.35806  2.86241  2.76840  2.49077  4.37411  2.44490   3079 - -
          2.68618  4.42225  2.77519  2.73123  3.46354  2.40513  3.72494  3.29354  2.67741  2.69355  4.24690  2.90347  2.73739  3.18146  2.89801  2.37887  2.77519  2.98518  4.58477  3.61503
          0.02487  4.10227  4.82461  0.61958  0.77255  0.48576  0.95510
    211   2.44984  4.17905  4.24021  4.41166  3.32359  3.96016  4.37510  1.60799  3.72788  1.71824  3.19872  3.94340  4.30712  3.84188  3.88036  3.41666  4.21797  1.56182  5.05417  3.86300   3089 - -
          2.68618  4.42225  2.77519  2.73123  3.46354  2.40513  3.72494  3.29354  2.67741  2.69355  4.24690  2.90347  2.73739  3.18146  2.89801  2.37887  2.77519  2.98518  4.58477  3.61503
          0.02487  4.10227  4.82461  0.61958  0.77255  0.48576  0.95510
    212   1.66550  4.32654  4.06689  3.61366  3.62751  3.71831  4.43867  1.53144  3.51740  2.37956  3.52770  3.84518  4.23927  3.82830  3.77478  3.10611  3.06495  2.04427  5.30957  4.09024   3090 - -
          2.68618  4.42225  2.77519  2.73123  3.46354  2.40513  3.72494  3.29354  2.67741  2.69355  4.24690  2.90347  2.73739  3.18146  2.89801  2.37887  2.77519  2.98518  4.58477  3.61503
          0.02487  4.10227  4.82461  0.61958  0.77255  0.48576  0.95510
    213   2.71561  2.63169  3.65142  3.07019  3.98732  3.47559  3.92068  3.33554  2.51832  3.02074  3.94776  3.39759  3.98977  3.16058  1.32099  2.87156  3.02554  3.05160  5.28126  4.06298   3091 - -
          2.68618  4.42225  2.77519  2.73123  3.46354  2.40513  3.72494  3.29354  2.67741  2.69355  4.24690  2.90347  2.73739  3.18146  2.89801  2.37887  2.77519  2.98518  4.58477  3.61503
          0.02487  4.10227  4.82461  0.61958  0.77255  0.48576  0.95510
    214   2.87132  5.13600  3.15293  2.58540  4.53343  3.55746  3.62543  3.92651  1.73574  3.40300  4.22253  2.37102  3.94670  2.75064  1.73641  2.85649  2.94393  3.56893  5.49984  4.23715   3092 - -
          2.68618  4.42225  2.77519  2.73123  3.46354  2.40513  3.72494  3.29354  2.67741  2.69355  4.24690  2.90347  2.73739  3.18146  2.89801  2.37887  2.77519  2.98518  4.58477  3.61503
          0.02487  4.10227  4.82461  0.61958  0.77255  0.48576  0.95510
    215   2.95995  5.18146  3.16205  2.63707  4.57187  3.59484  3.64702  3.96249  1.78720  3.42866  4.27179  3.10058  3.99315  1.53116  2.18903  2.94303  3.15284  3.62159  5.51262  4.27176   3093 - -
          2.68618  4.42225  2.77519  2.73123  3.46354  2.40513  3.72494  3.29354  2.67741  2.69355  4.24690  2.90347  2.73739  3.18146  2.89801  2.37887  2.77519  2.98518  4.58477  3.61503
          0.02487  4.10227  4.82461  0.61958  0.77255  0.48576  0.95510
    216   3.60909  4.77494  4.51210  4.59432  3.19368  4.22585  4.75203  2.41625  3.92471  0.59069  3.15557  5.13623  4.62553  5.21690  4.88096  3.83289  4.09971  2.51212  5.14995  3.92430   3094 - -
          2.68618  4.42225  2.77519  2.73123  3.46354  2.40513  3.72494  3.29354  2.67741  2.69355  4.24690  2.90347  2.73739  3.18146  2.89801  2.37887  2.77519  2.98518  4.58477  3.61503
          0.02487  4.10227  4.82461  0.61958  0.77255  0.48576  0.95510
    217   2.49492  4.85575  2.72477  2.21181  4.16388  3.16291  3.71109  4.10261  1.99619  3.13825  3.92089  2.38791  3.65537  2.76960  3.48671  2.13090  2.72459  3.65534  5.30778  4.53590   3095 - -
          2.68618  4.42225  2.77519  2.73123  3.46354  2.40513  3.72494  3.29354  2.67741  2.69355  4.24690  2.90347  2.73739  3.18146  2.89801  2.37887  2.77519  2.98518  4.58477  3.61503
          0.02487  4.10227  4.82461  0.61958  0.77255  0.48576  0.95510
    218   2.88496  5.13578  3.22403  2.61187  4.50908  3.58626  3.43398  3.90346  1.78300  3.20842  4.20129  3.08150  3.95753  1.76727  2.08427  2.87200  3.07640  3.55557  5.47289  4.21802   3769 - -
          2.68618  4.42225  2.77519  2.73123  3.46354  2.40513  3.72494  3.29354  2.67741  2.69355  4.24690  2.90347  2.73739  3.18146  2.89801  2.37887  2.77519  2.98518  4.58477  3.61503
          0.05584  4.10227  3.27604  0.61958  0.77255  0.48576  0.95510
    219   2.60828  4.64925  3.09063  2.55724  3.88406  3.44561  3.68084  3.26908  2.17164  2.91542  2.60493  2.62706  3.85209  2.87006  2.87817  2.54391  2.59586  2.98125  5.19693  3.90499   3770 - -
          2.68618  4.42225  2.77519  2.73123  3.46354  2.40513  3.72494  3.29354  2.67741  2.69355  4.24690  2.90347  2.73739  3.18146  2.89801  2.37887  2.77519  2.98518  4.58477  3.61503
          0.02564  4.07207  4.79442  0.61958  0.77255  0.51937  0.90360
    220   2.59496  4.46122  3.33552  2.02760  3.02095  3.57579  3.82429  2.77279  2.76417  2.33426  3.50314  3.24620  3.96187  3.09296  3.15246  2.82348  2.87961  2.26242  5.03376  3.76183   3771 - -
          2.68618  4.42225  2.77519  2.73123  3.46354  2.40513  3.72494  3.29354  2.67741  2.69355  4.24690  2.90347  2.73739  3.18146  2.89801  2.37887  2.77519  2.98518  4.58477  3.61503
          0.02564  4.07207  4.79442  0.61958  0.77255  0.46530  0.98871
    221   2.54906  4.36477  3.45361  2.93275  3.66216  3.43630  3.91737  2.70470  2.86121  2.30208  3.60974  3.30980  3.92332  3.20341  3.21484  1.72304  2.51512  2.63444  5.11242  3.86070   3772 - -
          2.68618  4.42225  2.77519  2.73123  3.46354  2.40513  3.72494  3.29354  2.67741  2.69355  4.24690  2.90347  2.73739  3.18146  2.89801  2.37887  2.77519  2.98518  4.58477  3.61503
          0.02487  4.10227  4.82461  0.61958  0.77255  0.48576  0.95510
    222   2.33191  4.75927  2.99365  2.37329  4.00587  2.98322  3.64389  3.41647  2.44746  3.02953  3.22631  2.88810  3.82011  2.31136  2.89943  2.46279  2.83147  3.02528  5.28218  3.95644   3773 - -
          2.68623  4.42230  2.77525  2.73128  3.46359  2.40518  3.72499  3.29359  2.67746  2.69322  4.24695  2.90352  2.73705  3.18151  2.89806  2.37892  2.77525  2.98523  4.58482  3.61508
          0.49642  1.77326  1.50726  0.66613  0.72091  0.48576  0.95510
    223   2.38024  4.33858  3.12858  2.74511  3.90507  3.13199  3.85467  3.30513  2.72618  2.72876  3.87883  3.10844  2.27643  3.09506  3.08474  2.00106  2.75395  2.94941  5.27438  3.98397   3776 - -
          2.68618  4.42225  2.77519  2.73123  3.46354  2.40513  3.72494  3.29354  2.67741  2.69355  4.24690  2.90347  2.73739  3.18146  2.89801  2.37887  2.77519  2.98518  4.58477  3.61503
          0.03173  3.86212  4.58447  0.61958  0.77255  0.49342  0.94298
    224   2.49772  4.34346  3.33087  2.81115  3.01838  2.44788  3.81318  2.99508  2.77969  2.69666  3.27329  3.20785  3.85334  3.10051  3.15413  2.06074  2.78740  2.72882  5.01702  3.73865   3777 - -
          2.68618  4.42225  2.77519  2.73123  3.46354  2.40513  3.72494  3.29354  2.67741  2.69355  4.24690  2.90347  2.73739  3.18146  2.89801  2.37887  2.77519  2.98518  4.58477  3.61503
          0.02728  4.01100  4.73334  0.61958  0.77255  0.43035  1.05062
    225   2.69889  5.17743  2.37212  1.86717  4.49685  2.64261  3.62485  3.97342  2.19098  3.46887  4.23801  2.73930  3.80723  2.74208  2.62747  2.65194  2.93877  3.55683  5.61709  4.20468   3826 - -
          2.68618  4.42225  2.77519  2.73123  3.46354  2.40513  3.72494  3.29354  2.67741  2.69355  4.24690  2.90347  2.73739  3.18146  2.89801  2.37887  2.77519  2.98518  4.58477  3.61503
          0.02487  4.10227  4.82461  0.61958  0.77255  0.48576  0.95510
    226   2.68959  5.15745  2.30930  1.97371  4.47719  3.36645  2.94469  3.95150  2.37114  3.44660  4.21474  2.69746  3.80696  2.73015  2.27254  2.64664  2.92615  3.53778  5.59138  4.18738   3827 - -
          2.68618  4.42225  2.77519  2.73123  3.46354  2.40513  3.72494  3.29354  2.67741  2.69355  4.24690  2.90347  2.73739  3.18146  2.89801  2.37887  2.77519  2.98518  4.58477  3.61503
          0.02487  4.10227  4.82461  0.61958  0.77255  0.48576  0.95510
    227   2.04311  4.31899  3.37858  2.94761  4.17026  3.11030  4.03957  3.56605  2.95415  3.23794  4.06585  3.24268  2.58476  3.26861  3.32934  1.97069  1.79594  3.12032  5.50347  4.25597   3828 - -
          2.68618  4.42225  2.77519  2.73123  3.46354  2.40513  3.72494  3.29354  2.67741  2.69355  4.24690  2.90347  2.73739  3.18146  2.89801  2.37887  2.77519  2.98518  4.58477  3.61503
          0.02487  4.10227  4.82461  0.61958  0.77255  0.48576  0.95510
    228   2.83342  5.05902  3.10429  2.57265  4.41563  2.80015  3.48614  3.82909  2.14321  3.33849  4.16454  3.05272  3.93301  2.33671  1.60894  2.83303  3.04613  3.48309  5.46234  4.18552   3829 - -
          2.68618  4.42225  2.77519  2.73123  3.46354  2.40513  3.72494  3.29354  2.67741  2.69355  4.24690  2.90347  2.73739  3.18146  2.89801  2.37887  2.77519  2.98518  4.58477  3.61503
          0.02487  4.10227  4.82461  0.61958  0.77255  0.48576  0.95510
    229   2.08346  4.61146  3.09169  2.60992  4.10931  3.30576  3.77425  3.50530  2.16997  3.13758  3.96361  3.06219  3.81488  2.95032  2.98220  2.05886  2.30233  3.14313  5.38657  4.08790   3830 - -
          2.68618  4.42225  2.77519  2.73123  3.46354  2.40513  3.72494  3.29354  2.67741  2.69355  4.24690  2.90347  2.73739  3.18146  2.89801  2.37887  2.77519  2.98518  4.58477  3.61503
          0.02487  4.10227  4.82461  0.61958  0.77255  0.48576  0.95510
    230   2.67907  4.24232  3.84188  3.28805  2.39373  3.70338  3.89483  2.63260  3.19933  2.33488  3.32288  3.57261  4.08543  3.45746  3.45963  2.98685  2.00578  2.33607  4.58795  2.56838   3831 - -
          2.68618  4.42225  2.77519  2.73123  3.46354  2.40513  3.72494  3.29354  2.67741  2.69355  4.24690  2.90347  2.73739  3.18146  2.89801  2.37887  2.77519  2.98518  4.58477  3.61503
          0.02487  4.10227  4.82461  0.61958  0.77255  0.48576  0.95510
    231   3.07120  4.52075  4.27507  3.76037  2.66146  4.09265  3.97424  2.52027  3.58013  1.38633  3.29144  3.94401  4.41884  3.81678  3.76587  3.41010  3.30174  2.56351  4.36778  1.78025   3832 - -
          2.68618  4.42225  2.77519  2.73123  3.46354  2.40513  3.72494  3.29354  2.67741  2.69355  4.24690  2.90347  2.73739  3.18146  2.89801  2.37887  2.77519  2.98518  4.58477  3.61503
          0.02487  4.10227  4.82461  0.61958  0.77255  0.48576  0.95510
    232   2.74080  4.93749  2.85946  2.50353  4.35984  2.12005  3.73650  3.80941  2.41244  3.36231  4.19512  2.99882  3.88526  1.79634  2.63902  2.75998  3.01399  3.43932  5.52576  4.20595   3833 - -
          2.68618  4.42225  2.77519  2.73123  3.46354  2.40513  3.72494  3.29354  2.67741  2.69355  4.24690  2.90347  2.73739  3.18146  2.89801  2.37887  2.77519  2.98518  4.58477  3.61503
          0.02487  4.10227  4.82461  0.61958  0.77255  0.48576  0.95510
    233   3.14853  5.25766  3.59320  2.88411  4.74538  3.74728  3.65337  4.07808  1.24301  3.49330  4.36639  3.27201  4.10461  2.78479  1.49049  3.13691  3.30219  3.75901  5.51065  4.36362   3834 - -
          2.68618  4.42225  2.77519  2.73123  3.46354  2.40513  3.72494  3.29354  2.67741  2.69355  4.24690  2.90347  2.73739  3.18146  2.89801  2.37887  2.77519  2.98518  4.58477  3.61503
          0.02487  4.10227  4.82461  0.61958  0.77255  0.48576  0.95510
    234   3.17006  5.30964  2.61048  0.73758  4.68778  3.43687  4.05198  4.18867  2.96318  3.77144  4.74204  3.08934  4.05440  3.26707  3.39112  3.13280  3.47822  3.85120  5.81565  4.54623   3921 - -
          2.68618  4.42225  2.77519  2.73123  3.46354  2.40513  3.72494  3.29354  2.67741  2.69355  4.24690  2.90347  2.73739  3.18146  2.89801  2.37887  2.77519  2.98518  4.58477  3.61503
          0.02487  4.10227  4.82461  0.61958  0.77255  0.48576  0.95510
    235   3.02531  4.35607  4.74126  4.17571  2.29707  4.29427  4.63318  1.73765  4.83868  1.47152  3.02530  4.44882  4.55652  4.50598  5.47319  3.62812  4.33697  1.48304  5.63290  3.86120   3943 - -
          2.68618  4.42225  2.77519  2.73123  3.46354  2.40513  3.72494  3.29354  2.67741  2.69355  4.24690  2.90347  2.73739  3.18146  2.89801  2.37887  2.77519  2.98518  4.58477  3.61503
          0.02487  4.10227  4.82461  0.61958  0.77255  0.48576  0.95510
    236   2.62990  4.79935  2.78850  2.31996  3.97311  3.25143  1.61276  3.56978  3.37675  3.06149  3.92385  2.78465  3.67245  2.95535  3.34619  2.62501  2.83670  3.24216  5.07514  3.76011   3944 - -
          2.68618  4.42225  2.77519  2.73123  3.46354  2.40513  3.72494  3.29354  2.67741  2.69355  4.24690  2.90347  2.73739  3.18146  2.89801  2.37887  2.77519  2.98518  4.58477  3.61503
          0.02487  4.10227  4.82461  0.61958  0.77255  0.48576  0.95510
    237   2.64757  3.95142  3.24293  2.73087  3.32791  3.07315  3.66865  3.11380  2.67585  2.34242  3.45564  3.05617  3.16909  2.98776  3.01079  2.40512  2.35607  3.06619  4.78874  3.56112   3945 - -
          2.68618  4.42225  2.77519  2.73123  3.46354  2.40513  3.72494  3.29354  2.67741  2.69355  4.24690  2.90347  2.73739  3.18146  2.89801  2.37887  2.77519  2.98518  4.58477  3.61503
          0.02487  4.10227  4.82461  0.61958  0.77255  0.48576  0.95510
    238   0.72728  4.32289  3.71121  3.52053  4.29615  3.13992  4.51323  3.45720  3.54314  3.32760  4.33909  3.60713  3.90152  3.86410  3.77333  2.67376  2.96742  3.07108  5.69988  4.52806   3946 - -
          2.68618  4.42225  2.77519  2.73123  3.46354  2.40513  3.72494  3.29354  2.67741  2.69355  4.24690  2.90347  2.73739  3.18146  2.89801  2.37887  2.77519  2.98518  4.58477  3.61503
          0.02487  4.10227  4.82461  0.61958  0.77255  0.48576  0.95510
[truncated: 18,893,466 more chars]
